# Supplementary material for: Acidic Growth Conditions Promote Epithelial-to-Mesenchymal Transition to Select More Aggressive PDAC Cell Phenotypes In Vitro
Source: Cancers (Basel). 2023 Apr 30;15(9):2572. doi: 10.3390/cancers15092572 (PMC10177299; doi:10.3390/cancers15092572)
Supplement: Supplementary file 1 [file cancers-15-02572-s001.zip]

Archive with 12 entries (12 files):
- Supplementary figures paper Cancers Audero with revisions FINAL.pdf
- Supplementary File S1 - DEGs PANC-1 - 4 days pHe 6.6 vs Ctrl.xlsx
- Supplementary File S10 - GSEA PANC-1 - pHe- selected + 7.4 vs Ctrl.xlsx
- Supplementary File S11 - Uncropped Western Blots Membranes.xlsx
- Supplementary File S2 - DEGs PANC-1 - pHe- selected + 7.4 vs Ctrl.xlsx
- Supplementary File S3 - EMT DEGs - 4 days pHe 6.6 vs Ctrl.xlsx
- Supplementary File S4 - EMT DEGs - pHe- selected + 7.4 vs Ctrl.xlsx
- Supplementary File S5 - GO analysis PANC-1 - 4 days pHe 6.6 vs Ctrl - Downregulated.xlsx
- Supplementary File S6 - GO analysis PANC-1 - 4 days pHe 6.6 vs Ctrl - Upregulated.xlsx
- Supplementary File S7 - GO analysis PANC-1 - pHe- selected + 7.4 vs Ctrl - Downregulated.xlsx
- Supplementary File S8 - GO analysis PANC-1 - pHe- selected + 7.4 vs Ctrl - Upregulated.xlsx
- Supplementary File S9 - GSEA PANC-1 - 4 days pHe 6.6 vs Ctrl.xlsx
