# Supplementary material for: Acidic Growth Conditions Promote Epithelial-to-Mesenchymal Transition to Select More Aggressive PDAC Cell Phenotypes In Vitro
Source: Cancers (Basel). 2023 Apr 30;15(9):2572. doi: 10.3390/cancers15092572 (PMC10177299; doi:10.3390/cancers15092572)
Supplement: Supplementary file 1 [file cancers-15-02572-s001.zip › Supplementary File S1 - DEGs PANC-1 - 4 days pHe 6.6 vs Ctrl.xlsx]

## Sheet: DEfiltered_gene_log2fc_1_fdr_0.
Gene_Symbol	Gene_ID	baseMean	log2FoldChange	lfcSE	stat	pvalue	padj
PPM1J	ENSG00000155367	214.709	1.06563	0.379957	2.80461	0.00503782	0.0499658
RP1L1	ENSG00000183638	73.3395	-1.18189	0.421479	-2.80416	0.00504485	0.0499658
SAP25	ENSG00000205307	56.0128	1.19428	0.425302	2.80808	0.00498379	0.0496112
MUC5AC	ENSG00000215182	40.8758	-1.23224	0.438159	-2.8123	0.0049188	0.0491641
SEPTIN5	ENSG00000184702	1110.4	-1.04126	0.369954	-2.81456	0.0048844	0.0488914
SLC15A2	ENSG00000163406	25.6905	1.22804	0.435878	2.81739	0.00484157	0.0485637
NA	ENSG00000288640	87.8083	1.22287	0.433339	2.82197	0.00477291	0.0481088
GALNT9	ENSG00000182870	14.7569	1.20105	0.42553	2.82249	0.00476531	0.0480993
ACE	ENSG00000159640	147.592	-1.09075	0.384993	-2.83316	0.00460909	0.0469822
STK32A	ENSG00000169302	19.0331	1.23888	0.436435	2.83863	0.00453076	0.0463538
GALNT16	ENSG00000100626	13.229	-1.22387	0.431022	-2.83947	0.00451892	0.0463245
CCR6	ENSG00000112486	5.42298	1.11851	0.393798	2.84031	0.00450691	0.0462587
DQX1	ENSG00000144045	45.0385	1.21735	0.428374	2.84178	0.00448619	0.0460871
PROM2	ENSG00000155066	46.4023	1.08034	0.37997	2.84323	0.00446594	0.0459118
QPRT	ENSG00000103485	893.034	-1.06346	0.373906	-2.8442	0.00445237	0.0458375
KCTD19	ENSG00000168676	70.5419	1.04537	0.367309	2.84601	0.00442702	0.045609
MMP23B	ENSG00000189409	40.0558	1.08448	0.380992	2.84646	0.00442088	0.045588
TMEM178A	ENSG00000152154	44.7622	1.24855	0.437893	2.85127	0.00435456	0.0452824
CITED1	ENSG00000125931	34.0011	-1.11056	0.3894	-2.85199	0.00434471	0.0452452
LAT	ENSG00000213658	227.835	1.06895	0.373852	2.8593	0.00424579	0.0444392
NA	ENSG00000248751	45.48	1.15013	0.402015	2.86092	0.00422417	0.044245
TCTE1	ENSG00000146221	9.97883	1.22707	0.428319	2.86486	0.0041719	0.0438246
OSCP1	ENSG00000116885	122.35	-1.16209	0.405526	-2.86564	0.00416163	0.0437855
MARCHF4	ENSG00000144583	3909.46	1.01349	0.353588	2.8663	0.00415297	0.0437851
PACRG	ENSG00000112530	28.8127	-1.25808	0.438057	-2.87196	0.00407939	0.0433465
NA	ENSG00000258472	77.7118	1.15842	0.402378	2.87893	0.00399026	0.0425634
SEMA3D	ENSG00000153993	17.0071	-1.26472	0.438152	-2.88648	0.00389574	0.0418449
LVRN	ENSG00000172901	18.6889	1.25497	0.433919	2.89217	0.00382587	0.0413629
MYRIP	ENSG00000170011	156.903	-1.14781	0.396797	-2.89268	0.00381967	0.0413268
FFAR4	ENSG00000186188	34.5868	-1.16102	0.401341	-2.89285	0.00381762	0.0413268
TBX6	ENSG00000149922	87.3763	1.06985	0.369395	2.89623	0.00377681	0.0411095
KCNK15	ENSG00000124249	411.187	-1.20665	0.416429	-2.89762	0.00376005	0.0409579
NA	ENSG00000283239	30.8268	1.24522	0.429561	2.89882	0.00374569	0.0408631
ESYT3	ENSG00000158220	31.8206	1.25471	0.432224	2.90291	0.00369709	0.040536
KIAA0825	ENSG00000185261	36.4173	-1.13848	0.392205	-2.90276	0.00369887	0.040536
DRD4	ENSG00000069696	33.825	1.16418	0.400515	2.9067	0.00365264	0.0402613
KLHL31	ENSG00000124743	34.0656	1.23435	0.424747	2.90608	0.00365987	0.0402613
NWD1	ENSG00000188039	43.6038	-1.0756	0.36994	-2.9075	0.0036433	0.0402613
NFAM1	ENSG00000235568	25.0135	1.23502	0.424603	2.90865	0.00362999	0.0401774
NA	ENSG00000277971	9.48731	1.24596	0.428118	2.91033	0.00361052	0.040109
ANKRD29	ENSG00000154065	13.8896	1.25117	0.429314	2.91435	0.00356427	0.0396933
CACNA2D2	ENSG00000007402	77.4405	1.25677	0.430044	2.92241	0.00347333	0.0390267
PRKCG	ENSG00000126583	136.219	-1.01688	0.347973	-2.92229	0.00347468	0.0390267
LINGO1	ENSG00000169783	111.005	-1.19584	0.409095	-2.92314	0.00346517	0.0390109
SLC12A5	ENSG00000124140	118.793	-1.01961	0.34874	-2.92371	0.00345887	0.0390008
GLYCTK	ENSG00000168237	157.417	-1.06894	0.364904	-2.92938	0.0033964	0.0384465
PCK2	ENSG00000100889	4574.55	-1.28399	0.438131	-2.93061	0.00338294	0.038324
AVPR2	ENSG00000126895	57.9427	-1.08596	0.370413	-2.93175	0.00337057	0.0382509
RSKR	ENSG00000167524	654.134	1.13554	0.387296	2.93198	0.00336807	0.0382509
C7orf61	ENSG00000185955	32.8346	1.12495	0.383735	2.93157	0.00337255	0.0382509
PHGDH	ENSG00000092621	7111.59	-1.11753	0.380902	-2.9339	0.00334729	0.0380995
SOHLH2	ENSG00000120669	19.6982	1.29179	0.438027	2.94911	0.00318689	0.0367077
BRICD5	ENSG00000182685	51.7588	1.13722	0.385518	2.94985	0.00317928	0.0366743
KLRF1	ENSG00000150045	17.1924	-1.28722	0.436292	-2.95037	0.00317397	0.0366466
FBXO2	ENSG00000116661	1562.23	-1.08569	0.367159	-2.957	0.00310647	0.0359818
GATM	ENSG00000171766	115.127	1.10768	0.374578	2.95715	0.00310494	0.0359818
TUBA1A	ENSG00000167552	8865.26	-1.0981	0.371163	-2.95853	0.00309109	0.0359193
SDF2L1	ENSG00000128228	2469.46	-1.09173	0.36891	-2.95935	0.00308289	0.0358818
FBLN2	ENSG00000163520	18.3872	1.29499	0.437581	2.95943	0.00308204	0.0358818
FLNC	ENSG00000128591	7766.05	1.04054	0.351401	2.96113	0.00306516	0.0357908
SPDEF	ENSG00000124664	29.0501	-1.27389	0.430124	-2.96168	0.00305965	0.0357554
VNN1	ENSG00000112299	10.4951	1.29576	0.436836	2.96623	0.00301479	0.0355522
LPA	ENSG00000198670	23.1525	-1.24856	0.420809	-2.96704	0.00300683	0.0355125
CDH18	ENSG00000145526	39.271	-1.22604	0.412951	-2.96897	0.00298802	0.0354307
LAMA3	ENSG00000053747	100.698	1.21428	0.407317	2.98116	0.00287157	0.0344205
DNAH3	ENSG00000158486	37.8874	1.30547	0.437725	2.98241	0.00285992	0.0343666
CAPN8	ENSG00000203697	12.7166	-1.2877	0.431722	-2.98271	0.00285708	0.034361
TFAP2E	ENSG00000116819	50.7739	1.08971	0.36513	2.98444	0.00284102	0.0341964
CDK5R2	ENSG00000171450	219.323	1.02777	0.344242	2.98561	0.00283012	0.0340936
ICA1	ENSG00000003147	70.83	1.28449	0.430017	2.98707	0.00281667	0.0339923
ETV7	ENSG00000010030	25.6453	1.26181	0.42167	2.99241	0.00276782	0.0335953
SCARA5	ENSG00000168079	51.4795	-1.30083	0.434206	-2.99589	0.00273646	0.0332806
GSDME	ENSG00000105928	400.194	1.08839	0.362186	3.00505	0.00265537	0.0324211
C1S	ENSG00000182326	52.4886	1.13799	0.378579	3.00595	0.00264755	0.0323741
ITGA1	ENSG00000213949	180.205	-1.04307	0.347026	-3.00575	0.00264928	0.0323741
NAT16	ENSG00000167011	74.0159	1.27575	0.424006	3.00881	0.00262277	0.032159
FCER2	ENSG00000104921	8.07262	-1.30039	0.432006	-3.01012	0.00261142	0.0320742
MAGEH1	ENSG00000187601	780.578	1.03578	0.342957	3.02013	0.00252667	0.0311925
PPP1R1B	ENSG00000131771	362.326	-1.27533	0.422111	-3.02131	0.00251681	0.0310974
PITPNM3	ENSG00000091622	42.0991	1.15239	0.381161	3.02337	0.00249976	0.0309131
MSI1	ENSG00000135097	69.8695	-1.05793	0.349743	-3.02487	0.0024874	0.0308131
TGFB3	ENSG00000119699	87.6453	-1.11086	0.366827	-3.0283	0.00245937	0.0305444
LRRC24	ENSG00000254402	148.879	-1.20959	0.399381	-3.02866	0.00245638	0.0305335
SCN9A	ENSG00000169432	63.2171	-1.02866	0.339235	-3.03229	0.00242703	0.0302729
SELENOP	ENSG00000250722	119.583	-1.25156	0.412559	-3.03365	0.00241617	0.0302157
MAL2	ENSG00000147676	16.4524	-1.32776	0.43739	-3.03564	0.00240028	0.0300952
ANK3	ENSG00000151150	329.207	-1.07602	0.354198	-3.03791	0.00238226	0.0298952
ASIC4	ENSG00000072182	22.7092	1.33126	0.438101	3.03871	0.00237593	0.0298417
KHDC4	ENSG00000132680	3804.79	1.04528	0.34352	3.04285	0.00234349	0.0295404
PRCD	ENSG00000214140	33.8428	1.20399	0.394832	3.04936	0.00229329	0.029031
TUBB2B	ENSG00000137285	868.331	-1.07115	0.351167	-3.05027	0.00228634	0.0289684
POU3F3	ENSG00000198914	13.1985	1.33646	0.437348	3.05583	0.00224441	0.0285372
ULBP2	ENSG00000131015	38.2253	1.3099	0.428325	3.05818	0.00222688	0.0284143
NA	ENSG00000261147	19.7157	1.28131	0.418419	3.06226	0.00219675	0.0281293
FUT1	ENSG00000174951	17.6269	-1.32472	0.432366	-3.06389	0.00218479	0.0280664
FBLIM1	ENSG00000162458	324.599	1.14697	0.374063	3.06626	0.00216755	0.0279224
AMY2B	ENSG00000240038	16.5814	1.33375	0.434789	3.06758	0.00215802	0.0279038
SLC6A16	ENSG00000063127	29.8852	1.22235	0.398085	3.07058	0.00213643	0.0277098
KCNMB4	ENSG00000135643	8.46253	1.34694	0.43825	3.07346	0.0021159	0.0275086
NKD1	ENSG00000140807	25.0433	1.26535	0.410928	3.07925	0.00207523	0.0270286
MMP25	ENSG00000008516	136.845	-1.17103	0.379967	-3.08194	0.00205656	0.0268325
ENTPD2	ENSG00000054179	52.9499	-1.32067	0.428264	-3.08377	0.00204393	0.0267656
IL1A	ENSG00000115008	8.29148	1.23067	0.398637	3.08721	0.00202048	0.0265824
FABP3	ENSG00000121769	18.0777	1.28751	0.417051	3.08717	0.00202074	0.0265824
INHBB	ENSG00000163083	972.306	-1.00065	0.32403	-3.08814	0.00201413	0.0265438
ZNF185	ENSG00000147394	6292.55	1.01653	0.328023	3.09896	0.00194205	0.0258772
CEACAM6	ENSG00000086548	23.8718	-1.33755	0.431129	-3.10244	0.00191931	0.025741
C1RL	ENSG00000139178	448.44	-1.10892	0.357279	-3.10379	0.00191059	0.0256712
FAM81A	ENSG00000157470	189.585	-1.08392	0.348406	-3.11108	0.00186407	0.0251397
IFIT2	ENSG00000119922	876.901	-1.15768	0.371162	-3.11907	0.00181426	0.0245827
LAMB3	ENSG00000196878	275.927	1.03385	0.331106	3.12242	0.00179372	0.0243501
APOBEC3D	ENSG00000243811	227.02	1.00428	0.321577	3.12298	0.00179028	0.0243262
GBP5	ENSG00000154451	7.46586	1.31972	0.422485	3.12369	0.00178596	0.0243132
HR	ENSG00000168453	124.582	-1.24359	0.398019	-3.12445	0.00178136	0.0242735
STRA6	ENSG00000137868	10.7254	-1.36693	0.437046	-3.12765	0.00176209	0.024167
ESPNL	ENSG00000144488	92.5896	-1.12233	0.358957	-3.12665	0.00176812	0.024167
CFAP44	ENSG00000206530	23.8305	1.35125	0.431794	3.12937	0.0017518	0.0240751
POM121L2	ENSG00000158553	41.1611	1.25171	0.399879	3.13022	0.00174674	0.0240719
INAVA	ENSG00000163362	17.3044	-1.37219	0.43825	-3.13106	0.00174175	0.0240719
MARCHF3	ENSG00000173926	49.9557	1.13271	0.361788	3.13087	0.00174287	0.0240719
CERS4	ENSG00000090661	365.43	-1.18781	0.378828	-3.13549	0.00171568	0.0238971
RASD2	ENSG00000100302	256.378	-1.0766	0.343267	-3.13635	0.00171067	0.0238502
JCAD	ENSG00000165757	5493.95	-1.09707	0.349635	-3.13776	0.00170245	0.0237586
TGFA	ENSG00000163235	45.1289	1.15844	0.36877	3.14136	0.00168164	0.0235137
LRRIQ3	ENSG00000162620	37.767	-1.18722	0.377669	-3.14355	0.00166914	0.0233841
SYT2	ENSG00000143858	8.16004	-1.34352	0.427329	-3.14399	0.0016666	0.0233712
CDH3	ENSG00000062038	144.754	-1.15075	0.365544	-3.14803	0.00164372	0.0231046
LXN	ENSG00000079257	2412.19	-1.02363	0.325177	-3.14792	0.00164439	0.0231046
LIPT2	ENSG00000175536	105.927	-1.01158	0.321046	-3.1509	0.00162769	0.0229594
PLEKHH2	ENSG00000152527	2063.89	-1.11352	0.352575	-3.15824	0.00158723	0.0225673
NOP56	ENSG00000101361	10165.1	-1.01758	0.322	-3.16019	0.00157668	0.0224813
COL4A5	ENSG00000188153	233.426	-1.16134	0.366929	-3.16503	0.00155064	0.0222703
FAM229A	ENSG00000225828	283.78	1.04712	0.329347	3.17939	0.00147587	0.0214008
NAV3	ENSG00000067798	927.838	1.14111	0.357931	3.18807	0.00143226	0.0209812
PROX1	ENSG00000117707	15.3572	1.38686	0.434749	3.19001	0.00142268	0.0208621
TPGS1	ENSG00000141933	191.988	-1.06948	0.335254	-3.19006	0.00142241	0.0208621
ARMC3	ENSG00000165309	31.6909	-1.34762	0.422088	-3.19275	0.00140924	0.0207203
NA	ENSG00000277758	64.5323	1.16173	0.36385	3.19287	0.00140865	0.0207203
DGKG	ENSG00000058866	12.6958	1.39916	0.437725	3.19644	0.00139135	0.0205277
LTA	ENSG00000226979	5.49419	1.33816	0.41841	3.19821	0.00138286	0.0204442
CYP27B1	ENSG00000111012	101.155	1.30428	0.407603	3.19989	0.00137478	0.0203666
INHBE	ENSG00000139269	27.8688	-1.41253	0.438145	-3.2239	0.00126459	0.0190864
RNASEK-C17orf49	ENSG00000161939	39.7134	-1.35523	0.420004	-3.2267	0.00125228	0.0189204
PDIA4	ENSG00000155660	33038.4	-1.00725	0.312125	-3.22706	0.00125069	0.0189162
SREBF1	ENSG00000072310	15358.6	-1.22989	0.381079	-3.22738	0.00124929	0.0189148
SYNE1	ENSG00000131018	590.026	-1.08589	0.336121	-3.23067	0.00123502	0.0187381
DYSF	ENSG00000135636	105.9	1.29887	0.401911	3.23173	0.00123045	0.018708
CLN6	ENSG00000128973	1969.24	-1.04525	0.323182	-3.23425	0.00121965	0.0185829
NOTCH3	ENSG00000074181	303.98	-1.32291	0.408944	-3.23493	0.00121673	0.0185776
HLA-B	ENSG00000234745	4802.37	1.10702	0.341605	3.24065	0.00119258	0.0182668
GPR162	ENSG00000250510	33.63	-1.41709	0.436879	-3.24367	0.00118001	0.0181513
KCNN3	ENSG00000143603	13.2573	1.41842	0.437158	3.24464	0.00117597	0.0181085
ABHD4	ENSG00000100439	578.009	1.08725	0.334926	3.24622	0.00116947	0.0180469
NACAD	ENSG00000136274	486.94	-1.30613	0.402092	-3.24833	0.00116083	0.0179518
IRF4	ENSG00000137265	9.531	1.4089	0.433497	3.25008	0.00115373	0.0178612
SECTM1	ENSG00000141574	647.523	-1.00709	0.309431	-3.25465	0.00113531	0.0175948
TMEM236	ENSG00000148483	23.0317	1.36581	0.419618	3.2549	0.00113431	0.0175948
LYL1	ENSG00000104903	33.1123	1.18439	0.36334	3.25972	0.00111522	0.0173768
SAMD13	ENSG00000203943	157.003	-1.04303	0.319152	-3.26813	0.0010826	0.016905
STRIP2	ENSG00000128578	594.324	1.23371	0.376889	3.27339	0.00106266	0.0166295
TMEM229B	ENSG00000198133	32.8748	1.41039	0.430515	3.27605	0.00105271	0.0165096
NOD2	ENSG00000167207	10.6871	1.41953	0.431716	3.28812	0.00100859	0.0159913
GNAO1	ENSG00000087258	543.185	1.14568	0.348347	3.2889	0.00100579	0.015982
ITGA10	ENSG00000143127	1394.98	-1.24771	0.378983	-3.29225	0.000993878	0.0158275
ALPP	ENSG00000163283	50.8084	-1.44389	0.437833	-3.29781	0.000974416	0.0156557
LEPR	ENSG00000116678	914.2	1.13962	0.345444	3.299	0.000970286	0.0156241
CRLF1	ENSG00000006016	219.007	-1.07361	0.325217	-3.3012	0.000962708	0.0155194
CD300C	ENSG00000167850	8.84337	1.44019	0.436239	3.30138	0.000962099	0.0155194
CHAC1	ENSG00000128965	3060.98	-1.27044	0.384458	-3.3045	0.000951448	0.0154077
SLC25A18	ENSG00000182902	66.9212	-1.20627	0.36504	-3.30448	0.000951516	0.0154077
FILIP1L	ENSG00000168386	537.453	-1.21286	0.36595	-3.31428	0.000918808	0.014962
TNS4	ENSG00000131746	202.797	-1.42802	0.430147	-3.31984	0.000900675	0.0147331
LAMA1	ENSG00000101680	8.56311	1.41571	0.426026	3.32305	0.0008904	0.0145981
GCNA	ENSG00000147174	193.042	1.2091	0.363834	3.32323	0.000889814	0.0145981
VASH2	ENSG00000143494	30.7137	1.45597	0.437781	3.32579	0.000881679	0.0145376
CHGB	ENSG00000089199	387.815	-1.18117	0.355052	-3.32676	0.000878634	0.0145148
TSSK3	ENSG00000162526	60.8584	1.24258	0.373437	3.32741	0.000876583	0.0145033
NDRG1	ENSG00000104419	3202.52	1.01595	0.305103	3.32984	0.000868948	0.0143935
HYOU1	ENSG00000149428	46983.2	-1.26177	0.378379	-3.33468	0.000853971	0.0141616
ITGB4	ENSG00000132470	1191.57	-1.29078	0.38683	-3.33682	0.000847439	0.0141018
FOXJ1	ENSG00000129654	17.5824	-1.45872	0.436641	-3.34078	0.000835421	0.0140118
CCNJL	ENSG00000135083	4121.38	-1.03742	0.310557	-3.34052	0.000836207	0.0140118
GBP4	ENSG00000162654	204.642	1.43401	0.428852	3.34383	0.000826302	0.0138942
TMOD1	ENSG00000136842	48.97	1.35641	0.405355	3.34622	0.000819222	0.0138176
TXNIP	ENSG00000265972	6698.09	1.44044	0.430113	3.34897	0.00081112	0.0137027
IL12RB2	ENSG00000081985	12.5362	1.46089	0.435969	3.3509	0.000805481	0.0136234
PIP5KL1	ENSG00000167103	151.329	-1.36456	0.407137	-3.3516	0.000803472	0.0136053
SEC14L4	ENSG00000133488	9.80869	-1.4652	0.437114	-3.35198	0.000802359	0.0136024
OVOL1	ENSG00000172818	9.29229	1.46973	0.438251	3.35364	0.00079757	0.0135531
TMEM200C	ENSG00000206432	23.9372	-1.45445	0.43321	-3.35739	0.000786826	0.0134496
HOXA11	ENSG00000005073	24.351	1.30441	0.388228	3.35991	0.000779681	0.0133909
CYP3A5	ENSG00000106258	69.5419	-1.14246	0.340002	-3.36016	0.000778977	0.0133909
UNKL	ENSG00000059145	1691.45	1.02062	0.303645	3.36122	0.000775976	0.013359
SNCB	ENSG00000074317	125.237	1.13058	0.336188	3.36293	0.00077119	0.0133083
ANPEP	ENSG00000166825	45139.5	-1.03248	0.306946	-3.36373	0.000768973	0.0132859
MGAT3	ENSG00000128268	50.5494	-1.27669	0.379259	-3.36629	0.000761872	0.013179
ZNF233	ENSG00000159915	98.8898	-1.11657	0.331539	-3.36782	0.000757639	0.0131215
PIPOX	ENSG00000179761	55.4029	1.46716	0.434254	3.37858	0.000728622	0.0127258
HPGD	ENSG00000164120	11.3731	-1.45045	0.429239	-3.37912	0.000727177	0.0127159
NR4A1	ENSG00000123358	470.73	1.13057	0.334325	3.38166	0.000720487	0.0126695
TCF7L1	ENSG00000152284	1216.26	-1.05283	0.311355	-3.38146	0.000721015	0.0126695
SORBS2	ENSG00000154556	34.2329	-1.41813	0.418847	-3.3858	0.000709705	0.0125165
BHLHA15	ENSG00000180535	77.9523	-1.4737	0.435167	-3.38651	0.000707876	0.0124995
CACNB2	ENSG00000165995	16.6913	1.4845	0.43815	3.38811	0.000703765	0.0124421
SPEG	ENSG00000072195	130.696	1.39887	0.412058	3.39484	0.000686696	0.012185
ST3GAL5	ENSG00000115525	1121.4	-1.21418	0.357211	-3.39906	0.000676171	0.0120427
FBLN5	ENSG00000140092	10.6116	1.48646	0.436786	3.40318	0.000666061	0.011892
TAGLN3	ENSG00000144834	7.17001	1.37359	0.403581	3.4035	0.000665277	0.011892
SLC6A9	ENSG00000196517	1088.56	-1.35246	0.397326	-3.4039	0.000664303	0.011892
PSAT1	ENSG00000135069	10221.3	-1.13103	0.332107	-3.40562	0.000660138	0.0118448
CABCOCO1	ENSG00000183346	58.4622	-1.49174	0.437921	-3.40641	0.000658227	0.0118381
C2	ENSG00000166278	60.5014	1.27124	0.372326	3.41433	0.0006394	0.0115878
TUBA4A	ENSG00000127824	624.832	1.34329	0.392938	3.41858	0.000629482	0.0114656
ZSCAN18	ENSG00000121413	8.49245	1.49494	0.437195	3.41938	0.00062763	0.0114463
CCDC96	ENSG00000173013	112.87	-1.06324	0.310889	-3.42	0.000626217	0.011435
IGFN1	ENSG00000163395	25.6492	1.43855	0.420557	3.42058	0.000624886	0.0114251
MINAR1	ENSG00000169330	117.864	1.14914	0.335743	3.42267	0.000620093	0.0113807
DUSP9	ENSG00000130829	641.625	1.02634	0.299693	3.42462	0.000615656	0.0113281
ELAC1	ENSG00000141642	190.354	-1.14176	0.333054	-3.42815	0.000607705	0.011196
FBXL13	ENSG00000161040	40.785	-1.29351	0.377289	-3.42843	0.000607089	0.011196
ENHO	ENSG00000168913	96.3661	-1.26435	0.368269	-3.43324	0.000596423	0.0110872
RPH3AL	ENSG00000181031	73.8488	-1.13649	0.330736	-3.43626	0.000589801	0.0110204
ZNF418	ENSG00000196724	227.255	1.00893	0.293387	3.43892	0.000584049	0.0109292
SKIDA1	ENSG00000180592	112.655	-1.31175	0.381304	-3.44015	0.000581384	0.0109114
NA	ENSG00000205236	119.158	1.18129	0.343397	3.44002	0.000581678	0.0109114
NA	ENSG00000288721	70.4041	1.36617	0.397004	3.4412	0.000579131	0.0109061
ZNF860	ENSG00000197385	496.099	-1.07268	0.311683	-3.44158	0.000578327	0.0109052
CTAGE8	ENSG00000289604	141.199	-1.02579	0.29771	-3.44559	0.000569811	0.0107586
MSX1	ENSG00000163132	194.594	1.12651	0.325949	3.45609	0.00054808	0.0104301
C2CD4C	ENSG00000183186	702.379	-1.20714	0.349232	-3.45656	0.000547113	0.0104255
HSPA1A	ENSG00000204389	25064.4	1.11055	0.321066	3.45894	0.000542306	0.0103475
OSR1	ENSG00000143867	31.6983	-1.31387	0.379789	-3.45946	0.000541254	0.0103411
RBAK-RBAKDN	ENSG00000272968	47.4756	1.51204	0.436871	3.46106	0.000538043	0.0103207
PKP1	ENSG00000081277	56.6966	1.51144	0.436527	3.46242	0.000535337	0.0102825
FAM167A	ENSG00000154319	51.4716	1.44725	0.417754	3.46435	0.000531505	0.0102251
EFHC2	ENSG00000183690	31.527	-1.51949	0.438183	-3.46771	0.000524911	0.0101633
JAM2	ENSG00000154721	40.3978	1.47254	0.424383	3.46983	0.000520796	0.0101207
HTR1D	ENSG00000179546	699.983	1.25583	0.361957	3.46956	0.000521309	0.0101207
ALDOC	ENSG00000109107	2361.79	1.35947	0.39127	3.4745	0.000511807	0.009963
INSIG1	ENSG00000186480	5663.76	1.24781	0.358634	3.47935	0.000502636	0.00981092
KRT15	ENSG00000171346	1069.26	1.09971	0.31602	3.47986	0.000501669	0.00980529
SCML1	ENSG00000047634	425.675	1.20684	0.346661	3.48133	0.000498926	0.00978935
RHOH	ENSG00000168421	79.1769	-1.05815	0.303918	-3.48171	0.000498229	0.00978935
TDRKH	ENSG00000182134	2017.72	1.06314	0.305018	3.4855	0.000491212	0.00969272
NPTX1	ENSG00000171246	1010.16	1.52879	0.4382	3.48879	0.000485208	0.00961364
APLP1	ENSG00000105290	2478.59	-1.02752	0.294263	-3.49184	0.000479712	0.0095178
NKX3-1	ENSG00000167034	203.51	1.05235	0.300985	3.49635	0.000471677	0.00939711
ELF3	ENSG00000163435	89.2499	-1.47794	0.421467	-3.50665	0.000453778	0.00907807
ASB2	ENSG00000100628	26.3554	-1.51453	0.430132	-3.52107	0.000429804	0.00867051
C7	ENSG00000112936	9.24736	-1.50792	0.428191	-3.52159	0.00042896	0.0086656
ZNF804A	ENSG00000170396	315.234	-1.1367	0.32226	-3.52726	0.000419878	0.00853872
THBD	ENSG00000178726	4472.38	1.34239	0.38051	3.52786	0.000418934	0.00853467
CORO2A	ENSG00000106789	113.12	-1.30092	0.368395	-3.53132	0.000413488	0.00845954
AQP1	ENSG00000240583	27.119	1.47694	0.418239	3.53132	0.000413489	0.00845954
PPM1H	ENSG00000111110	181.964	1.24879	0.353305	3.5346	0.00040839	0.00841481
MSMO1	ENSG00000052802	4941.55	1.19265	0.337265	3.53624	0.00040586	0.00837464
ENGASE	ENSG00000167280	1471.37	1.11227	0.314151	3.54056	0.000399279	0.00826244
SDK2	ENSG00000069188	56.0587	1.3491	0.380931	3.54159	0.000397721	0.008242
TST	ENSG00000128311	311.82	-1.02327	0.28889	-3.54209	0.000396971	0.00823829
SUMF1	ENSG00000144455	604.773	-1.03448	0.291397	-3.55006	0.000385137	0.0080622
COL6A1	ENSG00000142156	1031.78	-1.04807	0.295115	-3.55139	0.000383206	0.00803342
KLC4	ENSG00000137171	1459.23	1.17369	0.328901	3.56852	0.000358997	0.00759203
JMJD6	ENSG00000070495	3099.91	1.00657	0.281619	3.57425	0.000351234	0.00748311
FAM167B	ENSG00000183615	25.4862	1.44414	0.404112	3.57361	0.0003521	0.00748311
JMJD7-PLA2G4B	ENSG00000168970	513.497	1.07165	0.299301	3.58051	0.000342924	0.00733806
MSS51	ENSG00000166343	103.917	1.33706	0.372909	3.5855	0.000336438	0.00723142
NPC1L1	ENSG00000015520	38.1422	1.5753	0.438249	3.59453	0.000324981	0.00703753
NA	ENSG00000287725	208.223	1.28049	0.35514	3.6056	0.000311428	0.00678472
UBA7	ENSG00000182179	334.551	1.467	0.40662	3.60778	0.000308826	0.00673818
NEUROG2	ENSG00000178403	6.7601	1.54155	0.426992	3.61026	0.000305892	0.00668428
CHST2	ENSG00000175040	13.0016	1.56907	0.434216	3.61357	0.000302007	0.00661941
RAB3A	ENSG00000105649	74.3958	1.34268	0.371422	3.61497	0.000300381	0.00659378
ATP1A3	ENSG00000105409	595.271	-1.11803	0.309123	-3.61677	0.0002983	0.00657809
PLPPR3	ENSG00000129951	3924.29	-1.20398	0.332767	-3.61808	0.000296792	0.00655483
ARRB1	ENSG00000137486	3755.03	-1.1489	0.317432	-3.61936	0.000295336	0.00654126
TIGD1	ENSG00000221944	408.663	1.20864	0.333655	3.62242	0.000291859	0.00649554
ZNF432	ENSG00000256087	447.547	1.0802	0.297943	3.62552	0.000288382	0.00642807
ZNF385D	ENSG00000151789	206.741	-1.29744	0.357304	-3.63118	0.000282126	0.00631787
ZNF385A	ENSG00000161642	569.871	-1.02484	0.282193	-3.63171	0.00028155	0.00631477
ADTRP	ENSG00000111863	7.13556	1.5257	0.419524	3.63675	0.000276104	0.00621192
PXMP2	ENSG00000176894	400.864	-1.1856	0.325959	-3.63725	0.00027556	0.00620934
KRBA2	ENSG00000184619	285.98	1.0367	0.284905	3.63876	0.00027395	0.00618272
CEACAM1	ENSG00000079385	214.495	-1.45759	0.400303	-3.64121	0.000271363	0.00614352
NLRC4	ENSG00000091106	30.0742	1.43469	0.393635	3.64472	0.000267682	0.00607788
NRM	ENSG00000137404	1009	-1.16853	0.320639	-3.64437	0.000268043	0.00607788
GHR	ENSG00000112964	46.2236	-1.40955	0.386609	-3.64593	0.000266424	0.00606021
ZBTB18	ENSG00000179456	823.527	1.08886	0.298451	3.64835	0.000263925	0.00601283
PDGFRL	ENSG00000104213	13.7663	-1.59947	0.437892	-3.65267	0.00025953	0.00592204
USP18	ENSG00000184979	214.525	1.25486	0.342754	3.66112	0.000251113	0.00574814
ASPHD2	ENSG00000128203	56.6437	1.33535	0.364545	3.66307	0.000249211	0.00571367
P4HA3	ENSG00000149380	146.345	1.30687	0.356582	3.66499	0.00024735	0.00570723
CDRT4	ENSG00000239704	26.9385	1.60617	0.438242	3.66502	0.000247319	0.00570723
TRIM52	ENSG00000183718	669.67	1.33717	0.364742	3.66609	0.000246291	0.005701
RNF112	ENSG00000128482	10.0568	1.60601	0.43763	3.66979	0.000242753	0.00563717
ARPC4-TTLL3	ENSG00000250151	173.781	1.1752	0.320178	3.67047	0.000242102	0.00563111
TG	ENSG00000042832	11.1949	1.60941	0.43779	3.67622	0.000236713	0.00551853
CDC42BPG	ENSG00000171219	284.898	-1.19251	0.3244	-3.67604	0.00023688	0.00551853
DNAJA4	ENSG00000140403	288.812	1.21163	0.329269	3.67974	0.000233471	0.00546556
ZNF483	ENSG00000173258	231.542	1.13559	0.30858	3.68005	0.000233188	0.00546556
CXCL3	ENSG00000163734	33.7353	1.53249	0.416055	3.68337	0.000230166	0.00542661
ENTPD8	ENSG00000188833	68.7763	-1.52198	0.413219	-3.68322	0.000230304	0.00542661
LGALS8	ENSG00000116977	9778.15	-1.01871	0.276407	-3.68555	0.000228213	0.00540379
SPTSSB	ENSG00000196542	10.4761	-1.61623	0.438236	-3.68803	0.000226001	0.00536019
DNAJC18	ENSG00000170464	318.049	-1.34822	0.365429	-3.68941	0.000224778	0.00533996
SCNN1A	ENSG00000111319	2424.91	-1.39511	0.377978	-3.691	0.000223378	0.00533029
KREMEN2	ENSG00000131650	653.159	-1.2094	0.327556	-3.69219	0.00022233	0.00531678
FYB1	ENSG00000082074	12.5078	-1.6024	0.433866	-3.69332	0.000221346	0.00530202
DMD	ENSG00000198947	98.0297	-1.12241	0.303864	-3.69378	0.000220943	0.00530116
MRPL1	ENSG00000169288	680.662	-1.11996	0.302919	-3.69723	0.000217969	0.00523851
CDK2AP1	ENSG00000111328	3777.36	-1.03346	0.279179	-3.70178	0.00021409	0.00516327
TEX14	ENSG00000121101	23.7136	1.58132	0.427231	3.70132	0.000214481	0.00516327
ZFP36L1	ENSG00000185650	3741.03	1.01628	0.274446	3.70301	0.000213054	0.00516327
SLC45A1	ENSG00000162426	1968.57	-1.30958	0.35309	-3.70891	0.000208153	0.00506387
RHEBL1	ENSG00000167550	221.728	1.2342	0.332358	3.71346	0.000204448	0.00500993
OSMR	ENSG00000145623	7532.14	-1.01473	0.273188	-3.7144	0.000203683	0.00500339
B4GALNT4	ENSG00000182272	3015.78	-1.16262	0.312753	-3.71737	0.00020131	0.00496198
TMEM88B	ENSG00000205116	602.076	-1.36136	0.366203	-3.71751	0.000201196	0.00496198
NA	ENSG00000277117	353.826	-1.22524	0.329425	-3.71933	0.000199754	0.00494049
S100P	ENSG00000163993	24.9796	-1.63236	0.438188	-3.72524	0.000195127	0.00485097
CDH11	ENSG00000140937	143.816	-1.21812	0.326953	-3.72568	0.000194788	0.0048509
NEBL	ENSG00000078114	1368.55	-1.22561	0.328436	-3.73167	0.000190216	0.00475983
CXCL8	ENSG00000169429	144.808	1.2902	0.345068	3.73897	0.000184773	0.00464958
ALS2CL	ENSG00000178038	262.106	1.41324	0.377928	3.73944	0.000184433	0.00464912
DNAJC28	ENSG00000177692	44.2882	-1.43807	0.384317	-3.74189	0.000182643	0.00461206
CTSS	ENSG00000163131	137.726	1.46724	0.39205	3.7425	0.000182199	0.00460891
PLEK2	ENSG00000100558	1150.14	1.4608	0.389969	3.74593	0.000179727	0.00456671
CDHR1	ENSG00000148600	10.6379	1.61197	0.430305	3.7461	0.000179602	0.00456671
CGB8	ENSG00000213030	26.2053	1.64132	0.438163	3.74591	0.000179743	0.00456671
PIK3IP1	ENSG00000100100	512.018	1.45442	0.387995	3.74856	0.000177856	0.00454861
PALM3	ENSG00000187867	49.3249	-1.55073	0.413697	-3.74846	0.000177926	0.00454861
NA	ENSG00000268750	207.831	1.16631	0.310361	3.7579	0.000171346	0.00440378
PSORS1C1	ENSG00000204540	86.4324	1.26937	0.337716	3.75868	0.000170815	0.00439795
KCNJ14	ENSG00000182324	227.635	1.18215	0.314415	3.75984	0.000170024	0.00438801
LBH	ENSG00000213626	28.4247	1.63073	0.433618	3.76075	0.000169402	0.00438801
NA	ENSG00000266086	1187.82	1.52818	0.406173	3.76239	0.000168299	0.00438003
PLA2G4C	ENSG00000105499	187.471	1.33773	0.355445	3.76353	0.000167532	0.00436794
NA	ENSG00000269026	35.3137	1.50731	0.400017	3.76813	0.000164476	0.0043038
OCIAD2	ENSG00000145247	2237.28	1.02599	0.272134	3.77015	0.000163151	0.00428222
JPH2	ENSG00000149596	40.1671	1.48868	0.394892	3.76984	0.000163355	0.00428222
FOXS1	ENSG00000179772	64.8871	-1.62607	0.431129	-3.77166	0.000162168	0.00426658
NRP2	ENSG00000118257	262.635	1.22389	0.324454	3.77216	0.000161843	0.0042658
COL22A1	ENSG00000169436	838.145	1.20143	0.318421	3.77309	0.000161238	0.00425763
GREB1	ENSG00000196208	34.6926	1.48584	0.393727	3.77378	0.000160794	0.00425369
PCLAF	ENSG00000166803	912.24	-1.40054	0.370622	-3.77888	0.000157535	0.00419048
GABRB1	ENSG00000163288	171.829	-1.05145	0.277603	-3.78761	0.000152104	0.00406098
SCFD2	ENSG00000184178	735.989	1.09675	0.289221	3.79208	0.000149388	0.00399585
RNF150	ENSG00000170153	19.4157	1.66618	0.438109	3.80313	0.000142881	0.00385751
WFIKKN1	ENSG00000127578	110.026	1.07323	0.281787	3.80865	0.000139725	0.00378648
IDI1	ENSG00000067064	3581.25	1.16758	0.306392	3.81073	0.000138555	0.00376426
LONRF2	ENSG00000170500	422.657	-1.23045	0.322804	-3.81176	0.000137982	0.00376426
TMEM255B	ENSG00000184497	718.153	1.13534	0.297944	3.81057	0.000138645	0.00376426
IFIT1	ENSG00000185745	580.172	-1.29944	0.340942	-3.81131	0.00013823	0.00376426
H2BC11	ENSG00000124635	144.875	1.28038	0.335507	3.81626	0.000135489	0.00370646
MAT2A	ENSG00000168906	20485.3	-1.22908	0.322062	-3.81629	0.000135476	0.00370646
GATA3	ENSG00000107485	547.889	-1.49169	0.390173	-3.82315	0.000131755	0.0036249
CD163L1	ENSG00000177675	39.1435	1.59603	0.417298	3.82466	0.00013095	0.00360962
RBM3	ENSG00000102317	17168.8	-1.03512	0.270361	-3.82865	0.00012885	0.00355852
MUC5B	ENSG00000117983	46.0723	-1.55974	0.407033	-3.83199	0.000127113	0.00351727
ACKR4	ENSG00000129048	15.6225	1.67703	0.437003	3.83758	0.000124254	0.00345139
LAMA5	ENSG00000130702	30016.7	-1.06837	0.278148	-3.84101	0.00012253	0.00342217
NR1I2	ENSG00000144852	8.24997	1.62395	0.422836	3.84061	0.000122728	0.00342217
CRYAB	ENSG00000109846	31.0116	1.67599	0.436014	3.84388	0.000121103	0.00338994
NXPH2	ENSG00000144227	41.774	-1.60611	0.416562	-3.85563	0.000115434	0.00325016
CD93	ENSG00000125810	20.5207	1.69096	0.438113	3.85965	0.000113549	0.00321104
IGSF10	ENSG00000152580	12.6436	-1.69307	0.437309	-3.87157	0.000108136	0.00307463
LGI2	ENSG00000153012	14.1951	1.69889	0.438222	3.87678	0.000105849	0.00301556
SARM1	ENSG00000004139	504.59	-1.28754	0.331961	-3.87858	0.00010507	0.00300039
HMCN1	ENSG00000143341	123.198	-1.28267	0.329787	-3.88937	0.000100503	0.00290915
MT2A	ENSG00000125148	42247.2	1.08246	0.278268	3.88999	0.000100249	0.00290763
CD82	ENSG00000085117	1395.33	1.24169	0.318841	3.89438	9.85e-05	0.0028612
CALML4	ENSG00000129007	182.82	1.05838	0.271742	3.89479	9.83e-05	0.0028612
NA	ENSG00000284874	46.3067	-1.6938	0.43484	-3.89523	9.81e-05	0.0028612
CSDC2	ENSG00000172346	211.184	-1.36842	0.351188	-3.89654	9.76e-05	0.00285305
NR1D1	ENSG00000126368	2624.59	1.03067	0.264403	3.89809	9.7e-05	0.00284058
RASL11A	ENSG00000122035	1060.79	-1.34697	0.345221	-3.90175	9.55e-05	0.00280363
MMP14	ENSG00000157227	4399.79	1.33949	0.343164	3.90334	9.49e-05	0.00279093
HECA	ENSG00000112406	164.28	1.40508	0.359814	3.90503	9.42e-05	0.00277723
TAF5	ENSG00000148835	1023.99	1.02751	0.262859	3.90899	9.27e-05	0.00274894
THY1	ENSG00000154096	207.594	-1.41935	0.362987	-3.91018	9.22e-05	0.00274589
RCN3	ENSG00000142552	899.056	1.48797	0.380428	3.9113	9.18e-05	0.00273962
YPEL4	ENSG00000166793	19.0936	1.71871	0.438242	3.92182	8.79e-05	0.00265006
NAA80	ENSG00000243477	502.225	1.2297	0.3135	3.92248	8.76e-05	0.00264834
ATF5	ENSG00000169136	5086.38	-1.02772	0.26155	-3.92936	8.52e-05	0.00259
ERMAP	ENSG00000164010	684.223	-1.28542	0.327061	-3.93023	8.49e-05	0.00258603
CTSK	ENSG00000143387	207.781	1.42785	0.363153	3.9318	8.43e-05	0.00257465
ACOT12	ENSG00000172497	309.323	-1.21759	0.308772	-3.94332	8.04e-05	0.00246444
ZBTB8B	ENSG00000273274	24.9777	1.72864	0.438236	3.94454	8e-05	0.00245713
TMCC3	ENSG00000057704	76.0988	1.52066	0.385381	3.94586	7.95e-05	0.00245151
LMOD1	ENSG00000163431	23.0232	1.71149	0.433773	3.9456	7.96e-05	0.00245151
GRIN2C	ENSG00000161509	83.0884	1.57233	0.396404	3.96648	7.29e-05	0.00227063
PANX2	ENSG00000073150	245.604	1.19225	0.299852	3.97613	7e-05	0.00219865
CAPRIN2	ENSG00000110888	3463.63	1.10743	0.278549	3.9757	7.02e-05	0.00219865
SBSN	ENSG00000189001	23.8162	1.61968	0.406796	3.98156	6.85e-05	0.00215445
GPR176	ENSG00000166073	643.286	1.03912	0.260577	3.98778	6.67e-05	0.00210338
BTN3A3	ENSG00000111801	148.157	1.59972	0.400702	3.9923	6.54e-05	0.00206819
BTG2	ENSG00000159388	81.1413	1.34431	0.336609	3.9937	6.51e-05	0.00206819
SPINT1	ENSG00000166145	258.853	-1.45123	0.363446	-3.99298	6.52e-05	0.00206819
CLMP	ENSG00000166250	1023.4	1.2013	0.300863	3.99286	6.53e-05	0.00206819
SAMD15	ENSG00000100583	24.2689	-1.64948	0.412786	-3.99597	6.44e-05	0.00206344
SLC37A2	ENSG00000134955	43.2661	1.62224	0.405796	3.99769	6.4e-05	0.00205653
DUSP5	ENSG00000138166	7996.42	1.21615	0.304244	3.99729	6.41e-05	0.00205653
IKZF3	ENSG00000161405	120.579	1.46369	0.365325	4.00654	6.16e-05	0.00198656
NAT14	ENSG00000090971	1975.28	-1.06627	0.265904	-4.01	6.07e-05	0.00197216
PKD2	ENSG00000118762	947.22	-1.04949	0.261732	-4.00978	6.08e-05	0.00197216
FZD2	ENSG00000180340	1054.91	-1.1384	0.28394	-4.00931	6.09e-05	0.00197216
BTBD19	ENSG00000222009	58.1761	1.51368	0.377324	4.01162	6.03e-05	0.00197064
HTR1B	ENSG00000135312	307.282	-1.23019	0.305622	-4.0252	5.69e-05	0.00188591
INAFM2	ENSG00000259330	1201.19	1.07368	0.266621	4.027	5.65e-05	0.00187581
PCDH7	ENSG00000169851	1668.16	-1.25145	0.310434	-4.03128	5.55e-05	0.00184626
SQLE	ENSG00000104549	6804.68	1.06798	0.264883	4.03191	5.53e-05	0.00184551
SHROOM4	ENSG00000158352	207.681	1.26159	0.312888	4.03208	5.53e-05	0.00184551
FHDC1	ENSG00000137460	23.1653	1.68689	0.417867	4.03691	5.42e-05	0.00181504
RFTN1	ENSG00000131378	358.906	1.47481	0.364935	4.04129	5.32e-05	0.00178981
NICN1	ENSG00000145029	408.95	-1.30365	0.322096	-4.04739	5.18e-05	0.00175607
ZRSR2	ENSG00000169249	363.962	1.07882	0.266322	4.05083	5.1e-05	0.0017345
BDNF	ENSG00000176697	413.421	-1.3455	0.331514	-4.05866	4.94e-05	0.00168134
CA11	ENSG00000063180	465.212	-1.52689	0.375996	-4.06093	4.89e-05	0.00167293
TLE2	ENSG00000065717	557.169	-1.59133	0.391842	-4.06116	4.88e-05	0.00167293
SYBU	ENSG00000147642	1195.29	-1.13234	0.278533	-4.06537	4.8e-05	0.00164923
DUSP10	ENSG00000143507	372.624	1.04967	0.257648	4.07406	4.62e-05	0.00159264
C5	ENSG00000106804	388.955	-1.57773	0.387063	-4.07615	4.58e-05	0.00158596
THBS3	ENSG00000169231	1314.3	-1.29225	0.316791	-4.0792	4.52e-05	0.00156909
HOXC4	ENSG00000198353	796.936	-1.03982	0.254904	-4.07925	4.52e-05	0.00156909
DIPK1B	ENSG00000165716	483.486	-1.14793	0.2813	-4.08079	4.49e-05	0.00156589
IL12RB1	ENSG00000096996	20.5333	1.78724	0.436322	4.09616	4.2e-05	0.00147625
NPRL2	ENSG00000114388	1092.44	1.05481	0.257486	4.09656	4.19e-05	0.00147625
RIMS2	ENSG00000176406	118.414	-1.23312	0.300911	-4.09797	4.17e-05	0.0014719
IL2RB	ENSG00000100385	58.2586	-1.61204	0.393319	-4.09855	4.16e-05	0.00147185
PPL	ENSG00000118898	7453.91	-1.3697	0.334145	-4.09912	4.15e-05	0.0014718
BRSK2	ENSG00000174672	1081.11	-1.18017	0.287384	-4.1066	4.02e-05	0.00143202
ADGRB1	ENSG00000181790	303.017	-1.14273	0.278163	-4.10813	3.99e-05	0.00142608
MMRN2	ENSG00000173269	149.454	1.51408	0.368098	4.11325	3.9e-05	0.00140173
ZNF880	ENSG00000221923	303.541	1.05213	0.255477	4.11829	3.82e-05	0.00137485
GBP1	ENSG00000117228	28.6301	1.76359	0.427061	4.12958	3.63e-05	0.00131561
IFT88	ENSG00000032742	1005.45	-1.06014	0.256385	-4.13494	3.55e-05	0.00129179
DNAJC12	ENSG00000108176	245.306	-1.58978	0.384201	-4.13789	3.51e-05	0.00127852
TRPA1	ENSG00000104321	2788.04	-1.5466	0.373245	-4.14365	3.42e-05	0.00124992
APOE	ENSG00000130203	4567.19	-1.29854	0.313343	-4.14415	3.41e-05	0.00124992
FLVCR2	ENSG00000119686	422.101	-1.19286	0.287753	-4.14542	3.39e-05	0.00124661
PER1	ENSG00000179094	2578.98	1.1839	0.285518	4.1465	3.38e-05	0.00124396
EAF2	ENSG00000145088	224.142	1.28077	0.308739	4.14839	3.35e-05	0.00123688
ZNF697	ENSG00000143067	1285.76	1.0159	0.244559	4.15401	3.27e-05	0.00120995
CRIP2	ENSG00000182809	4507.26	-1.40035	0.33688	-4.15681	3.23e-05	0.0011983
ADGRG2	ENSG00000173698	149.628	-1.45234	0.3493	-4.15785	3.21e-05	0.00119628
KRT18	ENSG00000111057	45398.7	-1.03184	0.247976	-4.16104	3.17e-05	0.00119115
HHIPL2	ENSG00000143512	318.664	-1.41557	0.340256	-4.16032	3.18e-05	0.00119115
CRIP1	ENSG00000213145	7455.98	-1.22247	0.293867	-4.15995	3.18e-05	0.00119115
KISS1	ENSG00000170498	13.7117	1.79665	0.431379	4.16489	3.11e-05	0.00117474
VWA5B2	ENSG00000145198	40.006	1.62734	0.389941	4.17331	3e-05	0.00113512
WNT7A	ENSG00000154764	25.1553	1.8275	0.437897	4.17336	3e-05	0.00113512
CLDN1	ENSG00000163347	2855.08	-1.09987	0.263293	-4.17737	2.95e-05	0.0011239
CARMIL1	ENSG00000079691	343.29	-1.03284	0.246338	-4.19277	2.76e-05	0.00106141
H2BC4	ENSG00000180596	214.234	1.3647	0.325212	4.19635	2.71e-05	0.0010532
NA	ENSG00000288550	232.124	1.46879	0.349973	4.19686	2.71e-05	0.0010532
SLC39A14	ENSG00000104635	6910.51	-1.07391	0.25527	-4.20697	2.59e-05	0.0010131
HSPG2	ENSG00000142798	54542.6	-1.01953	0.242132	-4.21064	2.55e-05	0.000999515
GNG4	ENSG00000168243	94.9843	-1.70198	0.404046	-4.21235	2.53e-05	0.000994667
IL31RA	ENSG00000164509	2413.67	1.24786	0.295879	4.21748	2.47e-05	0.000977635
RNF168	ENSG00000163961	1619.64	1.02355	0.242279	4.22469	2.39e-05	0.000952078
NLRP1	ENSG00000091592	138.566	1.69342	0.400563	4.22761	2.36e-05	0.000945012
SLC9A5	ENSG00000135740	226.926	1.13255	0.267765	4.22963	2.34e-05	0.000939179
IL18BP	ENSG00000137496	501.282	1.41953	0.335314	4.23345	2.3e-05	0.000925924
TMEM184A	ENSG00000164855	1184.49	-1.23361	0.290638	-4.24449	2.19e-05	0.000888927
TNS2	ENSG00000111077	3438.39	-1.04478	0.24593	-4.24831	2.15e-05	0.000876379
H1-2	ENSG00000187837	864.616	1.2396	0.291514	4.25228	2.12e-05	0.000863409
PRRG4	ENSG00000135378	51.3549	1.39297	0.327177	4.25755	2.07e-05	0.000850515
ENOX1	ENSG00000120658	193.095	1.73739	0.40737	4.26491	2e-05	0.00082768
BNIPL	ENSG00000163141	71.2519	1.83521	0.42933	4.27459	1.91e-05	0.000801685
PPP1R32	ENSG00000162148	101.512	1.71899	0.401987	4.27623	1.9e-05	0.000798148
OSGIN1	ENSG00000140961	1150.6	1.45818	0.34026	4.28549	1.82e-05	0.000776453
FLRT1	ENSG00000126500	289.01	-1.77334	0.413646	-4.2871	1.81e-05	0.000773582
ZBTB43	ENSG00000169155	849.893	1.07843	0.251552	4.28712	1.81e-05	0.000773582
LSM11	ENSG00000155858	486.724	1.0575	0.246519	4.28975	1.79e-05	0.000768958
NRL	ENSG00000129535	56.6982	-1.39475	0.324951	-4.29217	1.77e-05	0.000762895
NMUR1	ENSG00000171596	135.343	-1.73593	0.40407	-4.29613	1.74e-05	0.000751647
CCNP	ENSG00000105219	111.487	1.31363	0.305693	4.29723	1.73e-05	0.000750169
AP4S1	ENSG00000100478	206.244	-1.13004	0.262524	-4.30453	1.67e-05	0.00072802
SYNC	ENSG00000162520	703.459	-1.2751	0.295868	-4.30969	1.63e-05	0.000715564
CORO1A	ENSG00000102879	201.812	-1.60571	0.372359	-4.31225	1.62e-05	0.000709472
SCARF1	ENSG00000074660	154.148	1.29162	0.299443	4.3134	1.61e-05	0.000707959
NKAIN2	ENSG00000188580	18.7672	-1.8369	0.42516	-4.3205	1.56e-05	0.000687652
TMEM40	ENSG00000088726	169.123	1.87475	0.433586	4.32381	1.53e-05	0.000680708
KCNK3	ENSG00000171303	105.92	1.69614	0.391758	4.32955	1.49e-05	0.000668142
FMNL3	ENSG00000161791	3428.46	1.12313	0.258994	4.33652	1.45e-05	0.000649323
LHX6	ENSG00000106852	162.079	1.29581	0.298607	4.33953	1.43e-05	0.000642498
IGF2	ENSG00000167244	5582.05	1.37208	0.314474	4.36308	1.28e-05	0.000588042
BLACAT1	ENSG00000281406	34.2346	1.85414	0.424717	4.36558	1.27e-05	0.000583221
RAPGEF3	ENSG00000079337	594.93	1.26069	0.288732	4.3663	1.26e-05	0.000583165
COL5A2	ENSG00000204262	15168.9	-1.21499	0.277986	-4.37069	1.24e-05	0.000573391
LRRC36	ENSG00000159708	57.9409	1.67321	0.382732	4.37177	1.23e-05	0.000572394
ZNF274	ENSG00000171606	833.843	1.08705	0.248061	4.3822	1.17e-05	0.000549197
WARS2	ENSG00000116874	349.539	-1.1681	0.266208	-4.38794	1.14e-05	0.000536637
TFAP2C	ENSG00000087510	1314.75	-1.19124	0.271358	-4.38993	1.13e-05	0.000535211
HTR2A	ENSG00000102468	23.9692	-1.92363	0.438261	-4.38922	1.14e-05	0.000535211
DYNC2I2	ENSG00000119333	1975.33	-1.16813	0.266131	-4.38931	1.14e-05	0.000535211
ITGA3	ENSG00000005884	48299.8	-1.01704	0.231372	-4.39571	1.1e-05	0.000526338
HFE	ENSG00000010704	775.504	-1.18989	0.270528	-4.39838	1.09e-05	0.000521612
SSTR5	ENSG00000162009	132.138	-1.58862	0.361125	-4.39909	1.09e-05	0.000521612
ACSL5	ENSG00000197142	363.471	1.22134	0.277574	4.40005	1.08e-05	0.000521072
FAM71D	ENSG00000172717	366.629	-1.2609	0.286413	-4.40239	1.07e-05	0.000517214
OTOF	ENSG00000115155	60.012	-1.79822	0.408224	-4.40498	1.06e-05	0.000512788
WNK4	ENSG00000126562	333.227	1.17866	0.267221	4.41079	1.03e-05	0.000500886
PLEKHG1	ENSG00000120278	130.101	-1.6876	0.382079	-4.41689	1e-05	0.000488613
KRT8	ENSG00000170421	60633.9	-1.34464	0.30389	-4.42476	9.65e-06	0.000474336
PCDH9	ENSG00000184226	124.592	-1.41691	0.320164	-4.42558	9.62e-06	0.000474158
GABBR2	ENSG00000136928	683.354	-1.06638	0.239955	-4.44409	8.83e-06	0.000438108
TAGLN	ENSG00000149591	261.648	1.33309	0.299479	4.45137	8.53e-06	0.000424969
GPC6	ENSG00000183098	187.461	-1.28439	0.288068	-4.45863	8.25e-06	0.000412257
EFNB3	ENSG00000108947	230.173	-1.36377	0.305584	-4.46284	8.09e-06	0.000405645
TRDMT1	ENSG00000107614	393.774	-1.28591	0.287834	-4.46754	7.91e-06	0.000398207
MAPK8IP1	ENSG00000121653	451.921	-1.18457	0.264526	-4.47809	7.53e-06	0.000381701
ACOX2	ENSG00000168306	60.3354	-1.63885	0.365848	-4.47959	7.48e-06	0.000380362
PFKFB3	ENSG00000170525	2630	1.12664	0.251319	4.48292	7.36e-06	0.000375794
BTD	ENSG00000169814	812.636	-1.04517	0.232952	-4.48661	7.24e-06	0.000371976
PDE2A	ENSG00000186642	82.1586	1.71311	0.380783	4.49891	6.83e-06	0.000352344
CACNA1D	ENSG00000157388	256.6	-1.51498	0.336447	-4.50287	6.7e-06	0.000349664
DIO3	ENSG00000197406	266.328	-1.73488	0.38541	-4.50138	6.75e-06	0.000349664
PCDHGC5	ENSG00000240764	84.766	1.71051	0.379114	4.51187	6.43e-06	0.000338737
SLC30A2	ENSG00000158014	14.3819	1.96988	0.43643	4.51362	6.37e-06	0.000337184
MFSD2A	ENSG00000168389	234.739	1.65347	0.366182	4.51545	6.32e-06	0.000335519
SCNN1G	ENSG00000166828	35.014	-1.86387	0.412578	-4.51762	6.25e-06	0.000333327
ARID5B	ENSG00000150347	1451.78	-1.07082	0.236929	-4.5196	6.2e-06	0.000331451
PHLDB3	ENSG00000176531	619.928	1.01054	0.222434	4.54312	5.54e-06	0.000298731
NR4A2	ENSG00000153234	167.071	1.50828	0.331336	4.55211	5.31e-06	0.000287311
IQCN	ENSG00000130518	241.741	1.20431	0.263185	4.5759	4.74e-06	0.000260422
KLHL14	ENSG00000197705	938.843	-1.26263	0.275596	-4.58145	4.62e-06	0.000254567
IL32	ENSG00000008517	761.277	1.67378	0.365177	4.58348	4.57e-06	0.000254045
C6orf132	ENSG00000188112	985.909	-1.22056	0.266212	-4.58491	4.54e-06	0.000253284
SCD5	ENSG00000145284	309.697	-1.0155	0.221261	-4.58959	4.44e-06	0.000248632
XKR7	ENSG00000260903	70.8866	-1.85773	0.404629	-4.59121	4.41e-06	0.000247677
CFD	ENSG00000197766	390.408	-1.56499	0.340669	-4.59387	4.35e-06	0.000245489
TBX19	ENSG00000143178	189.994	1.26456	0.274676	4.60384	4.15e-06	0.000235863
NEU4	ENSG00000204099	252.36	-1.51811	0.32828	-4.62444	3.76e-06	0.000216145
APOL1	ENSG00000100342	456.434	1.40404	0.303464	4.6267	3.72e-06	0.000214657
MEGF8	ENSG00000105429	3435.16	-1.06368	0.229891	-4.62688	3.71e-06	0.000214657
BTN3A1	ENSG00000026950	1132.83	1.50028	0.324054	4.62973	3.66e-06	0.000213606
LIMS2	ENSG00000072163	151.552	-1.46751	0.316999	-4.62938	3.67e-06	0.000213606
SLC4A11	ENSG00000088836	1296.28	-1.24322	0.268478	-4.63062	3.65e-06	0.000213606
LPCAT3	ENSG00000111684	2037.18	-1.20249	0.258935	-4.64398	3.42e-06	0.000202312
MAPK13	ENSG00000156711	332.656	1.40277	0.302045	4.64425	3.41e-06	0.000202312
CAT	ENSG00000121691	6521.95	-1.29747	0.279026	-4.65001	3.32e-06	0.000198928
RNF182	ENSG00000180537	3349.32	-1.28744	0.276774	-4.65158	3.29e-06	0.00019824
ITGBL1	ENSG00000198542	840.678	-1.08714	0.233402	-4.65782	3.2e-06	0.000193133
TRAF1	ENSG00000056558	541.86	1.24985	0.267102	4.67928	2.88e-06	0.000174711
KLHL4	ENSG00000102271	1917.56	-1.48427	0.316755	-4.68586	2.79e-06	0.000171352
SESN3	ENSG00000149212	116.637	1.83356	0.390839	4.69136	2.71e-06	0.000167524
MAFF	ENSG00000185022	1955.8	1.37769	0.293549	4.69321	2.69e-06	0.000167138
NLGN3	ENSG00000196338	51.054	1.68474	0.359012	4.69271	2.7e-06	0.000167138
MAPK11	ENSG00000185386	1790.47	-1.12367	0.239286	-4.69595	2.65e-06	0.000165934
AREG	ENSG00000109321	2415.49	-1.50158	0.319683	-4.6971	2.64e-06	0.000165716
CPM	ENSG00000135678	421.186	1.3116	0.279225	4.69729	2.64e-06	0.000165716
KDF1	ENSG00000175707	111.201	-1.4696	0.31278	-4.69851	2.62e-06	0.000165716
L1CAM	ENSG00000198910	12505.1	-1.47345	0.313483	-4.70024	2.6e-06	0.000165347
EPHB1	ENSG00000154928	83.7122	-1.86933	0.39755	-4.70214	2.57e-06	0.000164541
TNS3	ENSG00000136205	21848.8	-1.1951	0.2536	-4.71252	2.45e-06	0.000157068
TMSB4X	ENSG00000205542	30388.4	-1.27364	0.270245	-4.71291	2.44e-06	0.000157068
CD69	ENSG00000110848	235.569	-1.92129	0.407035	-4.72021	2.36e-06	0.00015329
CFAP300	ENSG00000137691	177.222	-1.54285	0.32663	-4.72353	2.32e-06	0.00015153
DNHD1	ENSG00000179532	1853.81	1.71472	0.363021	4.72348	2.32e-06	0.00015153
NA	ENSG00000284969	777.566	1.3148	0.277579	4.73666	2.17e-06	0.000143298
MUC16	ENSG00000181143	18.9397	-2.07768	0.438232	-4.74105	2.13e-06	0.000140871
PKHD1L1	ENSG00000205038	38.5509	-1.89051	0.397752	-4.75299	2e-06	0.000133413
APOL3	ENSG00000128284	118.598	1.79279	0.376737	4.75873	1.95e-06	0.000130275
ADCY1	ENSG00000164742	131.162	-1.23044	0.258278	-4.76401	1.9e-06	0.000127501
PCDH20	ENSG00000280165	150.106	-2.07006	0.434416	-4.76515	1.89e-06	0.00012737
CACNA1G	ENSG00000006283	315.605	-1.68512	0.353557	-4.76619	1.88e-06	0.000127314
GSDMB	ENSG00000073605	394.207	1.98309	0.415923	4.76794	1.86e-06	0.000126807
MTG1	ENSG00000148824	1617.24	-1.28032	0.268015	-4.77704	1.78e-06	0.000122478
CADM2	ENSG00000175161	22.4506	-2.06414	0.432114	-4.77684	1.78e-06	0.000122478
CES1	ENSG00000198848	14480.2	1.32486	0.277343	4.77697	1.78e-06	0.000122478
PLEKHA6	ENSG00000143850	72.3207	1.81666	0.379585	4.78591	1.7e-06	0.000119349
BTN3A2	ENSG00000186470	852.564	1.55853	0.325035	4.79497	1.63e-06	0.000115195
CADPS2	ENSG00000081803	99.5827	1.84355	0.3842	4.79841	1.6e-06	0.000113796
MRPS5	ENSG00000144029	57.0167	1.93197	0.402425	4.80082	1.58e-06	0.000113552
COL1A1	ENSG00000108821	5810.73	-1.90781	0.396661	-4.80966	1.51e-06	0.000109185
NA	ENSG00000288725	1109.47	1.22389	0.253367	4.83051	1.36e-06	9.88e-05
C2CD2L	ENSG00000172375	1466.98	1.05296	0.217905	4.8322	1.35e-06	9.85e-05
TNXB	ENSG00000168477	376.564	1.96232	0.405156	4.84338	1.28e-06	9.36e-05
HMOX1	ENSG00000100292	7318.15	1.54939	0.319301	4.85244	1.22e-06	8.99e-05
CC2D2A	ENSG00000048342	376.536	-1.22072	0.251428	-4.85514	1.2e-06	8.94e-05
CRY2	ENSG00000121671	1314.46	1.13343	0.233481	4.85448	1.21e-06	8.94e-05
TGFB2	ENSG00000092969	2456.86	-1.15496	0.237616	-4.86063	1.17e-06	8.76e-05
MTSS1	ENSG00000170873	134.4	2.00192	0.411551	4.86433	1.15e-06	8.64e-05
AGA	ENSG00000038002	561.664	-1.32005	0.270899	-4.87285	1.1e-06	8.32e-05
MAST4	ENSG00000069020	265.886	1.26664	0.259774	4.87591	1.08e-06	8.23e-05
CFH	ENSG00000000971	17.3798	-2.13906	0.438102	-4.88256	1.05e-06	8e-05
FTL	ENSG00000087086	135563	1.17258	0.240129	4.88314	1.04e-06	8e-05
MXRA5	ENSG00000101825	1333.62	-1.97324	0.403282	-4.89294	9.93e-07	7.71e-05
FUT3	ENSG00000171124	35.0091	2.14096	0.437654	4.8919	9.99e-07	7.71e-05
ACP2	ENSG00000134575	1312.84	-1.13539	0.231929	-4.89542	9.81e-07	7.69e-05
OLFML2A	ENSG00000185585	2940.44	-1.63712	0.334473	-4.89462	9.85e-07	7.69e-05
MYOM1	ENSG00000101605	149.587	1.62804	0.33224	4.90021	9.57e-07	7.56e-05
PPARGC1A	ENSG00000109819	64.161	-1.9337	0.394208	-4.90529	9.33e-07	7.4e-05
ARL4C	ENSG00000188042	16572.8	-1.02104	0.208037	-4.90798	9.2e-07	7.34e-05
DNAJB4	ENSG00000162616	931.619	1.26355	0.256514	4.92587	8.4e-07	6.77e-05
TRIM73	ENSG00000178809	132.713	1.92951	0.391652	4.9266	8.37e-07	6.77e-05
HCLS1	ENSG00000180353	18.4286	2.08157	0.422667	4.92486	8.44e-07	6.77e-05
ENTPD6	ENSG00000197586	6505.08	-1.02132	0.207216	-4.92877	8.27e-07	6.76e-05
PCDHGC4	ENSG00000242419	29.822	1.88047	0.381548	4.92852	8.29e-07	6.76e-05
ZNF550	ENSG00000251369	1722.6	1.43516	0.290942	4.93279	8.11e-07	6.69e-05
NRIP3	ENSG00000175352	9274.52	1.28384	0.260063	4.93666	7.95e-07	6.6e-05
DHRS2	ENSG00000100867	382.221	2.06328	0.416166	4.95781	7.13e-07	5.95e-05
CBS	ENSG00000160200	5309.04	-1.68079	0.338843	-4.96039	7.04e-07	5.91e-05
ATG9B	ENSG00000181652	117.954	1.93428	0.389065	4.97163	6.64e-07	5.64e-05
S100A6	ENSG00000197956	38268.5	-1.29496	0.260397	-4.97303	6.59e-07	5.63e-05
GAD1	ENSG00000128683	335.935	1.40231	0.281827	4.97578	6.5e-07	5.59e-05
PRSS33	ENSG00000103355	129.982	-2.04228	0.409301	-4.98967	6.05e-07	5.23e-05
MGARP	ENSG00000137463	40.4634	-1.8334	0.366943	-4.9964	5.84e-07	5.08e-05
ASIC3	ENSG00000213199	109.579	1.74314	0.348868	4.99655	5.84e-07	5.08e-05
C7orf25	ENSG00000136197	101.569	-1.49183	0.297425	-5.01582	5.28e-07	4.65e-05
TUSC3	ENSG00000104723	60.4976	1.97792	0.394136	5.01837	5.21e-07	4.62e-05
KLF7	ENSG00000118263	889.662	1.27908	0.253246	5.05076	4.4e-07	3.95e-05
EDARADD	ENSG00000186197	2205.62	-1.12068	0.221886	-5.05069	4.4e-07	3.95e-05
DUSP15	ENSG00000149599	307.587	1.99738	0.39439	5.06447	4.1e-07	3.72e-05
RCOR2	ENSG00000167771	540.508	-1.13079	0.223266	-5.06476	4.09e-07	3.72e-05
TMEM26	ENSG00000196932	98.3035	-1.9719	0.389218	-5.06632	4.06e-07	3.72e-05
EPHB4	ENSG00000196411	7122.22	-1.08049	0.213147	-5.06923	3.99e-07	3.7e-05
ESAM	ENSG00000149564	367.932	1.51131	0.297828	5.07445	3.89e-07	3.62e-05
SEMA6B	ENSG00000167680	2485.09	-1.6235	0.319828	-5.07617	3.85e-07	3.61e-05
ROGDI	ENSG00000067836	895.012	-1.37872	0.270496	-5.09702	3.45e-07	3.26e-05
ZNF519	ENSG00000175322	267.292	1.09794	0.215383	5.0976	3.44e-07	3.26e-05
DKK1	ENSG00000107984	18539.5	-1.53155	0.300285	-5.10032	3.39e-07	3.24e-05
ABCB8	ENSG00000197150	1581.29	-1.17944	0.230534	-5.11614	3.12e-07	3e-05
CCM2L	ENSG00000101331	112.819	-2.03378	0.395509	-5.14219	2.72e-07	2.63e-05
CACNG4	ENSG00000075461	3596.02	-1.42951	0.27776	-5.14656	2.65e-07	2.59e-05
GAMT	ENSG00000130005	1306.69	-1.51889	0.294177	-5.16319	2.43e-07	2.4e-05
PLAC8	ENSG00000145287	2459.38	-1.3571	0.262892	-5.16218	2.44e-07	2.4e-05
S100A10	ENSG00000197747	9081.15	-1.17159	0.22658	-5.17076	2.33e-07	2.32e-05
KRTAP2-3	ENSG00000212724	112.855	2.19957	0.423722	5.19106	2.09e-07	2.1e-05
ANTXR1	ENSG00000169604	8682.95	-1.13924	0.219333	-5.19412	2.06e-07	2.08e-05
MCF2L2	ENSG00000053524	348.886	1.41949	0.273058	5.19849	2.01e-07	2.06e-05
PSMB9	ENSG00000240065	1064.41	1.53862	0.296064	5.19693	2.03e-07	2.06e-05
PDE5A	ENSG00000138735	2920.26	-1.54828	0.297614	-5.2023	1.97e-07	2.03e-05
SLC4A2	ENSG00000164889	17451.1	-1.31697	0.25258	-5.21408	1.85e-07	1.92e-05
ESYT1	ENSG00000139641	14906.6	-1.04172	0.199548	-5.22041	1.79e-07	1.87e-05
SLC14A1	ENSG00000141469	174.633	-2.11049	0.404323	-5.21981	1.79e-07	1.87e-05
PON3	ENSG00000105852	391.882	-1.643	0.314338	-5.22684	1.72e-07	1.83e-05
GGT5	ENSG00000099998	568.122	-1.85139	0.353799	-5.23289	1.67e-07	1.79e-05
FLG	ENSG00000143631	294.81	-1.73662	0.331532	-5.23818	1.62e-07	1.75e-05
EDIL3	ENSG00000164176	110.738	-1.74782	0.332778	-5.25221	1.5e-07	1.63e-05
EREG	ENSG00000124882	2290.88	-1.73135	0.329408	-5.25596	1.47e-07	1.61e-05
PADI2	ENSG00000117115	2553.9	-1.92974	0.366819	-5.26075	1.43e-07	1.58e-05
RAP1B	ENSG00000127314	18728	-1.06494	0.202437	-5.26057	1.44e-07	1.58e-05
RBP4	ENSG00000138207	53.0005	-2.06503	0.392049	-5.26727	1.38e-07	1.55e-05
TPCN2	ENSG00000162341	710.787	-1.19855	0.227496	-5.26842	1.38e-07	1.55e-05
FSIP1	ENSG00000150667	33.1384	-2.07945	0.394275	-5.27411	1.33e-07	1.52e-05
ARRDC4	ENSG00000140450	591.715	1.709	0.321609	5.31389	1.07e-07	1.23e-05
GJB6	ENSG00000121742	34.4902	-2.22838	0.418775	-5.32118	1.03e-07	1.19e-05
MISP	ENSG00000099812	523.629	-1.48698	0.278887	-5.33183	9.72e-08	1.13e-05
BEX5	ENSG00000184515	23.5437	2.1712	0.406932	5.33554	9.53e-08	1.12e-05
TNNT1	ENSG00000105048	6245.61	-1.46008	0.272658	-5.35501	8.56e-08	1.01e-05
HMGCS1	ENSG00000112972	5712.69	1.62399	0.302714	5.36479	8.1e-08	9.67e-06
MAP2	ENSG00000078018	733.666	-1.67292	0.311027	-5.37871	7.5e-08	9.03e-06
EPHA7	ENSG00000135333	416.72	-1.69002	0.31407	-5.38103	7.41e-08	9.03e-06
GASK1B	ENSG00000164125	313.431	-1.95014	0.362552	-5.37892	7.49e-08	9.03e-06
FSTL1	ENSG00000163430	628.595	1.81619	0.336777	5.39287	6.93e-08	8.56e-06
KCNQ2	ENSG00000075043	634.674	-1.51506	0.28081	-5.3953	6.84e-08	8.52e-06
ZNF467	ENSG00000181444	1144.68	-2.06813	0.383164	-5.3975	6.76e-08	8.49e-06
GPR3	ENSG00000181773	338.295	1.63974	0.303568	5.40155	6.61e-08	8.37e-06
SCNN1B	ENSG00000168447	57.6634	-2.07524	0.383871	-5.40607	6.44e-08	8.23e-06
DACT2	ENSG00000164488	3551.88	-1.7394	0.321156	-5.41607	6.09e-08	7.86e-06
SDK1	ENSG00000146555	3864.27	-1.58204	0.290364	-5.44847	5.08e-08	6.61e-06
INVS	ENSG00000119509	656.96	-1.08347	0.198266	-5.46472	4.64e-08	6.09e-06
CCDC180	ENSG00000197816	221.504	1.46135	0.267174	5.46968	4.51e-08	5.97e-06
CTXN1	ENSG00000178531	1454.76	-1.70226	0.310222	-5.48724	4.08e-08	5.46e-06
MPC1	ENSG00000060762	906.769	1.24498	0.226711	5.49146	3.99e-08	5.38e-06
SEMA3C	ENSG00000075223	7427.31	-1.28835	0.234539	-5.49313	3.95e-08	5.38e-06
DYNC2H1	ENSG00000187240	957.576	-1.44926	0.263365	-5.50286	3.74e-08	5.14e-06
STC1	ENSG00000159167	1284.05	1.9799	0.358089	5.52906	3.22e-08	4.47e-06
GPX3	ENSG00000211445	506.588	2.0039	0.361587	5.54196	2.99e-08	4.19e-06
KLHL13	ENSG00000003096	1255.91	-1.07163	0.192628	-5.56322	2.65e-08	3.75e-06
SEMA3E	ENSG00000170381	280.503	-1.30723	0.234715	-5.56943	2.56e-08	3.66e-06
HTRA3	ENSG00000170801	51.9248	1.98147	0.355722	5.57027	2.54e-08	3.66e-06
TNFRSF10D	ENSG00000173530	1139.67	1.36277	0.24462	5.57099	2.53e-08	3.66e-06
G0S2	ENSG00000123689	326.57	2.22763	0.399592	5.57477	2.48e-08	3.65e-06
PDZD4	ENSG00000067840	867.627	-1.27538	0.228252	-5.58761	2.3e-08	3.43e-06
TIGD7	ENSG00000140993	614.086	1.60139	0.285328	5.61244	1.99e-08	3e-06
S100A4	ENSG00000196154	4481.83	-1.9447	0.34526	-5.63257	1.78e-08	2.7e-06
UNC5C	ENSG00000182168	1076.26	-1.58041	0.277885	-5.68729	1.29e-08	1.98e-06
PHF24	ENSG00000122733	72.4108	2.39944	0.421562	5.6918	1.26e-08	1.95e-06
CEND1	ENSG00000184524	517.857	-1.99883	0.351127	-5.6926	1.25e-08	1.95e-06
OVGP1	ENSG00000085465	74.6442	2.14845	0.376983	5.69905	1.2e-08	1.91e-06
IL15RA	ENSG00000134470	529.87	1.2292	0.215435	5.70567	1.16e-08	1.86e-06
CHRFAM7A	ENSG00000166664	187.892	-1.52677	0.265537	-5.74974	8.94e-09	1.46e-06
NA	ENSG00000283321	100.435	2.45971	0.427847	5.74904	8.98e-09	1.46e-06
TCTN1	ENSG00000204852	579.419	-1.41032	0.245116	-5.7537	8.73e-09	1.45e-06
EEF1A2	ENSG00000101210	21506.9	-1.10296	0.191077	-5.77233	7.82e-09	1.31e-06
PERP	ENSG00000112378	24365.6	-1.37627	0.236943	-5.80843	6.31e-09	1.07e-06
LACC1	ENSG00000179630	357.194	1.58705	0.273046	5.81239	6.16e-09	1.06e-06
KCNF1	ENSG00000162975	93.4951	1.85806	0.319415	5.81707	5.99e-09	1.04e-06
SOCS6	ENSG00000170677	3750.02	-1.36777	0.234436	-5.83429	5.4e-09	9.52e-07
MPST	ENSG00000128309	854.979	-1.27291	0.218097	-5.83644	5.33e-09	9.51e-07
JOSD2	ENSG00000161677	692.663	-1.50029	0.257041	-5.83679	5.32e-09	9.51e-07
APOL2	ENSG00000128335	1664.45	1.44715	0.247726	5.84172	5.17e-09	9.45e-07
DRD1	ENSG00000184845	194.766	-1.8575	0.316759	-5.86408	4.52e-09	8.36e-07
COL20A1	ENSG00000101203	29.7816	2.57286	0.437999	5.87413	4.25e-09	7.97e-07
TINCR	ENSG00000223573	256.818	1.88212	0.320337	5.87545	4.22e-09	7.97e-07
AOC2	ENSG00000131480	170.501	2.37039	0.402619	5.88742	3.92e-09	7.55e-07
CDH1	ENSG00000039068	300.834	-2.4039	0.405488	-5.9284	3.06e-09	5.97e-07
SARS2	ENSG00000104835	3507.01	-1.19795	0.201949	-5.93195	2.99e-09	5.92e-07
MXRA8	ENSG00000162576	9079.53	-1.65058	0.278002	-5.93731	2.9e-09	5.83e-07
BTC	ENSG00000174808	59.9487	-2.2606	0.380774	-5.93687	2.91e-09	5.83e-07
MB	ENSG00000198125	90.4388	-2.24339	0.377298	-5.94592	2.75e-09	5.67e-07
XYLT1	ENSG00000103489	83.7865	1.99255	0.33458	5.95539	2.59e-09	5.43e-07
COL21A1	ENSG00000124749	76.3179	-2.4267	0.406029	-5.97667	2.28e-09	4.84e-07
NGFR	ENSG00000064300	790.908	2.25089	0.374071	6.01728	1.77e-09	3.82e-07
NLRP3	ENSG00000162711	79.3252	2.54869	0.421834	6.04194	1.52e-09	3.33e-07
SFXN2	ENSG00000156398	437.58	-1.5722	0.259922	-6.04875	1.46e-09	3.24e-07
ARHGAP22	ENSG00000128805	281.539	2.26068	0.371889	6.07892	1.21e-09	2.73e-07
NFATC2	ENSG00000101096	356.052	-1.89848	0.311956	-6.08574	1.16e-09	2.66e-07
VWA1	ENSG00000179403	12508.7	-1.98661	0.326147	-6.09116	1.12e-09	2.61e-07
NALCN	ENSG00000102452	949.997	-1.14518	0.187738	-6.09992	1.06e-09	2.51e-07
SPRY1	ENSG00000164056	1355.86	-1.54047	0.252223	-6.10758	1.01e-09	2.44e-07
GALNT7	ENSG00000109586	6452.86	-1.13427	0.185242	-6.12316	9.17e-10	2.25e-07
NEURL3	ENSG00000163121	34.7073	2.40482	0.390925	6.1516	7.67e-10	1.92e-07
MT1A	ENSG00000205362	1815.82	1.82226	0.296267	6.15072	7.71e-10	1.92e-07
GPR156	ENSG00000175697	31.7534	2.51369	0.406636	6.18168	6.34e-10	1.64e-07
ARRDC3	ENSG00000113369	3676.95	1.2929	0.20891	6.1888	6.06e-10	1.59e-07
CP	ENSG00000047457	116.644	-2.53763	0.40933	-6.19948	5.66e-10	1.52e-07
CSNK1E	ENSG00000213923	14372.7	1.05528	0.169725	6.21759	5.05e-10	1.38e-07
E2F7	ENSG00000165891	2871.61	1.38774	0.223013	6.22271	4.89e-10	1.36e-07
NRP1	ENSG00000099250	5032.36	-1.2716	0.20382	-6.23887	4.41e-10	1.25e-07
DEPTOR	ENSG00000155792	508.981	-2.34932	0.376368	-6.24209	4.32e-10	1.25e-07
HGF	ENSG00000019991	204.816	-2.4965	0.398461	-6.26536	3.72e-10	1.1e-07
ZFTA	ENSG00000188070	625.167	-1.38396	0.219769	-6.29733	3.03e-10	9.11e-08
MGLL	ENSG00000074416	1563.72	2.10132	0.330138	6.36497	1.95e-10	6e-08
CEP126	ENSG00000110318	531.706	-1.4328	0.224863	-6.37188	1.87e-10	5.86e-08
DLK2	ENSG00000171462	889.334	-1.28728	0.201604	-6.38518	1.71e-10	5.5e-08
CYP2E1	ENSG00000130649	74.958	2.31284	0.361914	6.39056	1.65e-10	5.43e-08
CBLN2	ENSG00000141668	104.792	-2.52533	0.394493	-6.40147	1.54e-10	5.17e-08
LFNG	ENSG00000106003	770.324	-1.80176	0.281022	-6.41146	1.44e-10	4.96e-08
VDR	ENSG00000111424	336.819	2.08984	0.325821	6.41407	1.42e-10	4.96e-08
NR4A3	ENSG00000119508	46.773	2.56138	0.398943	6.42041	1.36e-10	4.91e-08
TIPARP	ENSG00000163659	4901.58	1.78229	0.276525	6.4453	1.15e-10	4.35e-08
CD24	ENSG00000272398	2839.21	-1.95913	0.304086	-6.4427	1.17e-10	4.35e-08
RAB27B	ENSG00000041353	1842	-1.71697	0.264098	-6.50123	7.97e-11	3.11e-08
SMIM38	ENSG00000284713	110.676	2.57535	0.395923	6.50467	7.79e-11	3.11e-08
APC2	ENSG00000115266	1180.12	-1.85423	0.280839	-6.60245	4.04e-11	1.67e-08
GDAP1	ENSG00000104381	383.826	-1.47723	0.223313	-6.61506	3.71e-11	1.58e-08
SEMA3A	ENSG00000075213	1016.57	-1.29226	0.194789	-6.63417	3.26e-11	1.43e-08
FSD1	ENSG00000105255	482.586	-1.77725	0.267848	-6.63529	3.24e-11	1.43e-08
GABRA4	ENSG00000109158	88.9841	-2.35004	0.354266	-6.63357	3.28e-11	1.43e-08
NR2F1	ENSG00000175745	1842.84	-1.8501	0.278714	-6.638	3.18e-11	1.43e-08
ECM1	ENSG00000143369	434.485	2.11342	0.317174	6.66326	2.68e-11	1.33e-08
KLF17	ENSG00000171872	31.3545	2.84667	0.415606	6.84945	7.41e-12	3.82e-09
PCDH18	ENSG00000189184	202.33	-2.54623	0.370577	-6.87098	6.38e-12	3.41e-09
SUSD2	ENSG00000099994	680.008	-2.59783	0.376837	-6.89379	5.43e-12	3.02e-09
AMPD3	ENSG00000133805	2189.71	1.55405	0.222866	6.97301	3.1e-12	1.79e-09
B3GNT7	ENSG00000156966	8546.98	-1.91055	0.272661	-7.00704	2.43e-12	1.46e-09
ADGRG6	ENSG00000112414	10031.5	-1.32759	0.188589	-7.03957	1.93e-12	1.21e-09
TNC	ENSG00000041982	1746.88	-1.98519	0.276839	-7.17091	7.45e-13	4.89e-10
LSAMP	ENSG00000185565	344.179	-2.6232	0.361797	-7.25047	4.15e-13	2.86e-10
RAB3B	ENSG00000169213	3519.34	2.08965	0.286675	7.28927	3.12e-13	2.25e-10
AOC3	ENSG00000131471	87.475	3.02398	0.407393	7.42276	1.15e-13	8.72e-11
CAV1	ENSG00000105974	17005.9	-1.47474	0.19781	-7.45535	8.96e-14	7.19e-11
ALDH16A1	ENSG00000161618	841.517	-1.76567	0.234123	-7.54164	4.64e-14	3.94e-11
RND1	ENSG00000172602	70.6969	2.74364	0.358835	7.64596	2.07e-14	1.87e-11
UPK3B	ENSG00000243566	320.23	-2.76302	0.355632	-7.76933	7.89e-15	7.6e-12
MAPK8IP2	ENSG00000008735	1040.72	-1.70344	0.218945	-7.78023	7.24e-15	7.47e-12
RHCE	ENSG00000188672	89.554	2.96609	0.378377	7.83897	4.54e-15	5.05e-12
MT1X	ENSG00000187193	1415.81	2.19734	0.276433	7.94889	1.88e-15	2.27e-12
SCG2	ENSG00000171951	180.06	-2.91887	0.364964	-7.99771	1.27e-15	1.66e-12
SHANK1	ENSG00000161681	316.634	2.93715	0.35704	8.22638	1.93e-16	2.79e-13
GLI1	ENSG00000111087	202.427	-2.60267	0.313207	-8.30972	9.59e-17	1.54e-13
GRHL3	ENSG00000158055	676.786	-2.59365	0.308651	-8.40319	4.35e-17	7.84e-14
GJB2	ENSG00000165474	583.577	-2.34386	0.27828	-8.42268	3.68e-17	7.59e-14
PRICKLE1	ENSG00000139174	202.655	-1.99286	0.235842	-8.44997	2.91e-17	7.01e-14
GBP3	ENSG00000117226	423.924	2.56963	0.280587	9.15805	5.28e-20	1.53e-16
GUCY1A2	ENSG00000152402	211.482	-2.68523	0.292688	-9.17435	4.54e-20	1.53e-16
KMO	ENSG00000117009	172.169	-3.39597	0.346841	-9.79115	1.23e-22	5.92e-19
PXDN	ENSG00000130508	361.836	-2.06741	0.206539	-10.0098	1.38e-23	9.97e-20
AGR2	ENSG00000106541	5668.84	-3.4275	0.312387	-10.972	5.21e-28	7.53e-24

## Sheet: Up-DEGs
Gene_Symbol	Gene_ID	baseMean	log2FoldChange	lfcSE	stat	pvalue	padj
GBP3	ENSG00000117226	423.924	2.56963	0.280587	9.15805	5.28e-20	1.53e-16
SHANK1	ENSG00000161681	316.634	2.93715	0.35704	8.22638	1.93e-16	2.79e-13
MT1X	ENSG00000187193	1415.81	2.19734	0.276433	7.94889	1.88e-15	2.27e-12
RHCE	ENSG00000188672	89.554	2.96609	0.378377	7.83897	4.54e-15	5.05e-12
RND1	ENSG00000172602	70.6969	2.74364	0.358835	7.64596	2.07e-14	1.87e-11
AOC3	ENSG00000131471	87.475	3.02398	0.407393	7.42276	1.15e-13	8.72e-11
RAB3B	ENSG00000169213	3519.34	2.08965	0.286675	7.28927	3.12e-13	2.25e-10
AMPD3	ENSG00000133805	2189.71	1.55405	0.222866	6.97301	3.1e-12	1.79e-09
KLF17	ENSG00000171872	31.3545	2.84667	0.415606	6.84945	7.41e-12	3.82e-09
ECM1	ENSG00000143369	434.485	2.11342	0.317174	6.66326	2.68e-11	1.33e-08
SMIM38	ENSG00000284713	110.676	2.57535	0.395923	6.50467	7.79e-11	3.11e-08
TIPARP	ENSG00000163659	4901.58	1.78229	0.276525	6.4453	1.15e-10	4.35e-08
NR4A3	ENSG00000119508	46.773	2.56138	0.398943	6.42041	1.36e-10	4.91e-08
VDR	ENSG00000111424	336.819	2.08984	0.325821	6.41407	1.42e-10	4.96e-08
CYP2E1	ENSG00000130649	74.958	2.31284	0.361914	6.39056	1.65e-10	5.43e-08
MGLL	ENSG00000074416	1563.72	2.10132	0.330138	6.36497	1.95e-10	6e-08
E2F7	ENSG00000165891	2871.61	1.38774	0.223013	6.22271	4.89e-10	1.36e-07
CSNK1E	ENSG00000213923	14372.7	1.05528	0.169725	6.21759	5.05e-10	1.38e-07
ARRDC3	ENSG00000113369	3676.95	1.2929	0.20891	6.1888	6.06e-10	1.59e-07
GPR156	ENSG00000175697	31.7534	2.51369	0.406636	6.18168	6.34e-10	1.64e-07
NEURL3	ENSG00000163121	34.7073	2.40482	0.390925	6.1516	7.67e-10	1.92e-07
MT1A	ENSG00000205362	1815.82	1.82226	0.296267	6.15072	7.71e-10	1.92e-07
ARHGAP22	ENSG00000128805	281.539	2.26068	0.371889	6.07892	1.21e-09	2.73e-07
NLRP3	ENSG00000162711	79.3252	2.54869	0.421834	6.04194	1.52e-09	3.33e-07
NGFR	ENSG00000064300	790.908	2.25089	0.374071	6.01728	1.77e-09	3.82e-07
XYLT1	ENSG00000103489	83.7865	1.99255	0.33458	5.95539	2.59e-09	5.43e-07
AOC2	ENSG00000131480	170.501	2.37039	0.402619	5.88742	3.92e-09	7.55e-07
COL20A1	ENSG00000101203	29.7816	2.57286	0.437999	5.87413	4.25e-09	7.97e-07
TINCR	ENSG00000223573	256.818	1.88212	0.320337	5.87545	4.22e-09	7.97e-07
APOL2	ENSG00000128335	1664.45	1.44715	0.247726	5.84172	5.17e-09	9.45e-07
KCNF1	ENSG00000162975	93.4951	1.85806	0.319415	5.81707	5.99e-09	1.04e-06
LACC1	ENSG00000179630	357.194	1.58705	0.273046	5.81239	6.16e-09	1.06e-06
NA	ENSG00000283321	100.435	2.45971	0.427847	5.74904	8.98e-09	1.46e-06
IL15RA	ENSG00000134470	529.87	1.2292	0.215435	5.70567	1.16e-08	1.86e-06
OVGP1	ENSG00000085465	74.6442	2.14845	0.376983	5.69905	1.2e-08	1.91e-06
PHF24	ENSG00000122733	72.4108	2.39944	0.421562	5.6918	1.26e-08	1.95e-06
TIGD7	ENSG00000140993	614.086	1.60139	0.285328	5.61244	1.99e-08	3e-06
G0S2	ENSG00000123689	326.57	2.22763	0.399592	5.57477	2.48e-08	3.65e-06
HTRA3	ENSG00000170801	51.9248	1.98147	0.355722	5.57027	2.54e-08	3.66e-06
TNFRSF10D	ENSG00000173530	1139.67	1.36277	0.24462	5.57099	2.53e-08	3.66e-06
GPX3	ENSG00000211445	506.588	2.0039	0.361587	5.54196	2.99e-08	4.19e-06
STC1	ENSG00000159167	1284.05	1.9799	0.358089	5.52906	3.22e-08	4.47e-06
MPC1	ENSG00000060762	906.769	1.24498	0.226711	5.49146	3.99e-08	5.38e-06
CCDC180	ENSG00000197816	221.504	1.46135	0.267174	5.46968	4.51e-08	5.97e-06
GPR3	ENSG00000181773	338.295	1.63974	0.303568	5.40155	6.61e-08	8.37e-06
FSTL1	ENSG00000163430	628.595	1.81619	0.336777	5.39287	6.93e-08	8.56e-06
HMGCS1	ENSG00000112972	5712.69	1.62399	0.302714	5.36479	8.1e-08	9.67e-06
BEX5	ENSG00000184515	23.5437	2.1712	0.406932	5.33554	9.53e-08	1.12e-05
ARRDC4	ENSG00000140450	591.715	1.709	0.321609	5.31389	1.07e-07	1.23e-05
MCF2L2	ENSG00000053524	348.886	1.41949	0.273058	5.19849	2.01e-07	2.06e-05
PSMB9	ENSG00000240065	1064.41	1.53862	0.296064	5.19693	2.03e-07	2.06e-05
KRTAP2-3	ENSG00000212724	112.855	2.19957	0.423722	5.19106	2.09e-07	2.1e-05
ZNF519	ENSG00000175322	267.292	1.09794	0.215383	5.0976	3.44e-07	3.26e-05
ESAM	ENSG00000149564	367.932	1.51131	0.297828	5.07445	3.89e-07	3.62e-05
DUSP15	ENSG00000149599	307.587	1.99738	0.39439	5.06447	4.1e-07	3.72e-05
KLF7	ENSG00000118263	889.662	1.27908	0.253246	5.05076	4.4e-07	3.95e-05
TUSC3	ENSG00000104723	60.4976	1.97792	0.394136	5.01837	5.21e-07	4.62e-05
ASIC3	ENSG00000213199	109.579	1.74314	0.348868	4.99655	5.84e-07	5.08e-05
GAD1	ENSG00000128683	335.935	1.40231	0.281827	4.97578	6.5e-07	5.59e-05
ATG9B	ENSG00000181652	117.954	1.93428	0.389065	4.97163	6.64e-07	5.64e-05
DHRS2	ENSG00000100867	382.221	2.06328	0.416166	4.95781	7.13e-07	5.95e-05
NRIP3	ENSG00000175352	9274.52	1.28384	0.260063	4.93666	7.95e-07	6.6e-05
ZNF550	ENSG00000251369	1722.6	1.43516	0.290942	4.93279	8.11e-07	6.69e-05
PCDHGC4	ENSG00000242419	29.822	1.88047	0.381548	4.92852	8.29e-07	6.76e-05
DNAJB4	ENSG00000162616	931.619	1.26355	0.256514	4.92587	8.4e-07	6.77e-05
TRIM73	ENSG00000178809	132.713	1.92951	0.391652	4.9266	8.37e-07	6.77e-05
HCLS1	ENSG00000180353	18.4286	2.08157	0.422667	4.92486	8.44e-07	6.77e-05
MYOM1	ENSG00000101605	149.587	1.62804	0.33224	4.90021	9.57e-07	7.56e-05
FUT3	ENSG00000171124	35.0091	2.14096	0.437654	4.8919	9.99e-07	7.71e-05
FTL	ENSG00000087086	135563	1.17258	0.240129	4.88314	1.04e-06	8e-05
MAST4	ENSG00000069020	265.886	1.26664	0.259774	4.87591	1.08e-06	8.23e-05
MTSS1	ENSG00000170873	134.4	2.00192	0.411551	4.86433	1.15e-06	8.64e-05
CRY2	ENSG00000121671	1314.46	1.13343	0.233481	4.85448	1.21e-06	8.94e-05
HMOX1	ENSG00000100292	7318.15	1.54939	0.319301	4.85244	1.22e-06	8.99e-05
TNXB	ENSG00000168477	376.564	1.96232	0.405156	4.84338	1.28e-06	9.36e-05
C2CD2L	ENSG00000172375	1466.98	1.05296	0.217905	4.8322	1.35e-06	9.85e-05
NA	ENSG00000288725	1109.47	1.22389	0.253367	4.83051	1.36e-06	9.88e-05
MRPS5	ENSG00000144029	57.0167	1.93197	0.402425	4.80082	1.58e-06	0.000113552
CADPS2	ENSG00000081803	99.5827	1.84355	0.3842	4.79841	1.6e-06	0.000113796
BTN3A2	ENSG00000186470	852.564	1.55853	0.325035	4.79497	1.63e-06	0.000115195
PLEKHA6	ENSG00000143850	72.3207	1.81666	0.379585	4.78591	1.7e-06	0.000119349
CES1	ENSG00000198848	14480.2	1.32486	0.277343	4.77697	1.78e-06	0.000122478
GSDMB	ENSG00000073605	394.207	1.98309	0.415923	4.76794	1.86e-06	0.000126807
APOL3	ENSG00000128284	118.598	1.79279	0.376737	4.75873	1.95e-06	0.000130275
NA	ENSG00000284969	777.566	1.3148	0.277579	4.73666	2.17e-06	0.000143298
DNHD1	ENSG00000179532	1853.81	1.71472	0.363021	4.72348	2.32e-06	0.00015153
CPM	ENSG00000135678	421.186	1.3116	0.279225	4.69729	2.64e-06	0.000165716
MAFF	ENSG00000185022	1955.8	1.37769	0.293549	4.69321	2.69e-06	0.000167138
NLGN3	ENSG00000196338	51.054	1.68474	0.359012	4.69271	2.7e-06	0.000167138
SESN3	ENSG00000149212	116.637	1.83356	0.390839	4.69136	2.71e-06	0.000167524
TRAF1	ENSG00000056558	541.86	1.24985	0.267102	4.67928	2.88e-06	0.000174711
MAPK13	ENSG00000156711	332.656	1.40277	0.302045	4.64425	3.41e-06	0.000202312
BTN3A1	ENSG00000026950	1132.83	1.50028	0.324054	4.62973	3.66e-06	0.000213606
APOL1	ENSG00000100342	456.434	1.40404	0.303464	4.6267	3.72e-06	0.000214657
TBX19	ENSG00000143178	189.994	1.26456	0.274676	4.60384	4.15e-06	0.000235863
IL32	ENSG00000008517	761.277	1.67378	0.365177	4.58348	4.57e-06	0.000254045
IQCN	ENSG00000130518	241.741	1.20431	0.263185	4.5759	4.74e-06	0.000260422
NR4A2	ENSG00000153234	167.071	1.50828	0.331336	4.55211	5.31e-06	0.000287311
PHLDB3	ENSG00000176531	619.928	1.01054	0.222434	4.54312	5.54e-06	0.000298731
MFSD2A	ENSG00000168389	234.739	1.65347	0.366182	4.51545	6.32e-06	0.000335519
SLC30A2	ENSG00000158014	14.3819	1.96988	0.43643	4.51362	6.37e-06	0.000337184
PCDHGC5	ENSG00000240764	84.766	1.71051	0.379114	4.51187	6.43e-06	0.000338737
PDE2A	ENSG00000186642	82.1586	1.71311	0.380783	4.49891	6.83e-06	0.000352344
PFKFB3	ENSG00000170525	2630	1.12664	0.251319	4.48292	7.36e-06	0.000375794
TAGLN	ENSG00000149591	261.648	1.33309	0.299479	4.45137	8.53e-06	0.000424969
WNK4	ENSG00000126562	333.227	1.17866	0.267221	4.41079	1.03e-05	0.000500886
ACSL5	ENSG00000197142	363.471	1.22134	0.277574	4.40005	1.08e-05	0.000521072
ZNF274	ENSG00000171606	833.843	1.08705	0.248061	4.3822	1.17e-05	0.000549197
LRRC36	ENSG00000159708	57.9409	1.67321	0.382732	4.37177	1.23e-05	0.000572394
RAPGEF3	ENSG00000079337	594.93	1.26069	0.288732	4.3663	1.26e-05	0.000583165
BLACAT1	ENSG00000281406	34.2346	1.85414	0.424717	4.36558	1.27e-05	0.000583221
IGF2	ENSG00000167244	5582.05	1.37208	0.314474	4.36308	1.28e-05	0.000588042
LHX6	ENSG00000106852	162.079	1.29581	0.298607	4.33953	1.43e-05	0.000642498
FMNL3	ENSG00000161791	3428.46	1.12313	0.258994	4.33652	1.45e-05	0.000649323
KCNK3	ENSG00000171303	105.92	1.69614	0.391758	4.32955	1.49e-05	0.000668142
TMEM40	ENSG00000088726	169.123	1.87475	0.433586	4.32381	1.53e-05	0.000680708
SCARF1	ENSG00000074660	154.148	1.29162	0.299443	4.3134	1.61e-05	0.000707959
CCNP	ENSG00000105219	111.487	1.31363	0.305693	4.29723	1.73e-05	0.000750169
LSM11	ENSG00000155858	486.724	1.0575	0.246519	4.28975	1.79e-05	0.000768958
ZBTB43	ENSG00000169155	849.893	1.07843	0.251552	4.28712	1.81e-05	0.000773582
OSGIN1	ENSG00000140961	1150.6	1.45818	0.34026	4.28549	1.82e-05	0.000776453
PPP1R32	ENSG00000162148	101.512	1.71899	0.401987	4.27623	1.9e-05	0.000798148
BNIPL	ENSG00000163141	71.2519	1.83521	0.42933	4.27459	1.91e-05	0.000801685
ENOX1	ENSG00000120658	193.095	1.73739	0.40737	4.26491	2e-05	0.00082768
PRRG4	ENSG00000135378	51.3549	1.39297	0.327177	4.25755	2.07e-05	0.000850515
H1-2	ENSG00000187837	864.616	1.2396	0.291514	4.25228	2.12e-05	0.000863409
IL18BP	ENSG00000137496	501.282	1.41953	0.335314	4.23345	2.3e-05	0.000925924
SLC9A5	ENSG00000135740	226.926	1.13255	0.267765	4.22963	2.34e-05	0.000939179
NLRP1	ENSG00000091592	138.566	1.69342	0.400563	4.22761	2.36e-05	0.000945012
RNF168	ENSG00000163961	1619.64	1.02355	0.242279	4.22469	2.39e-05	0.000952078
IL31RA	ENSG00000164509	2413.67	1.24786	0.295879	4.21748	2.47e-05	0.000977635
H2BC4	ENSG00000180596	214.234	1.3647	0.325212	4.19635	2.71e-05	0.0010532
NA	ENSG00000288550	232.124	1.46879	0.349973	4.19686	2.71e-05	0.0010532
VWA5B2	ENSG00000145198	40.006	1.62734	0.389941	4.17331	3e-05	0.00113512
WNT7A	ENSG00000154764	25.1553	1.8275	0.437897	4.17336	3e-05	0.00113512
KISS1	ENSG00000170498	13.7117	1.79665	0.431379	4.16489	3.11e-05	0.00117474
ZNF697	ENSG00000143067	1285.76	1.0159	0.244559	4.15401	3.27e-05	0.00120995
EAF2	ENSG00000145088	224.142	1.28077	0.308739	4.14839	3.35e-05	0.00123688
PER1	ENSG00000179094	2578.98	1.1839	0.285518	4.1465	3.38e-05	0.00124396
GBP1	ENSG00000117228	28.6301	1.76359	0.427061	4.12958	3.63e-05	0.00131561
ZNF880	ENSG00000221923	303.541	1.05213	0.255477	4.11829	3.82e-05	0.00137485
MMRN2	ENSG00000173269	149.454	1.51408	0.368098	4.11325	3.9e-05	0.00140173
IL12RB1	ENSG00000096996	20.5333	1.78724	0.436322	4.09616	4.2e-05	0.00147625
NPRL2	ENSG00000114388	1092.44	1.05481	0.257486	4.09656	4.19e-05	0.00147625
DUSP10	ENSG00000143507	372.624	1.04967	0.257648	4.07406	4.62e-05	0.00159264
ZRSR2	ENSG00000169249	363.962	1.07882	0.266322	4.05083	5.1e-05	0.0017345
RFTN1	ENSG00000131378	358.906	1.47481	0.364935	4.04129	5.32e-05	0.00178981
FHDC1	ENSG00000137460	23.1653	1.68689	0.417867	4.03691	5.42e-05	0.00181504
SQLE	ENSG00000104549	6804.68	1.06798	0.264883	4.03191	5.53e-05	0.00184551
SHROOM4	ENSG00000158352	207.681	1.26159	0.312888	4.03208	5.53e-05	0.00184551
INAFM2	ENSG00000259330	1201.19	1.07368	0.266621	4.027	5.65e-05	0.00187581
BTBD19	ENSG00000222009	58.1761	1.51368	0.377324	4.01162	6.03e-05	0.00197064
IKZF3	ENSG00000161405	120.579	1.46369	0.365325	4.00654	6.16e-05	0.00198656
SLC37A2	ENSG00000134955	43.2661	1.62224	0.405796	3.99769	6.4e-05	0.00205653
DUSP5	ENSG00000138166	7996.42	1.21615	0.304244	3.99729	6.41e-05	0.00205653
BTN3A3	ENSG00000111801	148.157	1.59972	0.400702	3.9923	6.54e-05	0.00206819
BTG2	ENSG00000159388	81.1413	1.34431	0.336609	3.9937	6.51e-05	0.00206819
CLMP	ENSG00000166250	1023.4	1.2013	0.300863	3.99286	6.53e-05	0.00206819
GPR176	ENSG00000166073	643.286	1.03912	0.260577	3.98778	6.67e-05	0.00210338
SBSN	ENSG00000189001	23.8162	1.61968	0.406796	3.98156	6.85e-05	0.00215445
PANX2	ENSG00000073150	245.604	1.19225	0.299852	3.97613	7e-05	0.00219865
CAPRIN2	ENSG00000110888	3463.63	1.10743	0.278549	3.9757	7.02e-05	0.00219865
GRIN2C	ENSG00000161509	83.0884	1.57233	0.396404	3.96648	7.29e-05	0.00227063
TMCC3	ENSG00000057704	76.0988	1.52066	0.385381	3.94586	7.95e-05	0.00245151
LMOD1	ENSG00000163431	23.0232	1.71149	0.433773	3.9456	7.96e-05	0.00245151
ZBTB8B	ENSG00000273274	24.9777	1.72864	0.438236	3.94454	8e-05	0.00245713
CTSK	ENSG00000143387	207.781	1.42785	0.363153	3.9318	8.43e-05	0.00257465
NAA80	ENSG00000243477	502.225	1.2297	0.3135	3.92248	8.76e-05	0.00264834
YPEL4	ENSG00000166793	19.0936	1.71871	0.438242	3.92182	8.79e-05	0.00265006
RCN3	ENSG00000142552	899.056	1.48797	0.380428	3.9113	9.18e-05	0.00273962
TAF5	ENSG00000148835	1023.99	1.02751	0.262859	3.90899	9.27e-05	0.00274894
HECA	ENSG00000112406	164.28	1.40508	0.359814	3.90503	9.42e-05	0.00277723
MMP14	ENSG00000157227	4399.79	1.33949	0.343164	3.90334	9.49e-05	0.00279093
NR1D1	ENSG00000126368	2624.59	1.03067	0.264403	3.89809	9.7e-05	0.00284058
CD82	ENSG00000085117	1395.33	1.24169	0.318841	3.89438	9.85e-05	0.0028612
CALML4	ENSG00000129007	182.82	1.05838	0.271742	3.89479	9.83e-05	0.0028612
MT2A	ENSG00000125148	42247.2	1.08246	0.278268	3.88999	0.000100249	0.00290763
LGI2	ENSG00000153012	14.1951	1.69889	0.438222	3.87678	0.000105849	0.00301556
CD93	ENSG00000125810	20.5207	1.69096	0.438113	3.85965	0.000113549	0.00321104
CRYAB	ENSG00000109846	31.0116	1.67599	0.436014	3.84388	0.000121103	0.00338994
NR1I2	ENSG00000144852	8.24997	1.62395	0.422836	3.84061	0.000122728	0.00342217
ACKR4	ENSG00000129048	15.6225	1.67703	0.437003	3.83758	0.000124254	0.00345139
CD163L1	ENSG00000177675	39.1435	1.59603	0.417298	3.82466	0.00013095	0.00360962
H2BC11	ENSG00000124635	144.875	1.28038	0.335507	3.81626	0.000135489	0.00370646
IDI1	ENSG00000067064	3581.25	1.16758	0.306392	3.81073	0.000138555	0.00376426
TMEM255B	ENSG00000184497	718.153	1.13534	0.297944	3.81057	0.000138645	0.00376426
WFIKKN1	ENSG00000127578	110.026	1.07323	0.281787	3.80865	0.000139725	0.00378648
RNF150	ENSG00000170153	19.4157	1.66618	0.438109	3.80313	0.000142881	0.00385751
SCFD2	ENSG00000184178	735.989	1.09675	0.289221	3.79208	0.000149388	0.00399585
GREB1	ENSG00000196208	34.6926	1.48584	0.393727	3.77378	0.000160794	0.00425369
COL22A1	ENSG00000169436	838.145	1.20143	0.318421	3.77309	0.000161238	0.00425763
NRP2	ENSG00000118257	262.635	1.22389	0.324454	3.77216	0.000161843	0.0042658
OCIAD2	ENSG00000145247	2237.28	1.02599	0.272134	3.77015	0.000163151	0.00428222
JPH2	ENSG00000149596	40.1671	1.48868	0.394892	3.76984	0.000163355	0.00428222
NA	ENSG00000269026	35.3137	1.50731	0.400017	3.76813	0.000164476	0.0043038
PLA2G4C	ENSG00000105499	187.471	1.33773	0.355445	3.76353	0.000167532	0.00436794
NA	ENSG00000266086	1187.82	1.52818	0.406173	3.76239	0.000168299	0.00438003
KCNJ14	ENSG00000182324	227.635	1.18215	0.314415	3.75984	0.000170024	0.00438801
LBH	ENSG00000213626	28.4247	1.63073	0.433618	3.76075	0.000169402	0.00438801
PSORS1C1	ENSG00000204540	86.4324	1.26937	0.337716	3.75868	0.000170815	0.00439795
NA	ENSG00000268750	207.831	1.16631	0.310361	3.7579	0.000171346	0.00440378
PIK3IP1	ENSG00000100100	512.018	1.45442	0.387995	3.74856	0.000177856	0.00454861
PLEK2	ENSG00000100558	1150.14	1.4608	0.389969	3.74593	0.000179727	0.00456671
CDHR1	ENSG00000148600	10.6379	1.61197	0.430305	3.7461	0.000179602	0.00456671
CGB8	ENSG00000213030	26.2053	1.64132	0.438163	3.74591	0.000179743	0.00456671
CTSS	ENSG00000163131	137.726	1.46724	0.39205	3.7425	0.000182199	0.00460891
ALS2CL	ENSG00000178038	262.106	1.41324	0.377928	3.73944	0.000184433	0.00464912
CXCL8	ENSG00000169429	144.808	1.2902	0.345068	3.73897	0.000184773	0.00464958
RHEBL1	ENSG00000167550	221.728	1.2342	0.332358	3.71346	0.000204448	0.00500993
TEX14	ENSG00000121101	23.7136	1.58132	0.427231	3.70132	0.000214481	0.00516327
ZFP36L1	ENSG00000185650	3741.03	1.01628	0.274446	3.70301	0.000213054	0.00516327
CXCL3	ENSG00000163734	33.7353	1.53249	0.416055	3.68337	0.000230166	0.00542661
DNAJA4	ENSG00000140403	288.812	1.21163	0.329269	3.67974	0.000233471	0.00546556
ZNF483	ENSG00000173258	231.542	1.13559	0.30858	3.68005	0.000233188	0.00546556
TG	ENSG00000042832	11.1949	1.60941	0.43779	3.67622	0.000236713	0.00551853
ARPC4-TTLL3	ENSG00000250151	173.781	1.1752	0.320178	3.67047	0.000242102	0.00563111
RNF112	ENSG00000128482	10.0568	1.60601	0.43763	3.66979	0.000242753	0.00563717
TRIM52	ENSG00000183718	669.67	1.33717	0.364742	3.66609	0.000246291	0.005701
P4HA3	ENSG00000149380	146.345	1.30687	0.356582	3.66499	0.00024735	0.00570723
CDRT4	ENSG00000239704	26.9385	1.60617	0.438242	3.66502	0.000247319	0.00570723
ASPHD2	ENSG00000128203	56.6437	1.33535	0.364545	3.66307	0.000249211	0.00571367
USP18	ENSG00000184979	214.525	1.25486	0.342754	3.66112	0.000251113	0.00574814
ZBTB18	ENSG00000179456	823.527	1.08886	0.298451	3.64835	0.000263925	0.00601283
NLRC4	ENSG00000091106	30.0742	1.43469	0.393635	3.64472	0.000267682	0.00607788
KRBA2	ENSG00000184619	285.98	1.0367	0.284905	3.63876	0.00027395	0.00618272
ADTRP	ENSG00000111863	7.13556	1.5257	0.419524	3.63675	0.000276104	0.00621192
ZNF432	ENSG00000256087	447.547	1.0802	0.297943	3.62552	0.000288382	0.00642807
TIGD1	ENSG00000221944	408.663	1.20864	0.333655	3.62242	0.000291859	0.00649554
RAB3A	ENSG00000105649	74.3958	1.34268	0.371422	3.61497	0.000300381	0.00659378
CHST2	ENSG00000175040	13.0016	1.56907	0.434216	3.61357	0.000302007	0.00661941
NEUROG2	ENSG00000178403	6.7601	1.54155	0.426992	3.61026	0.000305892	0.00668428
UBA7	ENSG00000182179	334.551	1.467	0.40662	3.60778	0.000308826	0.00673818
NA	ENSG00000287725	208.223	1.28049	0.35514	3.6056	0.000311428	0.00678472
NPC1L1	ENSG00000015520	38.1422	1.5753	0.438249	3.59453	0.000324981	0.00703753
MSS51	ENSG00000166343	103.917	1.33706	0.372909	3.5855	0.000336438	0.00723142
JMJD7-PLA2G4B	ENSG00000168970	513.497	1.07165	0.299301	3.58051	0.000342924	0.00733806
JMJD6	ENSG00000070495	3099.91	1.00657	0.281619	3.57425	0.000351234	0.00748311
FAM167B	ENSG00000183615	25.4862	1.44414	0.404112	3.57361	0.0003521	0.00748311
KLC4	ENSG00000137171	1459.23	1.17369	0.328901	3.56852	0.000358997	0.00759203
SDK2	ENSG00000069188	56.0587	1.3491	0.380931	3.54159	0.000397721	0.008242
ENGASE	ENSG00000167280	1471.37	1.11227	0.314151	3.54056	0.000399279	0.00826244
MSMO1	ENSG00000052802	4941.55	1.19265	0.337265	3.53624	0.00040586	0.00837464
PPM1H	ENSG00000111110	181.964	1.24879	0.353305	3.5346	0.00040839	0.00841481
AQP1	ENSG00000240583	27.119	1.47694	0.418239	3.53132	0.000413489	0.00845954
THBD	ENSG00000178726	4472.38	1.34239	0.38051	3.52786	0.000418934	0.00853467
NKX3-1	ENSG00000167034	203.51	1.05235	0.300985	3.49635	0.000471677	0.00939711
NPTX1	ENSG00000171246	1010.16	1.52879	0.4382	3.48879	0.000485208	0.00961364
TDRKH	ENSG00000182134	2017.72	1.06314	0.305018	3.4855	0.000491212	0.00969272
SCML1	ENSG00000047634	425.675	1.20684	0.346661	3.48133	0.000498926	0.00978935
KRT15	ENSG00000171346	1069.26	1.09971	0.31602	3.47986	0.000501669	0.00980529
INSIG1	ENSG00000186480	5663.76	1.24781	0.358634	3.47935	0.000502636	0.00981092
ALDOC	ENSG00000109107	2361.79	1.35947	0.39127	3.4745	0.000511807	0.009963
JAM2	ENSG00000154721	40.3978	1.47254	0.424383	3.46983	0.000520796	0.0101207
HTR1D	ENSG00000179546	699.983	1.25583	0.361957	3.46956	0.000521309	0.0101207
FAM167A	ENSG00000154319	51.4716	1.44725	0.417754	3.46435	0.000531505	0.0102251
PKP1	ENSG00000081277	56.6966	1.51144	0.436527	3.46242	0.000535337	0.0102825
RBAK-RBAKDN	ENSG00000272968	47.4756	1.51204	0.436871	3.46106	0.000538043	0.0103207
HSPA1A	ENSG00000204389	25064.4	1.11055	0.321066	3.45894	0.000542306	0.0103475
MSX1	ENSG00000163132	194.594	1.12651	0.325949	3.45609	0.00054808	0.0104301
NA	ENSG00000288721	70.4041	1.36617	0.397004	3.4412	0.000579131	0.0109061
NA	ENSG00000205236	119.158	1.18129	0.343397	3.44002	0.000581678	0.0109114
ZNF418	ENSG00000196724	227.255	1.00893	0.293387	3.43892	0.000584049	0.0109292
DUSP9	ENSG00000130829	641.625	1.02634	0.299693	3.42462	0.000615656	0.0113281
MINAR1	ENSG00000169330	117.864	1.14914	0.335743	3.42267	0.000620093	0.0113807
IGFN1	ENSG00000163395	25.6492	1.43855	0.420557	3.42058	0.000624886	0.0114251
ZSCAN18	ENSG00000121413	8.49245	1.49494	0.437195	3.41938	0.00062763	0.0114463
TUBA4A	ENSG00000127824	624.832	1.34329	0.392938	3.41858	0.000629482	0.0114656
C2	ENSG00000166278	60.5014	1.27124	0.372326	3.41433	0.0006394	0.0115878
FBLN5	ENSG00000140092	10.6116	1.48646	0.436786	3.40318	0.000666061	0.011892
TAGLN3	ENSG00000144834	7.17001	1.37359	0.403581	3.4035	0.000665277	0.011892
SPEG	ENSG00000072195	130.696	1.39887	0.412058	3.39484	0.000686696	0.012185
CACNB2	ENSG00000165995	16.6913	1.4845	0.43815	3.38811	0.000703765	0.0124421
NR4A1	ENSG00000123358	470.73	1.13057	0.334325	3.38166	0.000720487	0.0126695
PIPOX	ENSG00000179761	55.4029	1.46716	0.434254	3.37858	0.000728622	0.0127258
SNCB	ENSG00000074317	125.237	1.13058	0.336188	3.36293	0.00077119	0.0133083
UNKL	ENSG00000059145	1691.45	1.02062	0.303645	3.36122	0.000775976	0.013359
HOXA11	ENSG00000005073	24.351	1.30441	0.388228	3.35991	0.000779681	0.0133909
OVOL1	ENSG00000172818	9.29229	1.46973	0.438251	3.35364	0.00079757	0.0135531
IL12RB2	ENSG00000081985	12.5362	1.46089	0.435969	3.3509	0.000805481	0.0136234
TXNIP	ENSG00000265972	6698.09	1.44044	0.430113	3.34897	0.00081112	0.0137027
TMOD1	ENSG00000136842	48.97	1.35641	0.405355	3.34622	0.000819222	0.0138176
GBP4	ENSG00000162654	204.642	1.43401	0.428852	3.34383	0.000826302	0.0138942
NDRG1	ENSG00000104419	3202.52	1.01595	0.305103	3.32984	0.000868948	0.0143935
TSSK3	ENSG00000162526	60.8584	1.24258	0.373437	3.32741	0.000876583	0.0145033
VASH2	ENSG00000143494	30.7137	1.45597	0.437781	3.32579	0.000881679	0.0145376
LAMA1	ENSG00000101680	8.56311	1.41571	0.426026	3.32305	0.0008904	0.0145981
GCNA	ENSG00000147174	193.042	1.2091	0.363834	3.32323	0.000889814	0.0145981
CD300C	ENSG00000167850	8.84337	1.44019	0.436239	3.30138	0.000962099	0.0155194
LEPR	ENSG00000116678	914.2	1.13962	0.345444	3.299	0.000970286	0.0156241
GNAO1	ENSG00000087258	543.185	1.14568	0.348347	3.2889	0.00100579	0.015982
NOD2	ENSG00000167207	10.6871	1.41953	0.431716	3.28812	0.00100859	0.0159913
TMEM229B	ENSG00000198133	32.8748	1.41039	0.430515	3.27605	0.00105271	0.0165096
STRIP2	ENSG00000128578	594.324	1.23371	0.376889	3.27339	0.00106266	0.0166295
LYL1	ENSG00000104903	33.1123	1.18439	0.36334	3.25972	0.00111522	0.0173768
TMEM236	ENSG00000148483	23.0317	1.36581	0.419618	3.2549	0.00113431	0.0175948
IRF4	ENSG00000137265	9.531	1.4089	0.433497	3.25008	0.00115373	0.0178612
ABHD4	ENSG00000100439	578.009	1.08725	0.334926	3.24622	0.00116947	0.0180469
KCNN3	ENSG00000143603	13.2573	1.41842	0.437158	3.24464	0.00117597	0.0181085
HLA-B	ENSG00000234745	4802.37	1.10702	0.341605	3.24065	0.00119258	0.0182668
DYSF	ENSG00000135636	105.9	1.29887	0.401911	3.23173	0.00123045	0.018708
CYP27B1	ENSG00000111012	101.155	1.30428	0.407603	3.19989	0.00137478	0.0203666
LTA	ENSG00000226979	5.49419	1.33816	0.41841	3.19821	0.00138286	0.0204442
DGKG	ENSG00000058866	12.6958	1.39916	0.437725	3.19644	0.00139135	0.0205277
NA	ENSG00000277758	64.5323	1.16173	0.36385	3.19287	0.00140865	0.0207203
PROX1	ENSG00000117707	15.3572	1.38686	0.434749	3.19001	0.00142268	0.0208621
NAV3	ENSG00000067798	927.838	1.14111	0.357931	3.18807	0.00143226	0.0209812
FAM229A	ENSG00000225828	283.78	1.04712	0.329347	3.17939	0.00147587	0.0214008
TGFA	ENSG00000163235	45.1289	1.15844	0.36877	3.14136	0.00168164	0.0235137
POM121L2	ENSG00000158553	41.1611	1.25171	0.399879	3.13022	0.00174674	0.0240719
MARCHF3	ENSG00000173926	49.9557	1.13271	0.361788	3.13087	0.00174287	0.0240719
CFAP44	ENSG00000206530	23.8305	1.35125	0.431794	3.12937	0.0017518	0.0240751
GBP5	ENSG00000154451	7.46586	1.31972	0.422485	3.12369	0.00178596	0.0243132
APOBEC3D	ENSG00000243811	227.02	1.00428	0.321577	3.12298	0.00179028	0.0243262
LAMB3	ENSG00000196878	275.927	1.03385	0.331106	3.12242	0.00179372	0.0243501
ZNF185	ENSG00000147394	6292.55	1.01653	0.328023	3.09896	0.00194205	0.0258772
IL1A	ENSG00000115008	8.29148	1.23067	0.398637	3.08721	0.00202048	0.0265824
FABP3	ENSG00000121769	18.0777	1.28751	0.417051	3.08717	0.00202074	0.0265824
NKD1	ENSG00000140807	25.0433	1.26535	0.410928	3.07925	0.00207523	0.0270286
KCNMB4	ENSG00000135643	8.46253	1.34694	0.43825	3.07346	0.0021159	0.0275086
SLC6A16	ENSG00000063127	29.8852	1.22235	0.398085	3.07058	0.00213643	0.0277098
AMY2B	ENSG00000240038	16.5814	1.33375	0.434789	3.06758	0.00215802	0.0279038
FBLIM1	ENSG00000162458	324.599	1.14697	0.374063	3.06626	0.00216755	0.0279224
NA	ENSG00000261147	19.7157	1.28131	0.418419	3.06226	0.00219675	0.0281293
ULBP2	ENSG00000131015	38.2253	1.3099	0.428325	3.05818	0.00222688	0.0284143
POU3F3	ENSG00000198914	13.1985	1.33646	0.437348	3.05583	0.00224441	0.0285372
PRCD	ENSG00000214140	33.8428	1.20399	0.394832	3.04936	0.00229329	0.029031
KHDC4	ENSG00000132680	3804.79	1.04528	0.34352	3.04285	0.00234349	0.0295404
ASIC4	ENSG00000072182	22.7092	1.33126	0.438101	3.03871	0.00237593	0.0298417
PITPNM3	ENSG00000091622	42.0991	1.15239	0.381161	3.02337	0.00249976	0.0309131
MAGEH1	ENSG00000187601	780.578	1.03578	0.342957	3.02013	0.00252667	0.0311925
NAT16	ENSG00000167011	74.0159	1.27575	0.424006	3.00881	0.00262277	0.032159
C1S	ENSG00000182326	52.4886	1.13799	0.378579	3.00595	0.00264755	0.0323741
GSDME	ENSG00000105928	400.194	1.08839	0.362186	3.00505	0.00265537	0.0324211
ETV7	ENSG00000010030	25.6453	1.26181	0.42167	2.99241	0.00276782	0.0335953
ICA1	ENSG00000003147	70.83	1.28449	0.430017	2.98707	0.00281667	0.0339923
CDK5R2	ENSG00000171450	219.323	1.02777	0.344242	2.98561	0.00283012	0.0340936
TFAP2E	ENSG00000116819	50.7739	1.08971	0.36513	2.98444	0.00284102	0.0341964
DNAH3	ENSG00000158486	37.8874	1.30547	0.437725	2.98241	0.00285992	0.0343666
LAMA3	ENSG00000053747	100.698	1.21428	0.407317	2.98116	0.00287157	0.0344205
VNN1	ENSG00000112299	10.4951	1.29576	0.436836	2.96623	0.00301479	0.0355522
FLNC	ENSG00000128591	7766.05	1.04054	0.351401	2.96113	0.00306516	0.0357908
FBLN2	ENSG00000163520	18.3872	1.29499	0.437581	2.95943	0.00308204	0.0358818
GATM	ENSG00000171766	115.127	1.10768	0.374578	2.95715	0.00310494	0.0359818
BRICD5	ENSG00000182685	51.7588	1.13722	0.385518	2.94985	0.00317928	0.0366743
SOHLH2	ENSG00000120669	19.6982	1.29179	0.438027	2.94911	0.00318689	0.0367077
RSKR	ENSG00000167524	654.134	1.13554	0.387296	2.93198	0.00336807	0.0382509
C7orf61	ENSG00000185955	32.8346	1.12495	0.383735	2.93157	0.00337255	0.0382509
CACNA2D2	ENSG00000007402	77.4405	1.25677	0.430044	2.92241	0.00347333	0.0390267
ANKRD29	ENSG00000154065	13.8896	1.25117	0.429314	2.91435	0.00356427	0.0396933
NA	ENSG00000277971	9.48731	1.24596	0.428118	2.91033	0.00361052	0.040109
NFAM1	ENSG00000235568	25.0135	1.23502	0.424603	2.90865	0.00362999	0.0401774
DRD4	ENSG00000069696	33.825	1.16418	0.400515	2.9067	0.00365264	0.0402613
KLHL31	ENSG00000124743	34.0656	1.23435	0.424747	2.90608	0.00365987	0.0402613
ESYT3	ENSG00000158220	31.8206	1.25471	0.432224	2.90291	0.00369709	0.040536
NA	ENSG00000283239	30.8268	1.24522	0.429561	2.89882	0.00374569	0.0408631
TBX6	ENSG00000149922	87.3763	1.06985	0.369395	2.89623	0.00377681	0.0411095
LVRN	ENSG00000172901	18.6889	1.25497	0.433919	2.89217	0.00382587	0.0413629
NA	ENSG00000258472	77.7118	1.15842	0.402378	2.87893	0.00399026	0.0425634
MARCHF4	ENSG00000144583	3909.46	1.01349	0.353588	2.8663	0.00415297	0.0437851
TCTE1	ENSG00000146221	9.97883	1.22707	0.428319	2.86486	0.0041719	0.0438246
NA	ENSG00000248751	45.48	1.15013	0.402015	2.86092	0.00422417	0.044245
LAT	ENSG00000213658	227.835	1.06895	0.373852	2.8593	0.00424579	0.0444392
TMEM178A	ENSG00000152154	44.7622	1.24855	0.437893	2.85127	0.00435456	0.0452824
MMP23B	ENSG00000189409	40.0558	1.08448	0.380992	2.84646	0.00442088	0.045588
KCTD19	ENSG00000168676	70.5419	1.04537	0.367309	2.84601	0.00442702	0.045609
PROM2	ENSG00000155066	46.4023	1.08034	0.37997	2.84323	0.00446594	0.0459118
DQX1	ENSG00000144045	45.0385	1.21735	0.428374	2.84178	0.00448619	0.0460871
CCR6	ENSG00000112486	5.42298	1.11851	0.393798	2.84031	0.00450691	0.0462587
STK32A	ENSG00000169302	19.0331	1.23888	0.436435	2.83863	0.00453076	0.0463538
GALNT9	ENSG00000182870	14.7569	1.20105	0.42553	2.82249	0.00476531	0.0480993
NA	ENSG00000288640	87.8083	1.22287	0.433339	2.82197	0.00477291	0.0481088
SLC15A2	ENSG00000163406	25.6905	1.22804	0.435878	2.81739	0.00484157	0.0485637
SAP25	ENSG00000205307	56.0128	1.19428	0.425302	2.80808	0.00498379	0.0496112
PPM1J	ENSG00000155367	214.709	1.06563	0.379957	2.80461	0.00503782	0.0499658

## Sheet: Down-DEGs
Gene_Symbol	Gene_ID	baseMean	log2FoldChange	lfcSE	stat	pvalue	padj
AGR2	ENSG00000106541	5668.84	-3.4275	0.312387	-10.972	5.21e-28	7.53e-24
PXDN	ENSG00000130508	361.836	-2.06741	0.206539	-10.0098	1.38e-23	9.97e-20
KMO	ENSG00000117009	172.169	-3.39597	0.346841	-9.79115	1.23e-22	5.92e-19
GUCY1A2	ENSG00000152402	211.482	-2.68523	0.292688	-9.17435	4.54e-20	1.53e-16
PRICKLE1	ENSG00000139174	202.655	-1.99286	0.235842	-8.44997	2.91e-17	7.01e-14
GJB2	ENSG00000165474	583.577	-2.34386	0.27828	-8.42268	3.68e-17	7.59e-14
GRHL3	ENSG00000158055	676.786	-2.59365	0.308651	-8.40319	4.35e-17	7.84e-14
GLI1	ENSG00000111087	202.427	-2.60267	0.313207	-8.30972	9.59e-17	1.54e-13
SCG2	ENSG00000171951	180.06	-2.91887	0.364964	-7.99771	1.27e-15	1.66e-12
MAPK8IP2	ENSG00000008735	1040.72	-1.70344	0.218945	-7.78023	7.24e-15	7.47e-12
UPK3B	ENSG00000243566	320.23	-2.76302	0.355632	-7.76933	7.89e-15	7.6e-12
ALDH16A1	ENSG00000161618	841.517	-1.76567	0.234123	-7.54164	4.64e-14	3.94e-11
CAV1	ENSG00000105974	17005.9	-1.47474	0.19781	-7.45535	8.96e-14	7.19e-11
LSAMP	ENSG00000185565	344.179	-2.6232	0.361797	-7.25047	4.15e-13	2.86e-10
TNC	ENSG00000041982	1746.88	-1.98519	0.276839	-7.17091	7.45e-13	4.89e-10
ADGRG6	ENSG00000112414	10031.5	-1.32759	0.188589	-7.03957	1.93e-12	1.21e-09
B3GNT7	ENSG00000156966	8546.98	-1.91055	0.272661	-7.00704	2.43e-12	1.46e-09
SUSD2	ENSG00000099994	680.008	-2.59783	0.376837	-6.89379	5.43e-12	3.02e-09
PCDH18	ENSG00000189184	202.33	-2.54623	0.370577	-6.87098	6.38e-12	3.41e-09
SEMA3A	ENSG00000075213	1016.57	-1.29226	0.194789	-6.63417	3.26e-11	1.43e-08
FSD1	ENSG00000105255	482.586	-1.77725	0.267848	-6.63529	3.24e-11	1.43e-08
GABRA4	ENSG00000109158	88.9841	-2.35004	0.354266	-6.63357	3.28e-11	1.43e-08
NR2F1	ENSG00000175745	1842.84	-1.8501	0.278714	-6.638	3.18e-11	1.43e-08
GDAP1	ENSG00000104381	383.826	-1.47723	0.223313	-6.61506	3.71e-11	1.58e-08
APC2	ENSG00000115266	1180.12	-1.85423	0.280839	-6.60245	4.04e-11	1.67e-08
RAB27B	ENSG00000041353	1842	-1.71697	0.264098	-6.50123	7.97e-11	3.11e-08
CD24	ENSG00000272398	2839.21	-1.95913	0.304086	-6.4427	1.17e-10	4.35e-08
LFNG	ENSG00000106003	770.324	-1.80176	0.281022	-6.41146	1.44e-10	4.96e-08
CBLN2	ENSG00000141668	104.792	-2.52533	0.394493	-6.40147	1.54e-10	5.17e-08
DLK2	ENSG00000171462	889.334	-1.28728	0.201604	-6.38518	1.71e-10	5.5e-08
CEP126	ENSG00000110318	531.706	-1.4328	0.224863	-6.37188	1.87e-10	5.86e-08
ZFTA	ENSG00000188070	625.167	-1.38396	0.219769	-6.29733	3.03e-10	9.11e-08
HGF	ENSG00000019991	204.816	-2.4965	0.398461	-6.26536	3.72e-10	1.1e-07
NRP1	ENSG00000099250	5032.36	-1.2716	0.20382	-6.23887	4.41e-10	1.25e-07
DEPTOR	ENSG00000155792	508.981	-2.34932	0.376368	-6.24209	4.32e-10	1.25e-07
CP	ENSG00000047457	116.644	-2.53763	0.40933	-6.19948	5.66e-10	1.52e-07
GALNT7	ENSG00000109586	6452.86	-1.13427	0.185242	-6.12316	9.17e-10	2.25e-07
SPRY1	ENSG00000164056	1355.86	-1.54047	0.252223	-6.10758	1.01e-09	2.44e-07
NALCN	ENSG00000102452	949.997	-1.14518	0.187738	-6.09992	1.06e-09	2.51e-07
VWA1	ENSG00000179403	12508.7	-1.98661	0.326147	-6.09116	1.12e-09	2.61e-07
NFATC2	ENSG00000101096	356.052	-1.89848	0.311956	-6.08574	1.16e-09	2.66e-07
SFXN2	ENSG00000156398	437.58	-1.5722	0.259922	-6.04875	1.46e-09	3.24e-07
COL21A1	ENSG00000124749	76.3179	-2.4267	0.406029	-5.97667	2.28e-09	4.84e-07
MB	ENSG00000198125	90.4388	-2.24339	0.377298	-5.94592	2.75e-09	5.67e-07
MXRA8	ENSG00000162576	9079.53	-1.65058	0.278002	-5.93731	2.9e-09	5.83e-07
BTC	ENSG00000174808	59.9487	-2.2606	0.380774	-5.93687	2.91e-09	5.83e-07
SARS2	ENSG00000104835	3507.01	-1.19795	0.201949	-5.93195	2.99e-09	5.92e-07
CDH1	ENSG00000039068	300.834	-2.4039	0.405488	-5.9284	3.06e-09	5.97e-07
DRD1	ENSG00000184845	194.766	-1.8575	0.316759	-5.86408	4.52e-09	8.36e-07
MPST	ENSG00000128309	854.979	-1.27291	0.218097	-5.83644	5.33e-09	9.51e-07
JOSD2	ENSG00000161677	692.663	-1.50029	0.257041	-5.83679	5.32e-09	9.51e-07
SOCS6	ENSG00000170677	3750.02	-1.36777	0.234436	-5.83429	5.4e-09	9.52e-07
PERP	ENSG00000112378	24365.6	-1.37627	0.236943	-5.80843	6.31e-09	1.07e-06
EEF1A2	ENSG00000101210	21506.9	-1.10296	0.191077	-5.77233	7.82e-09	1.31e-06
TCTN1	ENSG00000204852	579.419	-1.41032	0.245116	-5.7537	8.73e-09	1.45e-06
CHRFAM7A	ENSG00000166664	187.892	-1.52677	0.265537	-5.74974	8.94e-09	1.46e-06
CEND1	ENSG00000184524	517.857	-1.99883	0.351127	-5.6926	1.25e-08	1.95e-06
UNC5C	ENSG00000182168	1076.26	-1.58041	0.277885	-5.68729	1.29e-08	1.98e-06
S100A4	ENSG00000196154	4481.83	-1.9447	0.34526	-5.63257	1.78e-08	2.7e-06
PDZD4	ENSG00000067840	867.627	-1.27538	0.228252	-5.58761	2.3e-08	3.43e-06
SEMA3E	ENSG00000170381	280.503	-1.30723	0.234715	-5.56943	2.56e-08	3.66e-06
KLHL13	ENSG00000003096	1255.91	-1.07163	0.192628	-5.56322	2.65e-08	3.75e-06
DYNC2H1	ENSG00000187240	957.576	-1.44926	0.263365	-5.50286	3.74e-08	5.14e-06
SEMA3C	ENSG00000075223	7427.31	-1.28835	0.234539	-5.49313	3.95e-08	5.38e-06
CTXN1	ENSG00000178531	1454.76	-1.70226	0.310222	-5.48724	4.08e-08	5.46e-06
INVS	ENSG00000119509	656.96	-1.08347	0.198266	-5.46472	4.64e-08	6.09e-06
SDK1	ENSG00000146555	3864.27	-1.58204	0.290364	-5.44847	5.08e-08	6.61e-06
DACT2	ENSG00000164488	3551.88	-1.7394	0.321156	-5.41607	6.09e-08	7.86e-06
SCNN1B	ENSG00000168447	57.6634	-2.07524	0.383871	-5.40607	6.44e-08	8.23e-06
ZNF467	ENSG00000181444	1144.68	-2.06813	0.383164	-5.3975	6.76e-08	8.49e-06
KCNQ2	ENSG00000075043	634.674	-1.51506	0.28081	-5.3953	6.84e-08	8.52e-06
MAP2	ENSG00000078018	733.666	-1.67292	0.311027	-5.37871	7.5e-08	9.03e-06
EPHA7	ENSG00000135333	416.72	-1.69002	0.31407	-5.38103	7.41e-08	9.03e-06
GASK1B	ENSG00000164125	313.431	-1.95014	0.362552	-5.37892	7.49e-08	9.03e-06
TNNT1	ENSG00000105048	6245.61	-1.46008	0.272658	-5.35501	8.56e-08	1.01e-05
MISP	ENSG00000099812	523.629	-1.48698	0.278887	-5.33183	9.72e-08	1.13e-05
GJB6	ENSG00000121742	34.4902	-2.22838	0.418775	-5.32118	1.03e-07	1.19e-05
FSIP1	ENSG00000150667	33.1384	-2.07945	0.394275	-5.27411	1.33e-07	1.52e-05
RBP4	ENSG00000138207	53.0005	-2.06503	0.392049	-5.26727	1.38e-07	1.55e-05
TPCN2	ENSG00000162341	710.787	-1.19855	0.227496	-5.26842	1.38e-07	1.55e-05
PADI2	ENSG00000117115	2553.9	-1.92974	0.366819	-5.26075	1.43e-07	1.58e-05
RAP1B	ENSG00000127314	18728	-1.06494	0.202437	-5.26057	1.44e-07	1.58e-05
EREG	ENSG00000124882	2290.88	-1.73135	0.329408	-5.25596	1.47e-07	1.61e-05
EDIL3	ENSG00000164176	110.738	-1.74782	0.332778	-5.25221	1.5e-07	1.63e-05
FLG	ENSG00000143631	294.81	-1.73662	0.331532	-5.23818	1.62e-07	1.75e-05
GGT5	ENSG00000099998	568.122	-1.85139	0.353799	-5.23289	1.67e-07	1.79e-05
PON3	ENSG00000105852	391.882	-1.643	0.314338	-5.22684	1.72e-07	1.83e-05
ESYT1	ENSG00000139641	14906.6	-1.04172	0.199548	-5.22041	1.79e-07	1.87e-05
SLC14A1	ENSG00000141469	174.633	-2.11049	0.404323	-5.21981	1.79e-07	1.87e-05
SLC4A2	ENSG00000164889	17451.1	-1.31697	0.25258	-5.21408	1.85e-07	1.92e-05
PDE5A	ENSG00000138735	2920.26	-1.54828	0.297614	-5.2023	1.97e-07	2.03e-05
ANTXR1	ENSG00000169604	8682.95	-1.13924	0.219333	-5.19412	2.06e-07	2.08e-05
S100A10	ENSG00000197747	9081.15	-1.17159	0.22658	-5.17076	2.33e-07	2.32e-05
GAMT	ENSG00000130005	1306.69	-1.51889	0.294177	-5.16319	2.43e-07	2.4e-05
PLAC8	ENSG00000145287	2459.38	-1.3571	0.262892	-5.16218	2.44e-07	2.4e-05
CACNG4	ENSG00000075461	3596.02	-1.42951	0.27776	-5.14656	2.65e-07	2.59e-05
CCM2L	ENSG00000101331	112.819	-2.03378	0.395509	-5.14219	2.72e-07	2.63e-05
ABCB8	ENSG00000197150	1581.29	-1.17944	0.230534	-5.11614	3.12e-07	3e-05
DKK1	ENSG00000107984	18539.5	-1.53155	0.300285	-5.10032	3.39e-07	3.24e-05
ROGDI	ENSG00000067836	895.012	-1.37872	0.270496	-5.09702	3.45e-07	3.26e-05
SEMA6B	ENSG00000167680	2485.09	-1.6235	0.319828	-5.07617	3.85e-07	3.61e-05
EPHB4	ENSG00000196411	7122.22	-1.08049	0.213147	-5.06923	3.99e-07	3.7e-05
RCOR2	ENSG00000167771	540.508	-1.13079	0.223266	-5.06476	4.09e-07	3.72e-05
TMEM26	ENSG00000196932	98.3035	-1.9719	0.389218	-5.06632	4.06e-07	3.72e-05
EDARADD	ENSG00000186197	2205.62	-1.12068	0.221886	-5.05069	4.4e-07	3.95e-05
C7orf25	ENSG00000136197	101.569	-1.49183	0.297425	-5.01582	5.28e-07	4.65e-05
MGARP	ENSG00000137463	40.4634	-1.8334	0.366943	-4.9964	5.84e-07	5.08e-05
PRSS33	ENSG00000103355	129.982	-2.04228	0.409301	-4.98967	6.05e-07	5.23e-05
S100A6	ENSG00000197956	38268.5	-1.29496	0.260397	-4.97303	6.59e-07	5.63e-05
CBS	ENSG00000160200	5309.04	-1.68079	0.338843	-4.96039	7.04e-07	5.91e-05
ENTPD6	ENSG00000197586	6505.08	-1.02132	0.207216	-4.92877	8.27e-07	6.76e-05
ARL4C	ENSG00000188042	16572.8	-1.02104	0.208037	-4.90798	9.2e-07	7.34e-05
PPARGC1A	ENSG00000109819	64.161	-1.9337	0.394208	-4.90529	9.33e-07	7.4e-05
ACP2	ENSG00000134575	1312.84	-1.13539	0.231929	-4.89542	9.81e-07	7.69e-05
OLFML2A	ENSG00000185585	2940.44	-1.63712	0.334473	-4.89462	9.85e-07	7.69e-05
MXRA5	ENSG00000101825	1333.62	-1.97324	0.403282	-4.89294	9.93e-07	7.71e-05
CFH	ENSG00000000971	17.3798	-2.13906	0.438102	-4.88256	1.05e-06	8e-05
AGA	ENSG00000038002	561.664	-1.32005	0.270899	-4.87285	1.1e-06	8.32e-05
TGFB2	ENSG00000092969	2456.86	-1.15496	0.237616	-4.86063	1.17e-06	8.76e-05
CC2D2A	ENSG00000048342	376.536	-1.22072	0.251428	-4.85514	1.2e-06	8.94e-05
COL1A1	ENSG00000108821	5810.73	-1.90781	0.396661	-4.80966	1.51e-06	0.000109185
MTG1	ENSG00000148824	1617.24	-1.28032	0.268015	-4.77704	1.78e-06	0.000122478
CADM2	ENSG00000175161	22.4506	-2.06414	0.432114	-4.77684	1.78e-06	0.000122478
CACNA1G	ENSG00000006283	315.605	-1.68512	0.353557	-4.76619	1.88e-06	0.000127314
PCDH20	ENSG00000280165	150.106	-2.07006	0.434416	-4.76515	1.89e-06	0.00012737
ADCY1	ENSG00000164742	131.162	-1.23044	0.258278	-4.76401	1.9e-06	0.000127501
PKHD1L1	ENSG00000205038	38.5509	-1.89051	0.397752	-4.75299	2e-06	0.000133413
MUC16	ENSG00000181143	18.9397	-2.07768	0.438232	-4.74105	2.13e-06	0.000140871
CFAP300	ENSG00000137691	177.222	-1.54285	0.32663	-4.72353	2.32e-06	0.00015153
CD69	ENSG00000110848	235.569	-1.92129	0.407035	-4.72021	2.36e-06	0.00015329
TNS3	ENSG00000136205	21848.8	-1.1951	0.2536	-4.71252	2.45e-06	0.000157068
TMSB4X	ENSG00000205542	30388.4	-1.27364	0.270245	-4.71291	2.44e-06	0.000157068
EPHB1	ENSG00000154928	83.7122	-1.86933	0.39755	-4.70214	2.57e-06	0.000164541
L1CAM	ENSG00000198910	12505.1	-1.47345	0.313483	-4.70024	2.6e-06	0.000165347
AREG	ENSG00000109321	2415.49	-1.50158	0.319683	-4.6971	2.64e-06	0.000165716
KDF1	ENSG00000175707	111.201	-1.4696	0.31278	-4.69851	2.62e-06	0.000165716
MAPK11	ENSG00000185386	1790.47	-1.12367	0.239286	-4.69595	2.65e-06	0.000165934
KLHL4	ENSG00000102271	1917.56	-1.48427	0.316755	-4.68586	2.79e-06	0.000171352
ITGBL1	ENSG00000198542	840.678	-1.08714	0.233402	-4.65782	3.2e-06	0.000193133
RNF182	ENSG00000180537	3349.32	-1.28744	0.276774	-4.65158	3.29e-06	0.00019824
CAT	ENSG00000121691	6521.95	-1.29747	0.279026	-4.65001	3.32e-06	0.000198928
LPCAT3	ENSG00000111684	2037.18	-1.20249	0.258935	-4.64398	3.42e-06	0.000202312
LIMS2	ENSG00000072163	151.552	-1.46751	0.316999	-4.62938	3.67e-06	0.000213606
SLC4A11	ENSG00000088836	1296.28	-1.24322	0.268478	-4.63062	3.65e-06	0.000213606
MEGF8	ENSG00000105429	3435.16	-1.06368	0.229891	-4.62688	3.71e-06	0.000214657
NEU4	ENSG00000204099	252.36	-1.51811	0.32828	-4.62444	3.76e-06	0.000216145
CFD	ENSG00000197766	390.408	-1.56499	0.340669	-4.59387	4.35e-06	0.000245489
XKR7	ENSG00000260903	70.8866	-1.85773	0.404629	-4.59121	4.41e-06	0.000247677
SCD5	ENSG00000145284	309.697	-1.0155	0.221261	-4.58959	4.44e-06	0.000248632
C6orf132	ENSG00000188112	985.909	-1.22056	0.266212	-4.58491	4.54e-06	0.000253284
KLHL14	ENSG00000197705	938.843	-1.26263	0.275596	-4.58145	4.62e-06	0.000254567
ARID5B	ENSG00000150347	1451.78	-1.07082	0.236929	-4.5196	6.2e-06	0.000331451
SCNN1G	ENSG00000166828	35.014	-1.86387	0.412578	-4.51762	6.25e-06	0.000333327
CACNA1D	ENSG00000157388	256.6	-1.51498	0.336447	-4.50287	6.7e-06	0.000349664
DIO3	ENSG00000197406	266.328	-1.73488	0.38541	-4.50138	6.75e-06	0.000349664
BTD	ENSG00000169814	812.636	-1.04517	0.232952	-4.48661	7.24e-06	0.000371976
ACOX2	ENSG00000168306	60.3354	-1.63885	0.365848	-4.47959	7.48e-06	0.000380362
MAPK8IP1	ENSG00000121653	451.921	-1.18457	0.264526	-4.47809	7.53e-06	0.000381701
TRDMT1	ENSG00000107614	393.774	-1.28591	0.287834	-4.46754	7.91e-06	0.000398207
EFNB3	ENSG00000108947	230.173	-1.36377	0.305584	-4.46284	8.09e-06	0.000405645
GPC6	ENSG00000183098	187.461	-1.28439	0.288068	-4.45863	8.25e-06	0.000412257
GABBR2	ENSG00000136928	683.354	-1.06638	0.239955	-4.44409	8.83e-06	0.000438108
PCDH9	ENSG00000184226	124.592	-1.41691	0.320164	-4.42558	9.62e-06	0.000474158
KRT8	ENSG00000170421	60633.9	-1.34464	0.30389	-4.42476	9.65e-06	0.000474336
PLEKHG1	ENSG00000120278	130.101	-1.6876	0.382079	-4.41689	1e-05	0.000488613
OTOF	ENSG00000115155	60.012	-1.79822	0.408224	-4.40498	1.06e-05	0.000512788
FAM71D	ENSG00000172717	366.629	-1.2609	0.286413	-4.40239	1.07e-05	0.000517214
HFE	ENSG00000010704	775.504	-1.18989	0.270528	-4.39838	1.09e-05	0.000521612
SSTR5	ENSG00000162009	132.138	-1.58862	0.361125	-4.39909	1.09e-05	0.000521612
ITGA3	ENSG00000005884	48299.8	-1.01704	0.231372	-4.39571	1.1e-05	0.000526338
TFAP2C	ENSG00000087510	1314.75	-1.19124	0.271358	-4.38993	1.13e-05	0.000535211
HTR2A	ENSG00000102468	23.9692	-1.92363	0.438261	-4.38922	1.14e-05	0.000535211
DYNC2I2	ENSG00000119333	1975.33	-1.16813	0.266131	-4.38931	1.14e-05	0.000535211
WARS2	ENSG00000116874	349.539	-1.1681	0.266208	-4.38794	1.14e-05	0.000536637
COL5A2	ENSG00000204262	15168.9	-1.21499	0.277986	-4.37069	1.24e-05	0.000573391
NKAIN2	ENSG00000188580	18.7672	-1.8369	0.42516	-4.3205	1.56e-05	0.000687652
CORO1A	ENSG00000102879	201.812	-1.60571	0.372359	-4.31225	1.62e-05	0.000709472
SYNC	ENSG00000162520	703.459	-1.2751	0.295868	-4.30969	1.63e-05	0.000715564
AP4S1	ENSG00000100478	206.244	-1.13004	0.262524	-4.30453	1.67e-05	0.00072802
NMUR1	ENSG00000171596	135.343	-1.73593	0.40407	-4.29613	1.74e-05	0.000751647
NRL	ENSG00000129535	56.6982	-1.39475	0.324951	-4.29217	1.77e-05	0.000762895
FLRT1	ENSG00000126500	289.01	-1.77334	0.413646	-4.2871	1.81e-05	0.000773582
TNS2	ENSG00000111077	3438.39	-1.04478	0.24593	-4.24831	2.15e-05	0.000876379
TMEM184A	ENSG00000164855	1184.49	-1.23361	0.290638	-4.24449	2.19e-05	0.000888927
GNG4	ENSG00000168243	94.9843	-1.70198	0.404046	-4.21235	2.53e-05	0.000994667
HSPG2	ENSG00000142798	54542.6	-1.01953	0.242132	-4.21064	2.55e-05	0.000999515
SLC39A14	ENSG00000104635	6910.51	-1.07391	0.25527	-4.20697	2.59e-05	0.0010131
CARMIL1	ENSG00000079691	343.29	-1.03284	0.246338	-4.19277	2.76e-05	0.00106141
CLDN1	ENSG00000163347	2855.08	-1.09987	0.263293	-4.17737	2.95e-05	0.0011239
KRT18	ENSG00000111057	45398.7	-1.03184	0.247976	-4.16104	3.17e-05	0.00119115
HHIPL2	ENSG00000143512	318.664	-1.41557	0.340256	-4.16032	3.18e-05	0.00119115
CRIP1	ENSG00000213145	7455.98	-1.22247	0.293867	-4.15995	3.18e-05	0.00119115
ADGRG2	ENSG00000173698	149.628	-1.45234	0.3493	-4.15785	3.21e-05	0.00119628
CRIP2	ENSG00000182809	4507.26	-1.40035	0.33688	-4.15681	3.23e-05	0.0011983
FLVCR2	ENSG00000119686	422.101	-1.19286	0.287753	-4.14542	3.39e-05	0.00124661
TRPA1	ENSG00000104321	2788.04	-1.5466	0.373245	-4.14365	3.42e-05	0.00124992
APOE	ENSG00000130203	4567.19	-1.29854	0.313343	-4.14415	3.41e-05	0.00124992
DNAJC12	ENSG00000108176	245.306	-1.58978	0.384201	-4.13789	3.51e-05	0.00127852
IFT88	ENSG00000032742	1005.45	-1.06014	0.256385	-4.13494	3.55e-05	0.00129179
ADGRB1	ENSG00000181790	303.017	-1.14273	0.278163	-4.10813	3.99e-05	0.00142608
BRSK2	ENSG00000174672	1081.11	-1.18017	0.287384	-4.1066	4.02e-05	0.00143202
PPL	ENSG00000118898	7453.91	-1.3697	0.334145	-4.09912	4.15e-05	0.0014718
IL2RB	ENSG00000100385	58.2586	-1.61204	0.393319	-4.09855	4.16e-05	0.00147185
RIMS2	ENSG00000176406	118.414	-1.23312	0.300911	-4.09797	4.17e-05	0.0014719
DIPK1B	ENSG00000165716	483.486	-1.14793	0.2813	-4.08079	4.49e-05	0.00156589
THBS3	ENSG00000169231	1314.3	-1.29225	0.316791	-4.0792	4.52e-05	0.00156909
HOXC4	ENSG00000198353	796.936	-1.03982	0.254904	-4.07925	4.52e-05	0.00156909
C5	ENSG00000106804	388.955	-1.57773	0.387063	-4.07615	4.58e-05	0.00158596
SYBU	ENSG00000147642	1195.29	-1.13234	0.278533	-4.06537	4.8e-05	0.00164923
CA11	ENSG00000063180	465.212	-1.52689	0.375996	-4.06093	4.89e-05	0.00167293
TLE2	ENSG00000065717	557.169	-1.59133	0.391842	-4.06116	4.88e-05	0.00167293
BDNF	ENSG00000176697	413.421	-1.3455	0.331514	-4.05866	4.94e-05	0.00168134
NICN1	ENSG00000145029	408.95	-1.30365	0.322096	-4.04739	5.18e-05	0.00175607
PCDH7	ENSG00000169851	1668.16	-1.25145	0.310434	-4.03128	5.55e-05	0.00184626
HTR1B	ENSG00000135312	307.282	-1.23019	0.305622	-4.0252	5.69e-05	0.00188591
NAT14	ENSG00000090971	1975.28	-1.06627	0.265904	-4.01	6.07e-05	0.00197216
PKD2	ENSG00000118762	947.22	-1.04949	0.261732	-4.00978	6.08e-05	0.00197216
FZD2	ENSG00000180340	1054.91	-1.1384	0.28394	-4.00931	6.09e-05	0.00197216
SAMD15	ENSG00000100583	24.2689	-1.64948	0.412786	-3.99597	6.44e-05	0.00206344
SPINT1	ENSG00000166145	258.853	-1.45123	0.363446	-3.99298	6.52e-05	0.00206819
ACOT12	ENSG00000172497	309.323	-1.21759	0.308772	-3.94332	8.04e-05	0.00246444
ERMAP	ENSG00000164010	684.223	-1.28542	0.327061	-3.93023	8.49e-05	0.00258603
ATF5	ENSG00000169136	5086.38	-1.02772	0.26155	-3.92936	8.52e-05	0.00259
THY1	ENSG00000154096	207.594	-1.41935	0.362987	-3.91018	9.22e-05	0.00274589
RASL11A	ENSG00000122035	1060.79	-1.34697	0.345221	-3.90175	9.55e-05	0.00280363
CSDC2	ENSG00000172346	211.184	-1.36842	0.351188	-3.89654	9.76e-05	0.00285305
NA	ENSG00000284874	46.3067	-1.6938	0.43484	-3.89523	9.81e-05	0.0028612
HMCN1	ENSG00000143341	123.198	-1.28267	0.329787	-3.88937	0.000100503	0.00290915
SARM1	ENSG00000004139	504.59	-1.28754	0.331961	-3.87858	0.00010507	0.00300039
IGSF10	ENSG00000152580	12.6436	-1.69307	0.437309	-3.87157	0.000108136	0.00307463
NXPH2	ENSG00000144227	41.774	-1.60611	0.416562	-3.85563	0.000115434	0.00325016
LAMA5	ENSG00000130702	30016.7	-1.06837	0.278148	-3.84101	0.00012253	0.00342217
MUC5B	ENSG00000117983	46.0723	-1.55974	0.407033	-3.83199	0.000127113	0.00351727
RBM3	ENSG00000102317	17168.8	-1.03512	0.270361	-3.82865	0.00012885	0.00355852
GATA3	ENSG00000107485	547.889	-1.49169	0.390173	-3.82315	0.000131755	0.0036249
MAT2A	ENSG00000168906	20485.3	-1.22908	0.322062	-3.81629	0.000135476	0.00370646
LONRF2	ENSG00000170500	422.657	-1.23045	0.322804	-3.81176	0.000137982	0.00376426
IFIT1	ENSG00000185745	580.172	-1.29944	0.340942	-3.81131	0.00013823	0.00376426
GABRB1	ENSG00000163288	171.829	-1.05145	0.277603	-3.78761	0.000152104	0.00406098
PCLAF	ENSG00000166803	912.24	-1.40054	0.370622	-3.77888	0.000157535	0.00419048
FOXS1	ENSG00000179772	64.8871	-1.62607	0.431129	-3.77166	0.000162168	0.00426658
PALM3	ENSG00000187867	49.3249	-1.55073	0.413697	-3.74846	0.000177926	0.00454861
DNAJC28	ENSG00000177692	44.2882	-1.43807	0.384317	-3.74189	0.000182643	0.00461206
NEBL	ENSG00000078114	1368.55	-1.22561	0.328436	-3.73167	0.000190216	0.00475983
CDH11	ENSG00000140937	143.816	-1.21812	0.326953	-3.72568	0.000194788	0.0048509
S100P	ENSG00000163993	24.9796	-1.63236	0.438188	-3.72524	0.000195127	0.00485097
NA	ENSG00000277117	353.826	-1.22524	0.329425	-3.71933	0.000199754	0.00494049
B4GALNT4	ENSG00000182272	3015.78	-1.16262	0.312753	-3.71737	0.00020131	0.00496198
TMEM88B	ENSG00000205116	602.076	-1.36136	0.366203	-3.71751	0.000201196	0.00496198
OSMR	ENSG00000145623	7532.14	-1.01473	0.273188	-3.7144	0.000203683	0.00500339
SLC45A1	ENSG00000162426	1968.57	-1.30958	0.35309	-3.70891	0.000208153	0.00506387
CDK2AP1	ENSG00000111328	3777.36	-1.03346	0.279179	-3.70178	0.00021409	0.00516327
MRPL1	ENSG00000169288	680.662	-1.11996	0.302919	-3.69723	0.000217969	0.00523851
DMD	ENSG00000198947	98.0297	-1.12241	0.303864	-3.69378	0.000220943	0.00530116
FYB1	ENSG00000082074	12.5078	-1.6024	0.433866	-3.69332	0.000221346	0.00530202
KREMEN2	ENSG00000131650	653.159	-1.2094	0.327556	-3.69219	0.00022233	0.00531678
SCNN1A	ENSG00000111319	2424.91	-1.39511	0.377978	-3.691	0.000223378	0.00533029
DNAJC18	ENSG00000170464	318.049	-1.34822	0.365429	-3.68941	0.000224778	0.00533996
SPTSSB	ENSG00000196542	10.4761	-1.61623	0.438236	-3.68803	0.000226001	0.00536019
LGALS8	ENSG00000116977	9778.15	-1.01871	0.276407	-3.68555	0.000228213	0.00540379
ENTPD8	ENSG00000188833	68.7763	-1.52198	0.413219	-3.68322	0.000230304	0.00542661
CDC42BPG	ENSG00000171219	284.898	-1.19251	0.3244	-3.67604	0.00023688	0.00551853
PDGFRL	ENSG00000104213	13.7663	-1.59947	0.437892	-3.65267	0.00025953	0.00592204
GHR	ENSG00000112964	46.2236	-1.40955	0.386609	-3.64593	0.000266424	0.00606021
NRM	ENSG00000137404	1009	-1.16853	0.320639	-3.64437	0.000268043	0.00607788
CEACAM1	ENSG00000079385	214.495	-1.45759	0.400303	-3.64121	0.000271363	0.00614352
PXMP2	ENSG00000176894	400.864	-1.1856	0.325959	-3.63725	0.00027556	0.00620934
ZNF385A	ENSG00000161642	569.871	-1.02484	0.282193	-3.63171	0.00028155	0.00631477
ZNF385D	ENSG00000151789	206.741	-1.29744	0.357304	-3.63118	0.000282126	0.00631787
ARRB1	ENSG00000137486	3755.03	-1.1489	0.317432	-3.61936	0.000295336	0.00654126
PLPPR3	ENSG00000129951	3924.29	-1.20398	0.332767	-3.61808	0.000296792	0.00655483
ATP1A3	ENSG00000105409	595.271	-1.11803	0.309123	-3.61677	0.0002983	0.00657809
COL6A1	ENSG00000142156	1031.78	-1.04807	0.295115	-3.55139	0.000383206	0.00803342
SUMF1	ENSG00000144455	604.773	-1.03448	0.291397	-3.55006	0.000385137	0.0080622
TST	ENSG00000128311	311.82	-1.02327	0.28889	-3.54209	0.000396971	0.00823829
CORO2A	ENSG00000106789	113.12	-1.30092	0.368395	-3.53132	0.000413488	0.00845954
ZNF804A	ENSG00000170396	315.234	-1.1367	0.32226	-3.52726	0.000419878	0.00853872
C7	ENSG00000112936	9.24736	-1.50792	0.428191	-3.52159	0.00042896	0.0086656
ASB2	ENSG00000100628	26.3554	-1.51453	0.430132	-3.52107	0.000429804	0.00867051
ELF3	ENSG00000163435	89.2499	-1.47794	0.421467	-3.50665	0.000453778	0.00907807
APLP1	ENSG00000105290	2478.59	-1.02752	0.294263	-3.49184	0.000479712	0.0095178
RHOH	ENSG00000168421	79.1769	-1.05815	0.303918	-3.48171	0.000498229	0.00978935
EFHC2	ENSG00000183690	31.527	-1.51949	0.438183	-3.46771	0.000524911	0.0101633
OSR1	ENSG00000143867	31.6983	-1.31387	0.379789	-3.45946	0.000541254	0.0103411
C2CD4C	ENSG00000183186	702.379	-1.20714	0.349232	-3.45656	0.000547113	0.0104255
CTAGE8	ENSG00000289604	141.199	-1.02579	0.29771	-3.44559	0.000569811	0.0107586
ZNF860	ENSG00000197385	496.099	-1.07268	0.311683	-3.44158	0.000578327	0.0109052
SKIDA1	ENSG00000180592	112.655	-1.31175	0.381304	-3.44015	0.000581384	0.0109114
RPH3AL	ENSG00000181031	73.8488	-1.13649	0.330736	-3.43626	0.000589801	0.0110204
ENHO	ENSG00000168913	96.3661	-1.26435	0.368269	-3.43324	0.000596423	0.0110872
ELAC1	ENSG00000141642	190.354	-1.14176	0.333054	-3.42815	0.000607705	0.011196
FBXL13	ENSG00000161040	40.785	-1.29351	0.377289	-3.42843	0.000607089	0.011196
CCDC96	ENSG00000173013	112.87	-1.06324	0.310889	-3.42	0.000626217	0.011435
CABCOCO1	ENSG00000183346	58.4622	-1.49174	0.437921	-3.40641	0.000658227	0.0118381
PSAT1	ENSG00000135069	10221.3	-1.13103	0.332107	-3.40562	0.000660138	0.0118448
SLC6A9	ENSG00000196517	1088.56	-1.35246	0.397326	-3.4039	0.000664303	0.011892
ST3GAL5	ENSG00000115525	1121.4	-1.21418	0.357211	-3.39906	0.000676171	0.0120427
BHLHA15	ENSG00000180535	77.9523	-1.4737	0.435167	-3.38651	0.000707876	0.0124995
SORBS2	ENSG00000154556	34.2329	-1.41813	0.418847	-3.3858	0.000709705	0.0125165
TCF7L1	ENSG00000152284	1216.26	-1.05283	0.311355	-3.38146	0.000721015	0.0126695
HPGD	ENSG00000164120	11.3731	-1.45045	0.429239	-3.37912	0.000727177	0.0127159
ZNF233	ENSG00000159915	98.8898	-1.11657	0.331539	-3.36782	0.000757639	0.0131215
MGAT3	ENSG00000128268	50.5494	-1.27669	0.379259	-3.36629	0.000761872	0.013179
ANPEP	ENSG00000166825	45139.5	-1.03248	0.306946	-3.36373	0.000768973	0.0132859
CYP3A5	ENSG00000106258	69.5419	-1.14246	0.340002	-3.36016	0.000778977	0.0133909
TMEM200C	ENSG00000206432	23.9372	-1.45445	0.43321	-3.35739	0.000786826	0.0134496
SEC14L4	ENSG00000133488	9.80869	-1.4652	0.437114	-3.35198	0.000802359	0.0136024
PIP5KL1	ENSG00000167103	151.329	-1.36456	0.407137	-3.3516	0.000803472	0.0136053
FOXJ1	ENSG00000129654	17.5824	-1.45872	0.436641	-3.34078	0.000835421	0.0140118
CCNJL	ENSG00000135083	4121.38	-1.03742	0.310557	-3.34052	0.000836207	0.0140118
ITGB4	ENSG00000132470	1191.57	-1.29078	0.38683	-3.33682	0.000847439	0.0141018
HYOU1	ENSG00000149428	46983.2	-1.26177	0.378379	-3.33468	0.000853971	0.0141616
CHGB	ENSG00000089199	387.815	-1.18117	0.355052	-3.32676	0.000878634	0.0145148
TNS4	ENSG00000131746	202.797	-1.42802	0.430147	-3.31984	0.000900675	0.0147331
FILIP1L	ENSG00000168386	537.453	-1.21286	0.36595	-3.31428	0.000918808	0.014962
CHAC1	ENSG00000128965	3060.98	-1.27044	0.384458	-3.3045	0.000951448	0.0154077
SLC25A18	ENSG00000182902	66.9212	-1.20627	0.36504	-3.30448	0.000951516	0.0154077
CRLF1	ENSG00000006016	219.007	-1.07361	0.325217	-3.3012	0.000962708	0.0155194
ALPP	ENSG00000163283	50.8084	-1.44389	0.437833	-3.29781	0.000974416	0.0156557
ITGA10	ENSG00000143127	1394.98	-1.24771	0.378983	-3.29225	0.000993878	0.0158275
SAMD13	ENSG00000203943	157.003	-1.04303	0.319152	-3.26813	0.0010826	0.016905
SECTM1	ENSG00000141574	647.523	-1.00709	0.309431	-3.25465	0.00113531	0.0175948
NACAD	ENSG00000136274	486.94	-1.30613	0.402092	-3.24833	0.00116083	0.0179518
GPR162	ENSG00000250510	33.63	-1.41709	0.436879	-3.24367	0.00118001	0.0181513
NOTCH3	ENSG00000074181	303.98	-1.32291	0.408944	-3.23493	0.00121673	0.0185776
CLN6	ENSG00000128973	1969.24	-1.04525	0.323182	-3.23425	0.00121965	0.0185829
SYNE1	ENSG00000131018	590.026	-1.08589	0.336121	-3.23067	0.00123502	0.0187381
SREBF1	ENSG00000072310	15358.6	-1.22989	0.381079	-3.22738	0.00124929	0.0189148
PDIA4	ENSG00000155660	33038.4	-1.00725	0.312125	-3.22706	0.00125069	0.0189162
RNASEK-C17orf49	ENSG00000161939	39.7134	-1.35523	0.420004	-3.2267	0.00125228	0.0189204
INHBE	ENSG00000139269	27.8688	-1.41253	0.438145	-3.2239	0.00126459	0.0190864
ARMC3	ENSG00000165309	31.6909	-1.34762	0.422088	-3.19275	0.00140924	0.0207203
TPGS1	ENSG00000141933	191.988	-1.06948	0.335254	-3.19006	0.00142241	0.0208621
COL4A5	ENSG00000188153	233.426	-1.16134	0.366929	-3.16503	0.00155064	0.0222703
NOP56	ENSG00000101361	10165.1	-1.01758	0.322	-3.16019	0.00157668	0.0224813
PLEKHH2	ENSG00000152527	2063.89	-1.11352	0.352575	-3.15824	0.00158723	0.0225673
LIPT2	ENSG00000175536	105.927	-1.01158	0.321046	-3.1509	0.00162769	0.0229594
CDH3	ENSG00000062038	144.754	-1.15075	0.365544	-3.14803	0.00164372	0.0231046
LXN	ENSG00000079257	2412.19	-1.02363	0.325177	-3.14792	0.00164439	0.0231046
SYT2	ENSG00000143858	8.16004	-1.34352	0.427329	-3.14399	0.0016666	0.0233712
LRRIQ3	ENSG00000162620	37.767	-1.18722	0.377669	-3.14355	0.00166914	0.0233841
JCAD	ENSG00000165757	5493.95	-1.09707	0.349635	-3.13776	0.00170245	0.0237586
RASD2	ENSG00000100302	256.378	-1.0766	0.343267	-3.13635	0.00171067	0.0238502
CERS4	ENSG00000090661	365.43	-1.18781	0.378828	-3.13549	0.00171568	0.0238971
INAVA	ENSG00000163362	17.3044	-1.37219	0.43825	-3.13106	0.00174175	0.0240719
STRA6	ENSG00000137868	10.7254	-1.36693	0.437046	-3.12765	0.00176209	0.024167
ESPNL	ENSG00000144488	92.5896	-1.12233	0.358957	-3.12665	0.00176812	0.024167
HR	ENSG00000168453	124.582	-1.24359	0.398019	-3.12445	0.00178136	0.0242735
IFIT2	ENSG00000119922	876.901	-1.15768	0.371162	-3.11907	0.00181426	0.0245827
FAM81A	ENSG00000157470	189.585	-1.08392	0.348406	-3.11108	0.00186407	0.0251397
C1RL	ENSG00000139178	448.44	-1.10892	0.357279	-3.10379	0.00191059	0.0256712
CEACAM6	ENSG00000086548	23.8718	-1.33755	0.431129	-3.10244	0.00191931	0.025741
INHBB	ENSG00000163083	972.306	-1.00065	0.32403	-3.08814	0.00201413	0.0265438
ENTPD2	ENSG00000054179	52.9499	-1.32067	0.428264	-3.08377	0.00204393	0.0267656
MMP25	ENSG00000008516	136.845	-1.17103	0.379967	-3.08194	0.00205656	0.0268325
FUT1	ENSG00000174951	17.6269	-1.32472	0.432366	-3.06389	0.00218479	0.0280664
TUBB2B	ENSG00000137285	868.331	-1.07115	0.351167	-3.05027	0.00228634	0.0289684
ANK3	ENSG00000151150	329.207	-1.07602	0.354198	-3.03791	0.00238226	0.0298952
MAL2	ENSG00000147676	16.4524	-1.32776	0.43739	-3.03564	0.00240028	0.0300952
SELENOP	ENSG00000250722	119.583	-1.25156	0.412559	-3.03365	0.00241617	0.0302157
SCN9A	ENSG00000169432	63.2171	-1.02866	0.339235	-3.03229	0.00242703	0.0302729
LRRC24	ENSG00000254402	148.879	-1.20959	0.399381	-3.02866	0.00245638	0.0305335
TGFB3	ENSG00000119699	87.6453	-1.11086	0.366827	-3.0283	0.00245937	0.0305444
MSI1	ENSG00000135097	69.8695	-1.05793	0.349743	-3.02487	0.0024874	0.0308131
PPP1R1B	ENSG00000131771	362.326	-1.27533	0.422111	-3.02131	0.00251681	0.0310974
FCER2	ENSG00000104921	8.07262	-1.30039	0.432006	-3.01012	0.00261142	0.0320742
ITGA1	ENSG00000213949	180.205	-1.04307	0.347026	-3.00575	0.00264928	0.0323741
SCARA5	ENSG00000168079	51.4795	-1.30083	0.434206	-2.99589	0.00273646	0.0332806
CAPN8	ENSG00000203697	12.7166	-1.2877	0.431722	-2.98271	0.00285708	0.034361
CDH18	ENSG00000145526	39.271	-1.22604	0.412951	-2.96897	0.00298802	0.0354307
LPA	ENSG00000198670	23.1525	-1.24856	0.420809	-2.96704	0.00300683	0.0355125
SPDEF	ENSG00000124664	29.0501	-1.27389	0.430124	-2.96168	0.00305965	0.0357554
SDF2L1	ENSG00000128228	2469.46	-1.09173	0.36891	-2.95935	0.00308289	0.0358818
TUBA1A	ENSG00000167552	8865.26	-1.0981	0.371163	-2.95853	0.00309109	0.0359193
FBXO2	ENSG00000116661	1562.23	-1.08569	0.367159	-2.957	0.00310647	0.0359818
KLRF1	ENSG00000150045	17.1924	-1.28722	0.436292	-2.95037	0.00317397	0.0366466
PHGDH	ENSG00000092621	7111.59	-1.11753	0.380902	-2.9339	0.00334729	0.0380995
AVPR2	ENSG00000126895	57.9427	-1.08596	0.370413	-2.93175	0.00337057	0.0382509
PCK2	ENSG00000100889	4574.55	-1.28399	0.438131	-2.93061	0.00338294	0.038324
GLYCTK	ENSG00000168237	157.417	-1.06894	0.364904	-2.92938	0.0033964	0.0384465
SLC12A5	ENSG00000124140	118.793	-1.01961	0.34874	-2.92371	0.00345887	0.0390008
LINGO1	ENSG00000169783	111.005	-1.19584	0.409095	-2.92314	0.00346517	0.0390109
PRKCG	ENSG00000126583	136.219	-1.01688	0.347973	-2.92229	0.00347468	0.0390267
NWD1	ENSG00000188039	43.6038	-1.0756	0.36994	-2.9075	0.0036433	0.0402613
KIAA0825	ENSG00000185261	36.4173	-1.13848	0.392205	-2.90276	0.00369887	0.040536
KCNK15	ENSG00000124249	411.187	-1.20665	0.416429	-2.89762	0.00376005	0.0409579
MYRIP	ENSG00000170011	156.903	-1.14781	0.396797	-2.89268	0.00381967	0.0413268
FFAR4	ENSG00000186188	34.5868	-1.16102	0.401341	-2.89285	0.00381762	0.0413268
SEMA3D	ENSG00000153993	17.0071	-1.26472	0.438152	-2.88648	0.00389574	0.0418449
PACRG	ENSG00000112530	28.8127	-1.25808	0.438057	-2.87196	0.00407939	0.0433465
OSCP1	ENSG00000116885	122.35	-1.16209	0.405526	-2.86564	0.00416163	0.0437855
CITED1	ENSG00000125931	34.0011	-1.11056	0.3894	-2.85199	0.00434471	0.0452452
QPRT	ENSG00000103485	893.034	-1.06346	0.373906	-2.8442	0.00445237	0.0458375
GALNT16	ENSG00000100626	13.229	-1.22387	0.431022	-2.83947	0.00451892	0.0463245
ACE	ENSG00000159640	147.592	-1.09075	0.384993	-2.83316	0.00460909	0.0469822
SEPTIN5	ENSG00000184702	1110.4	-1.04126	0.369954	-2.81456	0.0048844	0.0488914
MUC5AC	ENSG00000215182	40.8758	-1.23224	0.438159	-2.8123	0.0049188	0.0491641
RP1L1	ENSG00000183638	73.3395	-1.18189	0.421479	-2.80416	0.00504485	0.0499658
