# Supplementary material for: Acidic Growth Conditions Promote Epithelial-to-Mesenchymal Transition to Select More Aggressive PDAC Cell Phenotypes In Vitro
Source: Cancers (Basel). 2023 Apr 30;15(9):2572. doi: 10.3390/cancers15092572 (PMC10177299; doi:10.3390/cancers15092572)
Supplement: Supplementary file 1 [file cancers-15-02572-s001.zip › Supplementary File S10 - GSEA PANC-1 - pHe- selected + 7.4 vs Ctrl.xlsx]

## Sheet: GSEA selected vs ctrl-Negative
NAME	SIZE	ES	NES	NOM p-val	FDR q-val	RANK AT MAX	LEADING EDGE
GOBP_DNA_TEMPLATED_DNA_REPLICATION	167	-0.667573	-2.79824	0	0	2709	tags=53%, list=16%, signal=63%
GOBP_DNA_REPLICATION	282	-0.613731	-2.68262	0	0	2709	tags=45%, list=16%, signal=53%
GOBP_DNA_CONFORMATION_CHANGE	104	-0.682322	-2.6405	0	0	2610	tags=51%, list=15%, signal=60%
GOBP_SISTER_CHROMATID_SEGREGATION	228	-0.616209	-2.63926	0	0	2264	tags=42%, list=13%, signal=48%
GOBP_CHROMOSOME_SEGREGATION	360	-0.584387	-2.62841	0	0	2264	tags=37%, list=13%, signal=42%
GOBP_NUCLEAR_CHROMOSOME_SEGREGATION	302	-0.593645	-2.62141	0	0	2642	tags=41%, list=16%, signal=47%
GOBP_MITOTIC_NUCLEAR_DIVISION	317	-0.574261	-2.5629	0	0	2952	tags=43%, list=17%, signal=51%
GOBP_REGULATION_OF_CHROMOSOME_SEPARATION	107	-0.655587	-2.56035	0	0	2634	tags=50%, list=16%, signal=59%
GOBP_METAPHASE_ANAPHASE_TRANSITION_OF_CELL_CYCLE	96	-0.651951	-2.55689	0	0	2336	tags=47%, list=14%, signal=54%
GOBP_REGULATION_OF_CHROMOSOME_SEGREGATION	123	-0.65504	-2.55168	0	0	2660	tags=50%, list=16%, signal=58%
GOBP_NEGATIVE_REGULATION_OF_METAPHASE_ANAPHASE_TRANSITION_OF_CELL_CYCLE	49	-0.749916	-2.54909	0	0	2264	tags=65%, list=13%, signal=75%
GOBP_CELL_CYCLE_CHECKPOINT_SIGNALING	184	-0.606324	-2.54382	0	0	2264	tags=39%, list=13%, signal=44%
GOBP_REGULATION_OF_MITOTIC_SISTER_CHROMATID_SEGREGATION	54	-0.735307	-2.53407	0	0	2264	tags=61%, list=13%, signal=70%
GOBP_MITOTIC_CELL_CYCLE_CHECKPOINT_SIGNALING	140	-0.63398	-2.52784	0	0	2264	tags=41%, list=13%, signal=47%
GOBP_CHROMOSOME_SEPARATION	131	-0.632104	-2.52675	0	0	2336	tags=43%, list=14%, signal=49%
GOBP_CHROMOSOME_ORGANIZATION	582	-0.542055	-2.51261	0	0	2669	tags=38%, list=16%, signal=44%
GOBP_MEIOTIC_CELL_CYCLE_PROCESS	189	-0.600988	-2.51179	0	0	1552	tags=33%, list=9%, signal=36%
GOBP_NEGATIVE_REGULATION_OF_CHROMOSOME_ORGANIZATION	95	-0.648905	-2.50307	0	0	2269	tags=45%, list=13%, signal=52%
GOBP_DNA_REPLICATION_INITIATION	38	-0.774065	-2.49409	0	0	1446	tags=55%, list=9%, signal=60%
GOBP_ORGANELLE_FISSION	499	-0.536966	-2.48935	0	0	2283	tags=33%, list=13%, signal=37%
GOBP_REGULATION_OF_DNA_TEMPLATED_DNA_REPLICATION	57	-0.703712	-2.4779	0	0	2393	tags=60%, list=14%, signal=69%
GOBP_MITOTIC_SPINDLE_ORGANIZATION	134	-0.61277	-2.47089	0	0	1986	tags=39%, list=12%, signal=44%
GOBP_SPINDLE_ORGANIZATION	207	-0.581661	-2.46915	0	0	3701	tags=49%, list=22%, signal=62%
GOBP_MEIOSIS_I_CELL_CYCLE_PROCESS	120	-0.617102	-2.46122	0	0	2002	tags=36%, list=12%, signal=40%
GOBP_CENTROMERE_COMPLEX_ASSEMBLY	32	-0.77947	-2.43907	0	0	1770	tags=66%, list=10%, signal=73%
GOBP_MEIOTIC_CELL_CYCLE	259	-0.557681	-2.43651	0	0	2642	tags=36%, list=16%, signal=42%
GOBP_REGULATION_OF_CHROMOSOME_ORGANIZATION	247	-0.559228	-2.43336	0	0	3549	tags=44%, list=21%, signal=54%
GOBP_DNA_TEMPLATED_DNA_REPLICATION_MAINTENANCE_OF_FIDELITY	57	-0.693415	-2.42052	0	0	2393	tags=54%, list=14%, signal=63%
GOBP_MITOTIC_CELL_CYCLE_PROCESS	740	-0.504851	-2.41366	0	0	2283	tags=31%, list=13%, signal=34%
GOBP_REGULATION_OF_DNA_REPLICATION	132	-0.601965	-2.40719	0	0	2709	tags=45%, list=16%, signal=54%
GOBP_CELL_CYCLE_DNA_REPLICATION	43	-0.732973	-2.38686	0	0	1563	tags=56%, list=9%, signal=61%
GOBP_MICROTUBULE_CYTOSKELETON_ORGANIZATION_INVOLVED_IN_MITOSIS	164	-0.576052	-2.35744	0	0	1986	tags=37%, list=12%, signal=42%
GOBP_MEIOTIC_CHROMOSOME_SEGREGATION	89	-0.62341	-2.35269	0	0	2002	tags=38%, list=12%, signal=43%
GOBP_SPINDLE_ASSEMBLY	141	-0.583792	-2.33563	0	0	2590	tags=40%, list=15%, signal=46%
GOBP_REPLICATION_FORK_PROCESSING	48	-0.686886	-2.33463	0	0	2393	tags=52%, list=14%, signal=60%
GOBP_ATTACHMENT_OF_SPINDLE_MICROTUBULES_TO_KINETOCHORE	43	-0.706037	-2.33304	0	0	2218	tags=56%, list=13%, signal=64%
GOBP_KINETOCHORE_ORGANIZATION	23	-0.805176	-2.33283	0	0	1770	tags=70%, list=10%, signal=78%
GOBP_CHROMOSOME_ORGANIZATION_INVOLVED_IN_MEIOTIC_CELL_CYCLE	67	-0.633796	-2.31641	0	0	2002	tags=42%, list=12%, signal=47%
GOBP_DNA_REPLICATION_CHECKPOINT_SIGNALING	17	-0.854078	-2.3061	0	0	1192	tags=59%, list=7%, signal=63%
GOBP_MITOTIC_CELL_CYCLE	891	-0.477253	-2.304	0	0	2264	tags=29%, list=13%, signal=32%
GOBP_CENTRIOLE_ASSEMBLY	46	-0.682122	-2.30339	0	0	2956	tags=57%, list=17%, signal=68%
GOBP_MITOTIC_DNA_REPLICATION	14	-0.918856	-2.29667	0	0	942	tags=79%, list=6%, signal=83%
GOBP_CENTROSOME_DUPLICATION	74	-0.623374	-2.28884	0	0	2956	tags=49%, list=17%, signal=59%
GOBP_REGULATION_OF_MITOTIC_NUCLEAR_DIVISION	113	-0.587471	-2.28377	0	0	2264	tags=47%, list=13%, signal=54%
GOBP_DNA_UNWINDING_INVOLVED_IN_DNA_REPLICATION	22	-0.82109	-2.28236	0	0	943	tags=64%, list=6%, signal=67%
GOBP_NEGATIVE_REGULATION_OF_MITOTIC_CELL_CYCLE_PHASE_TRANSITION	173	-0.549874	-2.27788	0	0	2264	tags=35%, list=13%, signal=40%
GOBP_CELL_DIVISION	615	-0.482408	-2.26699	0	0	2100	tags=28%, list=12%, signal=31%
GOBP_NEGATIVE_REGULATION_OF_NUCLEAR_DIVISION	61	-0.641966	-2.26111	0	0	2264	tags=54%, list=13%, signal=62%
GOBP_REGULATION_OF_NUCLEAR_DIVISION	133	-0.561407	-2.25394	0	0	2264	tags=42%, list=13%, signal=48%
GOBP_POSITIVE_REGULATION_OF_CELL_CYCLE_PROCESS	231	-0.517385	-2.22672	0	0	1747	tags=31%, list=10%, signal=34%
GOBP_REGULATION_OF_CELL_CYCLE_CHECKPOINT	48	-0.667582	-2.22615	0	0	3069	tags=54%, list=18%, signal=66%
GOBP_CELL_CYCLE_PROCESS	1174	-0.455264	-2.2254	0	0	2988	tags=32%, list=18%, signal=36%
GOBP_DNA_RECOMBINATION	313	-0.501594	-2.22528	0	0	3557	tags=40%, list=21%, signal=50%
GOBP_RECOMBINATIONAL_REPAIR	172	-0.527918	-2.18287	0	1.54e-05	3400	tags=43%, list=20%, signal=53%
GOBP_NEGATIVE_REGULATION_OF_CELL_CYCLE_PROCESS	286	-0.49822	-2.18385	0	1.56e-05	2264	tags=31%, list=13%, signal=36%
GOBP_DNA_REPAIR	569	-0.467144	-2.18539	0	1.59e-05	3557	tags=39%, list=21%, signal=48%
GOBP_FEMALE_MEIOTIC_NUCLEAR_DIVISION	32	-0.704592	-2.18786	0	1.61e-05	1779	tags=44%, list=10%, signal=49%
GOBP_MICROTUBULE_ORGANIZING_CENTER_ORGANIZATION	149	-0.529323	-2.18871	0	1.64e-05	2982	tags=40%, list=18%, signal=48%
GOBP_MITOTIC_SPINDLE_ASSEMBLY	75	-0.597395	-2.2011	0	1.66e-05	2760	tags=41%, list=16%, signal=49%
GOBP_DOUBLE_STRAND_BREAK_REPAIR_VIA_BREAK_INDUCED_REPLICATION	12	-0.910859	-2.21123	0	1.69e-05	943	tags=75%, list=6%, signal=79%
GOBP_METAPHASE_PLATE_CONGRESSION	71	-0.610044	-2.21251	0	1.72e-05	1779	tags=37%, list=10%, signal=41%
GOBP_REGULATION_OF_MITOTIC_CELL_CYCLE_PHASE_TRANSITION	317	-0.49833	-2.21308	0	1.75e-05	2264	tags=30%, list=13%, signal=34%
GOBP_DNA_INTEGRITY_CHECKPOINT_SIGNALING	128	-0.549401	-2.21508	0	1.78e-05	2196	tags=33%, list=13%, signal=37%
GOBP_MITOTIC_CELL_CYCLE_PHASE_TRANSITION	432	-0.482851	-2.2156	0	1.82e-05	2626	tags=31%, list=15%, signal=35%
GOBP_HOMOLOGOUS_RECOMBINATION	60	-0.631681	-2.21961	0	1.85e-05	1410	tags=33%, list=8%, signal=36%
GOBP_DNA_STRAND_ELONGATION	37	-0.681088	-2.17621	0	2.93e-05	3549	tags=57%, list=21%, signal=72%
GOBP_POSITIVE_REGULATION_OF_DNA_BIOSYNTHETIC_PROCESS	74	-0.593895	-2.17698	0	2.97e-05	3845	tags=49%, list=23%, signal=63%
GOBP_CHROMOSOME_LOCALIZATION	88	-0.577936	-2.17884	0	3.02e-05	1779	tags=32%, list=10%, signal=35%
GOBP_REGULATION_OF_CELL_CYCLE_PROCESS	668	-0.455045	-2.16089	0	4.16e-05	2264	tags=27%, list=13%, signal=30%
GOBP_DOUBLE_STRAND_BREAK_REPAIR	294	-0.492009	-2.16268	0	4.21e-05	2761	tags=34%, list=16%, signal=40%
GOBP_CELL_CYCLE_PHASE_TRANSITION	527	-0.467393	-2.16301	0	4.27e-05	2988	tags=32%, list=18%, signal=38%
GOBP_REGULATION_OF_CELL_CYCLE_PHASE_TRANSITION	408	-0.474878	-2.165	0	4.34e-05	2264	tags=29%, list=13%, signal=33%
GOBP_POSITIVE_REGULATION_OF_CHROMOSOME_ORGANIZATION	105	-0.555676	-2.15953	0	5.47e-05	3742	tags=43%, list=22%, signal=55%
GOBP_INTERSTRAND_CROSS_LINK_REPAIR	40	-0.672879	-2.15037	0	6.58e-05	3495	tags=60%, list=21%, signal=75%
GOBP_DNA_METABOLIC_PROCESS	1006	-0.440494	-2.15262	0	6.67e-05	3565	tags=35%, list=21%, signal=42%
GOBP_HOMOLOGOUS_CHROMOSOME_SEGREGATION	53	-0.620913	-2.15281	0	6.76e-05	2002	tags=40%, list=12%, signal=45%
GOBP_POSITIVE_REGULATION_OF_CHROMOSOME_SEGREGATION	25	-0.74165	-2.1249	0	0.000129	1723	tags=56%, list=10%, signal=62%
GOBP_REGULATION_OF_DNA_TEMPLATED_DNA_REPLICATION_INITIATION	15	-0.827069	-2.12161	0	0.000153	1446	tags=67%, list=9%, signal=73%
GOBP_DNA_BIOSYNTHETIC_PROCESS	192	-0.499747	-2.11217	0	0.000176	3500	tags=39%, list=21%, signal=48%
GOBP_POSITIVE_REGULATION_OF_DNA_METABOLIC_PROCESS	294	-0.473941	-2.10642	0	0.000199	3549	tags=37%, list=21%, signal=46%
GOBP_MITOTIC_METAPHASE_PLATE_CONGRESSION	58	-0.604803	-2.10385	0	0.000209	2242	tags=40%, list=13%, signal=46%
GOBP_CELL_CYCLE_G2_M_PHASE_TRANSITION	151	-0.519668	-2.10236	0	0.000218	1410	tags=27%, list=8%, signal=29%
GOBP_DNA_STRAND_ELONGATION_INVOLVED_IN_DNA_REPLICATION	15	-0.814892	-2.10119	0	0.000227	931	tags=67%, list=5%, signal=70%
GOBP_REGULATION_OF_CELL_CYCLE_G2_M_PHASE_TRANSITION	106	-0.541075	-2.09543	0	0.000236	1410	tags=28%, list=8%, signal=31%
GOBP_REGULATION_OF_DNA_DIRECTED_DNA_POLYMERASE_ACTIVITY	13	-0.837569	-2.09341	0	0.000268	1258	tags=77%, list=7%, signal=83%
GOBP_REGULATION_OF_CYTOKINESIS	88	-0.549046	-2.08147	0	0.000426	1365	tags=26%, list=8%, signal=28%
GOBP_PROTEIN_LOCALIZATION_TO_CONDENSED_CHROMOSOME	18	-0.772027	-2.07925	0	0.000445	2461	tags=67%, list=15%, signal=78%
GOBP_REGULATION_OF_DNA_METABOLIC_PROCESS	519	-0.446238	-2.07323	0	0.000473	3516	tags=36%, list=21%, signal=45%
GOBP_SISTER_CHROMATID_COHESION	55	-0.601449	-2.07076	0	0.000513	2186	tags=49%, list=13%, signal=56%
GOBP_KINETOCHORE_ASSEMBLY	18	-0.774904	-2.06624	0	0.000552	1770	tags=61%, list=10%, signal=68%
GOBP_MITOTIC_DNA_INTEGRITY_CHECKPOINT_SIGNALING	84	-0.549139	-2.05705	0	0.000709	2196	tags=32%, list=13%, signal=37%
GOBP_MITOTIC_CYTOKINESIS	84	-0.536766	-2.03507	0	0.00113354	1365	tags=27%, list=8%, signal=30%
GOBP_PROTEIN_LOCALIZATION_TO_CYTOSKELETON	58	-0.57984	-2.0356	0	0.00113518	1524	tags=34%, list=9%, signal=38%
GOBP_POSITIVE_REGULATION_OF_CHROMOSOME_SEPARATION	27	-0.680978	-2.0323	0	0.00117497	1365	tags=48%, list=8%, signal=52%
GOBP_REGULATION_OF_MITOTIC_CELL_CYCLE	471	-0.441585	-2.02875	0	0.00126406	2264	tags=27%, list=13%, signal=30%
GOBP_NON_MEMBRANE_BOUNDED_ORGANELLE_ASSEMBLY	389	-0.446651	-2.02909	0	0.00127737	2977	tags=32%, list=18%, signal=37%
GOBP_MEIOTIC_SPINDLE_ORGANIZATION	14	-0.785415	-2.02697	0	0.00128186	2902	tags=71%, list=17%, signal=86%
GOBP_POSITIVE_REGULATION_OF_CELL_CYCLE	321	-0.453667	-2.02519	0	0.00129921	1779	tags=26%, list=10%, signal=29%
GOBP_REGULATION_OF_MITOTIC_CELL_CYCLE_SPINDLE_ASSEMBLY_CHECKPOINT	21	-0.718198	-2.0133	0.00189036	0.00161741	3069	tags=71%, list=18%, signal=87%
GOBP_SPINDLE_ELONGATION	14	-0.795185	-2.01215	0	0.00165435	2553	tags=71%, list=15%, signal=84%
GOBP_CELL_CYCLE	1707	-0.402508	-2.01216	0	0.00167089	3223	tags=30%, list=19%, signal=33%
GOBP_ACTIVATION_OF_TRANSMEMBRANE_RECEPTOR_PROTEIN_TYROSINE_KINASE_ACTIVITY	20	-0.72516	-2.0111	0	0.00168716	1261	tags=45%, list=7%, signal=49%
GOBP_MICROTUBULE_CYTOSKELETON_ORGANIZATION	643	-0.424405	-2.00477	0	0.00195962	3701	tags=37%, list=22%, signal=46%
GOBP_NEGATIVE_REGULATION_OF_MITOTIC_CELL_CYCLE	221	-0.468362	-1.99897	0	0.00213124	2264	tags=32%, list=13%, signal=36%
GOBP_MITOTIC_CHROMOSOME_CONDENSATION	19	-0.731605	-1.99534	0	0.0022431	2765	tags=63%, list=16%, signal=75%
GOBP_REGULATION_OF_ATTACHMENT_OF_SPINDLE_MICROTUBULES_TO_KINETOCHORE	18	-0.730392	-1.98728	0.00198807	0.00262591	1423	tags=50%, list=8%, signal=55%
GOBP_POSITIVE_REGULATION_OF_CYTOKINESIS	39	-0.613933	-1.98157	0	0.00284615	1365	tags=31%, list=8%, signal=33%
GOBP_MICROTUBULE_POLYMERIZATION_OR_DEPOLYMERIZATION	121	-0.491637	-1.98088	0	0.00285644	3340	tags=40%, list=20%, signal=50%
GOBP_POSITIVE_REGULATION_OF_CELL_CYCLE_CHECKPOINT	19	-0.731846	-1.98197	0	0.00287275	2952	tags=63%, list=17%, signal=76%
GOBP_POSITIVE_REGULATION_OF_MITOTIC_CELL_CYCLE_PHASE_TRANSITION	86	-0.53296	-1.97344	0	0.00325662	1415	tags=30%, list=8%, signal=33%
GOBP_MICROTUBULE_NUCLEATION	38	-0.610903	-1.97027	0	0.00352367	3695	tags=61%, list=22%, signal=77%
GOBP_MITOTIC_G2_M_TRANSITION_CHECKPOINT	50	-0.573002	-1.96747	0	0.00364331	2157	tags=32%, list=13%, signal=37%
GOBP_POSITIVE_REGULATION_OF_TELOMERE_MAINTENANCE	67	-0.549506	-1.96527	0	0.0037964	5085	tags=54%, list=30%, signal=76%
GOBP_MITOTIC_SPINDLE_ELONGATION	12	-0.800866	-1.96381	0	0.00388533	2553	tags=75%, list=15%, signal=88%
GOBP_REGULATION_OF_MITOTIC_CYTOKINESIS	10	-0.834176	-1.95386	0	0.00452687	1365	tags=60%, list=8%, signal=65%
GOBP_POSITIVE_REGULATION_OF_MITOTIC_CYTOKINESIS	7	-0.897583	-1.94881	0	0.0047883	1365	tags=86%, list=8%, signal=93%
GOBP_MITOTIC_SISTER_CHROMATID_COHESION	26	-0.657955	-1.94066	0	0.00564251	2093	tags=54%, list=12%, signal=61%
GOBP_TELOMERE_MAINTENANCE	152	-0.481496	-1.93876	0	0.00582224	3742	tags=41%, list=22%, signal=52%
GOBP_REGULATION_OF_DNA_BIOSYNTHETIC_PROCESS	124	-0.481815	-1.9362	0	0.00609969	3904	tags=41%, list=23%, signal=53%
GOBP_FORMATION_OF_EXTRACHROMOSOMAL_CIRCULAR_DNA	15	-0.756589	-1.92849	0	0.00700315	3495	tags=67%, list=21%, signal=84%
GOBP_NEGATIVE_REGULATION_OF_DNA_REPLICATION	30	-0.63057	-1.9276	0	0.00703577	3362	tags=57%, list=20%, signal=71%
GOBP_SIGNAL_TRANSDUCTION_IN_RESPONSE_TO_DNA_DAMAGE	178	-0.45887	-1.9263	0	0.00711614	2196	tags=27%, list=13%, signal=31%
GOBP_BLEB_ASSEMBLY	11	-0.819359	-1.92377	0	0.0073006	960	tags=45%, list=6%, signal=48%
GOBP_ATTACHMENT_OF_MITOTIC_SPINDLE_MICROTUBULES_TO_KINETOCHORE	21	-0.688719	-1.92209	0	0.00741094	2078	tags=52%, list=12%, signal=60%
GOBP_CELLULAR_RESPONSE_TO_DNA_DAMAGE_STIMULUS	849	-0.398967	-1.91807	0	0.00787759	3563	tags=34%, list=21%, signal=41%
GOBP_MITOTIC_DNA_REPLICATION_CHECKPOINT_SIGNALING	10	-0.827859	-1.91743	0	0.00789395	879	tags=50%, list=5%, signal=53%
GOBP_REGULATION_OF_CENTRIOLE_REPLICATION	23	-0.675443	-1.91582	0	0.00803461	1171	tags=43%, list=7%, signal=47%
GOBP_MICROTUBULE_DEPOLYMERIZATION	45	-0.570831	-1.91395	0	0.00820513	3256	tags=44%, list=19%, signal=55%
GOBP_POSITIVE_REGULATION_OF_CENTRIOLE_REPLICATION	9	-0.856277	-1.91144	0	0.00843511	1099	tags=67%, list=6%, signal=71%
GOBP_POSITIVE_REGULATION_OF_MAST_CELL_ACTIVATION	18	-0.698378	-1.9081	0	0.00878338	2379	tags=44%, list=14%, signal=52%
GOBP_POSITIVE_REGULATION_OF_MITOTIC_CELL_CYCLE_SPINDLE_ASSEMBLY_CHECKPOINT	12	-0.785643	-1.90722	0	0.00885308	2952	tags=83%, list=17%, signal=101%
GOBP_NEGATIVE_REGULATION_OF_CELL_CYCLE	365	-0.425307	-1.90283	0	0.00947972	2805	tags=31%, list=17%, signal=37%
GOBP_CYTOKINESIS	178	-0.454758	-1.8993	0	0.00998426	1365	tags=20%, list=8%, signal=22%
GOBP_POSITIVE_REGULATION_OF_TELOMERE_MAINTENANCE_VIA_TELOMERE_LENGTHENING	37	-0.595152	-1.89823	0	0.0100952	5085	tags=57%, list=30%, signal=81%
GOBP_BASE_EXCISION_REPAIR	43	-0.576487	-1.89487	0	0.0105439	3889	tags=58%, list=23%, signal=75%
GOBP_CHROMATIN_REMODELING_AT_CENTROMERE	7	-0.908045	-1.89408	0	0.010656	1567	tags=100%, list=9%, signal=110%
GOBP_TELOMERE_MAINTENANCE_VIA_TELOMERE_LENGTHENING	79	-0.512104	-1.89182	0	0.0109622	5085	tags=53%, list=30%, signal=76%
GOBP_MITOTIC_G2_DNA_DAMAGE_CHECKPOINT_SIGNALING	34	-0.598758	-1.88959	0	0.0112941	2157	tags=38%, list=13%, signal=44%
GOBP_REGULATION_OF_TELOMERE_CAPPING	26	-0.65105	-1.88705	0	0.0115998	3495	tags=42%, list=21%, signal=53%
GOBP_POSITIVE_REGULATION_OF_MEMBRANE_DEPOLARIZATION	9	-0.83397	-1.88165	0	0.0126888	2070	tags=44%, list=12%, signal=51%
GOBP_REGULATION_OF_TELOMERE_MAINTENANCE_VIA_TELOMERE_LENGTHENING	61	-0.529537	-1.87734	0	0.0134255	5085	tags=54%, list=30%, signal=77%
GOBP_MITOTIC_INTRA_S_DNA_DAMAGE_CHECKPOINT_SIGNALING	17	-0.695689	-1.87602	0.00412371	0.0135902	1895	tags=41%, list=11%, signal=46%
GOBP_REGULATION_OF_CENTROSOME_CYCLE	54	-0.537986	-1.87083	0	0.0145677	2956	tags=41%, list=17%, signal=49%
GOBP_DNA_SYNTHESIS_INVOLVED_IN_DNA_REPAIR	38	-0.582713	-1.85808	0	0.0177021	1656	tags=34%, list=10%, signal=38%
GOBP_TELOMERE_MAINTENANCE_VIA_SEMI_CONSERVATIVE_REPLICATION	9	-0.817588	-1.85712	0.00181488	0.017826	931	tags=56%, list=5%, signal=59%
GOBP_POSITIVE_REGULATION_OF_ERBB_SIGNALING_PATHWAY	37	-0.572924	-1.85547	0	0.0181673	2561	tags=41%, list=15%, signal=48%
GOBP_REGULATION_OF_TELOMERE_MAINTENANCE	101	-0.483831	-1.85467	0	0.0182664	5244	tags=54%, list=31%, signal=78%
GOBP_POSITIVE_REGULATION_OF_TELOMERASE_ACTIVITY	34	-0.587359	-1.85373	0	0.0183656	3396	tags=35%, list=20%, signal=44%
GOBP_HOMOLOGOUS_CHROMOSOME_PAIRING_AT_MEIOSIS	44	-0.559884	-1.85247	0.00384615	0.0185563	3392	tags=45%, list=20%, signal=57%
GOBP_NEGATIVE_REGULATION_OF_POTASSIUM_ION_TRANSPORT	28	-0.61959	-1.85028	0	0.0190633	2274	tags=32%, list=13%, signal=37%
GOBP_POSITIVE_REGULATION_OF_CELL_CYCLE_PHASE_TRANSITION	107	-0.482254	-1.84668	0	0.0201702	1890	tags=31%, list=11%, signal=34%
GOBP_POSITIVE_REGULATION_OF_DNA_REPLICATION	38	-0.576529	-1.84276	0	0.0209872	2561	tags=45%, list=15%, signal=53%
GOBP_RESPONSE_TO_CORTICOSTERONE	14	-0.72574	-1.84111	0.00195695	0.0212865	1190	tags=29%, list=7%, signal=31%
GOBP_POSITIVE_REGULATION_OF_UBIQUITIN_PROTEIN_LIGASE_ACTIVITY	11	-0.785525	-1.83294	0	0.0237318	1740	tags=55%, list=10%, signal=61%
GOBP_REGULATION_OF_UBIQUITIN_PROTEIN_LIGASE_ACTIVITY	24	-0.638486	-1.82722	0.00207039	0.0257131	1740	tags=33%, list=10%, signal=37%
GOBP_REGULATION_OF_CELL_CYCLE	1050	-0.376103	-1.82608	0	0.0258166	2774	tags=26%, list=16%, signal=29%
GOBP_HYDROCARBON_METABOLIC_PROCESS	7	-0.851368	-1.82632	0.00375234	0.0259121	1519	tags=43%, list=9%, signal=47%
GOBP_POSITIVE_REGULATION_OF_TELOMERE_CAPPING	17	-0.691143	-1.82175	0	0.0267944	2160	tags=35%, list=13%, signal=40%
GOBP_G_QUADRUPLEX_DNA_UNWINDING	7	-0.842724	-1.82119	0.00558659	0.0268445	1366	tags=57%, list=8%, signal=62%
GOBP_DNA_STRAND_RESECTION_INVOLVED_IN_REPLICATION_FORK_PROCESSING	8	-0.841262	-1.82212	0	0.0268692	2370	tags=63%, list=14%, signal=73%
GOBP_CENTROSOME_SEPARATION	15	-0.701222	-1.82049	0	0.0269431	1423	tags=40%, list=8%, signal=44%
GOBP_CYTIDINE_METABOLIC_PROCESS	11	-0.772651	-1.82231	0.00607288	0.0269825	1783	tags=45%, list=11%, signal=51%
GOBP_TELOMERE_CAPPING	40	-0.564762	-1.81932	0.00192308	0.0272537	4166	tags=48%, list=25%, signal=63%
GOBP_NEGATIVE_REGULATION_OF_CELL_CYCLE_G2_M_PHASE_TRANSITION	64	-0.511678	-1.8171	0	0.027986	1410	tags=23%, list=8%, signal=25%
GOBP_MEIOTIC_SPINDLE_ASSEMBLY	8	-0.832127	-1.81547	0	0.0284019	2283	tags=75%, list=13%, signal=87%
GOBP_ESTROUS_CYCLE	15	-0.697987	-1.81491	0.00188324	0.0284589	1747	tags=40%, list=10%, signal=45%
GOBP_ESTROGEN_METABOLIC_PROCESS	26	-0.612533	-1.81046	0.00197628	0.02997	2003	tags=27%, list=12%, signal=30%
GOBP_ERBB2_SIGNALING_PATHWAY	17	-0.674269	-1.81072	0.00389864	0.030012	890	tags=29%, list=5%, signal=31%
GOBP_NEGATIVE_REGULATION_OF_ORGANELLE_ORGANIZATION	345	-0.40107	-1.80617	0	0.0313244	3400	tags=34%, list=20%, signal=42%
GOBP_POSITIVE_REGULATION_OF_CELL_CYCLE_G2_M_PHASE_TRANSITION	30	-0.592015	-1.80535	0.0059761	0.0315025	1353	tags=37%, list=8%, signal=40%
GOBP_CYTOSKELETON_DEPENDENT_CYTOKINESIS	111	-0.460267	-1.80123	0	0.0328716	1365	tags=22%, list=8%, signal=23%
GOBP_REGULATION_OF_DNA_DAMAGE_CHECKPOINT	26	-0.623342	-1.80176	0.0037244	0.0329993	2880	tags=42%, list=17%, signal=51%
GOBP_POSITIVE_REGULATION_OF_EPIDERMAL_GROWTH_FACTOR_ACTIVATED_RECEPTOR_ACTIVITY	13	-0.729498	-1.80134	0	0.0330279	299	tags=31%, list=2%, signal=31%
GOBP_POSITIVE_REGULATION_OF_ATTACHMENT_OF_SPINDLE_MICROTUBULES_TO_KINETOCHORE	11	-0.738376	-1.79815	0.00636943	0.0341639	1365	tags=45%, list=8%, signal=49%
GOBP_RESPONSE_TO_IONIZING_RADIATION	141	-0.4383	-1.79692	0	0.034571	3069	tags=30%, list=18%, signal=36%
GOBP_REGULATION_OF_ORGANELLE_ORGANIZATION	1155	-0.364348	-1.79516	0	0.0350931	3604	tags=31%, list=21%, signal=36%
GOBP_ESTABLISHMENT_OF_SISTER_CHROMATID_COHESION	14	-0.713908	-1.79265	0.00203666	0.0352713	4458	tags=86%, list=26%, signal=116%
GOBP_CHROMOSOME_CONDENSATION	44	-0.53683	-1.79286	0	0.0353623	3853	tags=52%, list=23%, signal=67%
GOBP_MITOTIC_RECOMBINATION	25	-0.618691	-1.79355	0.0019685	0.0353799	4888	tags=76%, list=29%, signal=107%
GOBP_POSITIVE_REGULATION_OF_MITOTIC_SISTER_CHROMATID_SEPARATION	18	-0.661854	-1.79288	0.00773694	0.0355543	1365	tags=44%, list=8%, signal=48%
GOBP_REGULATION_OF_SPINDLE_ORGANIZATION	47	-0.538095	-1.79355	0	0.0355798	1850	tags=30%, list=11%, signal=33%
GOBP_MALE_MEIOTIC_NUCLEAR_DIVISION	45	-0.522836	-1.7909	0	0.0358857	2082	tags=31%, list=12%, signal=35%
GOBP_FEMALE_MEIOSIS_I	13	-0.724538	-1.7898	0.00776699	0.0361682	1779	tags=54%, list=10%, signal=60%
GOBP_POSITIVE_REGULATION_OF_CHROMOSOME_CONDENSATION	5	-0.955532	-1.78772	0	0.0371133	760	tags=100%, list=4%, signal=105%
GOBP_THROMBIN_ACTIVATED_RECEPTOR_SIGNALING_PATHWAY	11	-0.74921	-1.78501	0.00189753	0.0381335	2262	tags=64%, list=13%, signal=73%
GOBP_REGULATION_OF_TELOMERASE_ACTIVITY	50	-0.52263	-1.7837	0.00571429	0.0384798	3396	tags=32%, list=20%, signal=40%
GOBP_POSITIVE_REGULATION_OF_SPINDLE_ASSEMBLY	8	-0.821516	-1.77918	0.00193798	0.040395	1273	tags=63%, list=8%, signal=68%
GOBP_MICROTUBULE_BASED_PROCESS	900	-0.365744	-1.77952	0	0.0404353	3701	tags=33%, list=22%, signal=40%
GOBP_MEIOTIC_CHROMOSOME_CONDENSATION	6	-0.879822	-1.77566	0	0.042138	760	tags=83%, list=4%, signal=87%
GOBP_TELOMERIC_LOOP_DISASSEMBLY	11	-0.748451	-1.77497	0.00195312	0.0423303	3400	tags=73%, list=20%, signal=91%
GOBP_REGULATION_OF_METAPHASE_PLATE_CONGRESSION	13	-0.716531	-1.77402	0.00192678	0.0426407	2078	tags=46%, list=12%, signal=53%
GOBP_CELL_CYCLE_DNA_REPLICATION_INITIATION	5	-0.94645	-1.7725	0	0.042998	914	tags=100%, list=5%, signal=106%
GOBP_V_D_J_RECOMBINATION	20	-0.624219	-1.77277	0.00192678	0.0430822	1203	tags=25%, list=7%, signal=27%
GOBP_NUCLEOSIDE_CATABOLIC_PROCESS	26	-0.586685	-1.77121	0	0.0434178	1783	tags=35%, list=11%, signal=39%
GOBP_SYNAPTONEMAL_COMPLEX_ORGANIZATION	20	-0.635483	-1.76863	0.00187617	0.0447218	2002	tags=45%, list=12%, signal=51%
GOBP_PROTEIN_FOLDING_IN_ENDOPLASMIC_RETICULUM	12	-0.734104	-1.76717	0.0056926	0.0453779	2934	tags=67%, list=17%, signal=81%
GOBP_NUCLEAR_PORE_ORGANIZATION	14	-0.706417	-1.76469	0	0.0466078	4402	tags=86%, list=26%, signal=116%
GOBP_POSITIVE_REGULATION_OF_MITOTIC_CELL_CYCLE	115	-0.451558	-1.75811	0.00191939	0.0503647	1539	tags=25%, list=9%, signal=28%
GOBP_THERMOCEPTION	5	-0.931299	-1.75685	0	0.0510107	248	tags=40%, list=1%, signal=41%
GOBP_POSITIVE_REGULATION_OF_DNA_TEMPLATED_DNA_REPLICATION	14	-0.685968	-1.75244	0.0137255	0.053676	2334	tags=57%, list=14%, signal=66%
GOBP_POSITIVE_REGULATION_OF_NEUROTRANSMITTER_SECRETION	18	-0.642767	-1.75063	0.00202429	0.0546672	1199	tags=33%, list=7%, signal=36%
GOBP_TRNA_CATABOLIC_PROCESS	14	-0.691121	-1.74842	0.006	0.0558739	5000	tags=93%, list=29%, signal=132%
GOBP_REGULATION_OF_HISTONE_H3_K9_METHYLATION	25	-0.601989	-1.74479	0.006	0.058358	5328	tags=72%, list=31%, signal=105%
GOBP_REGULATION_OF_DNA_REPAIR	210	-0.406572	-1.74416	0	0.0584915	3334	tags=33%, list=20%, signal=40%
GOBP_REGULATION_OF_EPIDERMAL_GROWTH_FACTOR_ACTIVATED_RECEPTOR_ACTIVITY	30	-0.571544	-1.73433	0.00364964	0.0657164	299	tags=17%, list=2%, signal=17%
GOBP_POSITIVE_REGULATION_OF_G1_S_TRANSITION_OF_MITOTIC_CELL_CYCLE	43	-0.521768	-1.7322	0.00383877	0.0668894	1747	tags=30%, list=10%, signal=34%
GOBP_REGULATION_OF_RESPONSE_TO_DNA_DAMAGE_STIMULUS	308	-0.385078	-1.73237	0	0.0670882	4306	tags=38%, list=25%, signal=50%
GOBP_NEGATIVE_REGULATION_OF_DNA_TEMPLATED_DNA_REPLICATION	15	-0.683819	-1.73067	0.00743494	0.0678019	2641	tags=60%, list=16%, signal=71%
GOBP_FRUCTOSE_1_6_BISPHOSPHATE_METABOLIC_PROCESS	8	-0.792105	-1.73008	0	0.0679201	1699	tags=50%, list=10%, signal=56%
GOBP_MEIOSIS_II_CELL_CYCLE_PROCESS	15	-0.667852	-1.72784	0.0102669	0.0695118	2002	tags=53%, list=12%, signal=60%
GOBP_SPINDLE_MIDZONE_ASSEMBLY	14	-0.693438	-1.72741	0.0114723	0.0695932	2553	tags=64%, list=15%, signal=76%
GOBP_HISTONE_H3_K9_METHYLATION	33	-0.5508	-1.72452	0.00785855	0.0718068	5328	tags=64%, list=31%, signal=93%
GOBP_RAC_PROTEIN_SIGNAL_TRANSDUCTION	43	-0.533782	-1.72299	0.00383142	0.0728064	4077	tags=44%, list=24%, signal=58%
GOBP_REGULATION_OF_CHROMOSOME_CONDENSATION	11	-0.723309	-1.72104	0.00986193	0.0741121	760	tags=45%, list=4%, signal=48%
GOBP_REGULATION_OF_PHOSPHOLIPID_METABOLIC_PROCESS	33	-0.548643	-1.7185	0.0138614	0.0761765	2907	tags=39%, list=17%, signal=47%
GOBP_MAINTENANCE_OF_DNA_METHYLATION	7	-0.807049	-1.71582	0.00770713	0.0782117	3024	tags=86%, list=18%, signal=104%
GOBP_CALCIUM_ION_IMPORT_INTO_SARCOPLASMIC_RETICULUM	5	-0.892265	-1.71401	0.00197628	0.0794519	628	tags=40%, list=4%, signal=42%
GOBP_REGULATION_OF_ANAPHASE_PROMOTING_COMPLEX_DEPENDENT_CATABOLIC_PROCESS	5	-0.898971	-1.7136	0.00390625	0.079503	1114	tags=60%, list=7%, signal=64%
GOBP_NUCLEAR_PORE_COMPLEX_ASSEMBLY	10	-0.731575	-1.7105	0.011583	0.0813424	3866	tags=90%, list=23%, signal=117%
GOBP_POSITIVE_REGULATION_OF_VASCULAR_ASSOCIATED_SMOOTH_MUSCLE_CELL_MIGRATION	12	-0.706934	-1.71061	0.0154143	0.0815942	1081	tags=33%, list=6%, signal=36%
GOBP_RNA_TEMPLATED_DNA_BIOSYNTHETIC_PROCESS	69	-0.482379	-1.7107	0.00185874	0.0818488	5085	tags=52%, list=30%, signal=74%
GOBP_POSITIVE_REGULATION_OF_PHOSPHOLIPID_BIOSYNTHETIC_PROCESS	9	-0.741868	-1.7062	0.00963391	0.0850952	3366	tags=67%, list=20%, signal=83%
GOBP_NEGATIVE_REGULATION_OF_DNA_METABOLIC_PROCESS	139	-0.42078	-1.70322	0	0.0876249	4275	tags=43%, list=25%, signal=57%
GOBP_NEGATIVE_REGULATION_OF_TROPHOBLAST_CELL_MIGRATION	6	-0.844445	-1.7024	0.00392157	0.0880608	2388	tags=67%, list=14%, signal=78%
GOBP_REGULATION_OF_MICROTUBULE_CYTOSKELETON_ORGANIZATION	152	-0.414758	-1.70099	0	0.0890265	3439	tags=34%, list=20%, signal=43%
GOBP_PROTEIN_DEPOLYMERIZATION	113	-0.431047	-1.6995	0	0.0902316	3385	tags=39%, list=20%, signal=48%
GOBP_RESOLUTION_OF_RECOMBINATION_INTERMEDIATES	6	-0.842409	-1.69822	0.00594059	0.0911143	2264	tags=83%, list=13%, signal=96%
GOBP_DNA_TOPOLOGICAL_CHANGE	9	-0.755586	-1.69757	0.0100806	0.0913826	2059	tags=56%, list=12%, signal=63%
GOBP_REGULATION_OF_PHOSPHATIDYLCHOLINE_METABOLIC_PROCESS	10	-0.741671	-1.69515	0.00787402	0.0936613	2515	tags=60%, list=15%, signal=70%
GOBP_MEIOTIC_CHROMOSOME_SEPARATION	25	-0.578923	-1.69447	0.00952381	0.0940153	3396	tags=40%, list=20%, signal=50%
GOBP_MEIOTIC_SISTER_CHROMATID_COHESION_CENTROMERIC	4	-0.939999	-1.69258	0	0.0952062	389	tags=75%, list=2%, signal=77%
GOBP_SPINDLE_ASSEMBLY_INVOLVED_IN_FEMALE_MEIOSIS	5	-0.897431	-1.69278	0.00383142	0.095364	1046	tags=80%, list=6%, signal=85%
GOBP_NEGATIVE_REGULATION_OF_VOLTAGE_GATED_POTASSIUM_CHANNEL_ACTIVITY	10	-0.71993	-1.69086	0.00952381	0.0966608	1326	tags=30%, list=8%, signal=33%
GOBP_RESPONSE_TO_ANGIOTENSIN	28	-0.567827	-1.68906	0.00188679	0.0975031	3399	tags=43%, list=20%, signal=54%
GOBP_REGULATION_OF_DOUBLE_STRAND_BREAK_REPAIR	133	-0.420728	-1.68939	0	0.0976263	3174	tags=32%, list=19%, signal=39%
GOBP_HETEROCHROMATIN_ORGANIZATION	83	-0.452802	-1.68943	0.0019084	0.0979884	3985	tags=42%, list=23%, signal=55%
GOBP_RESPONSE_TO_MINERALOCORTICOID	33	-0.539958	-1.6845	0.002	0.100429	1356	tags=27%, list=8%, signal=30%
GOBP_NEGATIVE_REGULATION_OF_POTASSIUM_ION_TRANSMEMBRANE_TRANSPORT	21	-0.59757	-1.6848	0.012	0.100562	2274	tags=33%, list=13%, signal=38%
GOBP_FLAVONOID_METABOLIC_PROCESS	7	-0.816487	-1.68587	0.00192678	0.100596	984	tags=43%, list=6%, signal=45%
GOBP_ACTIN_FILAMENT_BASED_TRANSPORT	21	-0.592613	-1.68542	0.00998004	0.100625	2273	tags=38%, list=13%, signal=44%
GOBP_NEGATIVE_REGULATION_OF_B_CELL_RECEPTOR_SIGNALING_PATHWAY	6	-0.833834	-1.68502	0.00392927	0.100712	60	tags=17%, list=0%, signal=17%
GOBP_MEIOTIC_CELL_CYCLE_PHASE_TRANSITION	9	-0.746591	-1.6824	0.0132827	0.102496	1344	tags=56%, list=8%, signal=60%
GOBP_BASE_EXCISION_REPAIR_GAP_FILLING	14	-0.670957	-1.68194	0.0037594	0.102546	1432	tags=50%, list=8%, signal=55%
GOBP_NUCLEOBASE_CONTAINING_SMALL_MOLECULE_CATABOLIC_PROCESS	31	-0.553341	-1.68084	0.0102249	0.103324	1783	tags=32%, list=11%, signal=36%
GOBP_REGULATION_OF_BILE_ACID_METABOLIC_PROCESS	14	-0.668104	-1.6795	0.00773694	0.104162	382	tags=21%, list=2%, signal=22%
GOBP_NEGATIVE_REGULATION_OF_CYTOKINESIS	7	-0.808713	-1.67968	0.00383877	0.104376	2082	tags=57%, list=12%, signal=65%
GOBP_REGULATION_OF_ATTACHMENT_OF_MITOTIC_SPINDLE_MICROTUBULES_TO_KINETOCHORE	8	-0.767134	-1.67808	0.0115163	0.104931	1365	tags=50%, list=8%, signal=54%
GOBP_ERBB2_EGFR_SIGNALING_PATHWAY	8	-0.771262	-1.67841	0.0132075	0.10499	890	tags=50%, list=5%, signal=53%
GOBP_MAINTENANCE_OF_ORGANELLE_LOCATION	11	-0.706044	-1.67606	0.00803213	0.106855	1273	tags=36%, list=8%, signal=39%
GOBP_SPINDLE_LOCALIZATION	58	-0.47461	-1.67456	0.00590551	0.108132	1303	tags=26%, list=8%, signal=28%
GOBP_REGULATION_OF_MICROTUBULE_BASED_PROCESS	239	-0.386557	-1.67416	0	0.108141	3447	tags=33%, list=20%, signal=41%
GOBP_GLYCOSYLCERAMIDE_BIOSYNTHETIC_PROCESS	8	-0.767536	-1.67269	0.0118343	0.109398	2783	tags=50%, list=16%, signal=60%
GOBP_EXIT_FROM_MITOSIS	27	-0.555587	-1.67154	0.0137525	0.110408	2835	tags=33%, list=17%, signal=40%
GOBP_BENZENE_CONTAINING_COMPOUND_METABOLIC_PROCESS	24	-0.581942	-1.67062	0.0137255	0.111067	2846	tags=38%, list=17%, signal=45%
GOBP_C_5_METHYLATION_OF_CYTOSINE	5	-0.894267	-1.66909	0.00199203	0.112377	985	tags=40%, list=6%, signal=42%
GOBP_REGULATION_OF_PENILE_ERECTION	6	-0.80248	-1.66601	0.00803213	0.11575	561	tags=33%, list=3%, signal=34%
GOBP_CELL_CYCLE_G1_S_PHASE_TRANSITION	242	-0.386067	-1.66508	0	0.116361	2626	tags=26%, list=15%, signal=30%
GOBP_NEGATIVE_REGULATION_OF_MYOTUBE_DIFFERENTIATION	15	-0.648917	-1.6646	0.0162602	0.116584	114	tags=13%, list=1%, signal=13%
GOBP_INNER_CELL_MASS_CELL_PROLIFERATION	14	-0.657803	-1.66219	0.0209924	0.11823	623	tags=36%, list=4%, signal=37%
GOBP_BRAIN_DERIVED_NEUROTROPHIC_FACTOR_RECEPTOR_SIGNALING_PATHWAY	6	-0.841503	-1.66286	0.00747664	0.118351	1275	tags=67%, list=8%, signal=72%
GOBP_PROTEIN_LOCALIZATION_TO_NUCLEAR_ENVELOPE	12	-0.689084	-1.66231	0.00627615	0.118528	3626	tags=67%, list=21%, signal=85%
GOBP_SKELETAL_MUSCLE_CELL_PROLIFERATION	18	-0.620766	-1.65945	0.01	0.119905	3245	tags=44%, list=19%, signal=55%
GOBP_REGULATION_OF_SPINDLE_ASSEMBLY	33	-0.518335	-1.65862	0.00840336	0.119991	1850	tags=27%, list=11%, signal=31%
GOBP_CENTRIOLE_CENTRIOLE_COHESION	14	-0.646663	-1.6601	0.0151515	0.120045	3192	tags=57%, list=19%, signal=70%
GOBP_CYTOSKELETON_ORGANIZATION	1439	-0.334089	-1.65895	0	0.120045	3701	tags=30%, list=22%, signal=36%
GOBP_NEGATIVE_REGULATION_OF_DELAYED_RECTIFIER_POTASSIUM_CHANNEL_ACTIVITY	9	-0.741186	-1.66041	0.0186567	0.120062	1326	tags=33%, list=8%, signal=36%
GOBP_COPULATION	19	-0.599717	-1.6596	0.00961539	0.120197	561	tags=16%, list=3%, signal=16%
GOBP_NEUROTRANSMITTER_RECEPTOR_INTERNALIZATION	24	-0.572109	-1.65733	0.00760456	0.121035	3564	tags=42%, list=21%, signal=53%
GOBP_LONG_CHAIN_FATTY_ACID_BIOSYNTHETIC_PROCESS	25	-0.562831	-1.65611	0.00547445	0.122164	2846	tags=32%, list=17%, signal=38%
GOBP_REGULATION_OF_DOUBLE_STRAND_BREAK_REPAIR_VIA_HOMOLOGOUS_RECOMBINATION	72	-0.454976	-1.65557	0	0.12235	2133	tags=28%, list=13%, signal=32%
GOBP_POSITIVE_REGULATION_OF_MAST_CELL_ACTIVATION_INVOLVED_IN_IMMUNE_RESPONSE	12	-0.671628	-1.65366	0.0121212	0.124249	2379	tags=42%, list=14%, signal=48%
GOBP_MICROTUBULE_POLYMERIZATION	83	-0.440467	-1.65287	0.0019685	0.124486	3340	tags=41%, list=20%, signal=51%
GOBP_REGULATION_OF_CELL_COMMUNICATION_BY_ELECTRICAL_COUPLING	14	-0.669745	-1.65298	0.01222	0.124816	906	tags=21%, list=5%, signal=23%
GOBP_RESPONSE_TO_GRAVITY	8	-0.75702	-1.65163	0.0170778	0.125164	1843	tags=50%, list=11%, signal=56%
GOBP_CHORION_DEVELOPMENT	9	-0.740994	-1.65163	0.0163599	0.125617	1674	tags=44%, list=10%, signal=49%
GOBP_NUCLEOTIDE_EXCISION_REPAIR	84	-0.442438	-1.64949	0.00384615	0.126596	4113	tags=42%, list=24%, signal=55%
GOBP_PROTEIN_LOCALIZATION_TO_MICROTUBULE	19	-0.610669	-1.64957	0.0174081	0.126898	1978	tags=37%, list=12%, signal=42%
GOBP_POSITIVE_REGULATION_OF_MITOCHONDRIAL_DEPOLARIZATION	7	-0.785443	-1.64989	0.0246679	0.126976	2070	tags=43%, list=12%, signal=49%
GOBP_POSITIVE_REGULATION_OF_MICROTUBULE_NUCLEATION	8	-0.757095	-1.64574	0.0152672	0.13059	2982	tags=75%, list=18%, signal=91%
GOBP_INSEMINATION	11	-0.694954	-1.64537	0.0211416	0.130593	197	tags=18%, list=1%, signal=18%
GOBP_GLUTAMINE_FAMILY_AMINO_ACID_CATABOLIC_PROCESS	25	-0.561979	-1.6459	0.0110294	0.130787	2309	tags=36%, list=14%, signal=42%
GOBP_STEROL_BIOSYNTHETIC_PROCESS	58	-0.477518	-1.64405	0.0019084	0.132053	2318	tags=36%, list=14%, signal=42%
GOBP_NEGATIVE_REGULATION_OF_CELL_ADHESION_MEDIATED_BY_INTEGRIN	10	-0.69914	-1.64281	0.0221328	0.13232	2908	tags=60%, list=17%, signal=72%
GOBP_REGULATION_OF_CELL_DIVISION	177	-0.391081	-1.64341	0	0.132477	1426	tags=19%, list=8%, signal=20%
GOBP_POSITIVE_REGULATION_OF_HISTONE_METHYLATION	48	-0.490667	-1.64296	0.00377358	0.132568	2816	tags=31%, list=17%, signal=37%
GOBP_REGULATION_OF_DNA_PRIMASE_ACTIVITY	5	-0.865004	-1.64186	0.0193424	0.133186	2295	tags=100%, list=14%, signal=116%
GOBP_POSITIVE_REGULATION_OF_PENILE_ERECTION	4	-0.919911	-1.64051	0.0019305	0.134636	561	tags=50%, list=3%, signal=52%
GOBP_NEGATIVE_REGULATION_OF_SMOOTH_MUSCLE_CELL_DIFFERENTIATION	16	-0.634367	-1.64007	0.0153846	0.134781	232	tags=13%, list=1%, signal=13%
GOBP_POSITIVE_REGULATION_OF_CREB_TRANSCRIPTION_FACTOR_ACTIVITY	18	-0.60182	-1.63788	0.0247148	0.137372	2197	tags=33%, list=13%, signal=38%
GOBP_MAINTENANCE_OF_CENTROSOME_LOCATION	6	-0.836498	-1.6375	0.0164609	0.137505	1273	tags=50%, list=8%, signal=54%
GOBP_NEGATIVE_REGULATION_OF_MEIOTIC_NUCLEAR_DIVISION	7	-0.768109	-1.63617	0.0233546	0.138892	431	tags=29%, list=3%, signal=29%
GOBP_DNA_REPLICATION_SYNTHESIS_OF_RNA_PRIMER	6	-0.828648	-1.63408	0.0160643	0.141466	2295	tags=67%, list=14%, signal=77%
GOBP_REGULATION_OF_RAS_PROTEIN_SIGNAL_TRANSDUCTION	185	-0.389134	-1.63212	0.00182815	0.143245	4089	tags=36%, list=24%, signal=46%
GOBP_UBIQUITIN_RECYCLING	12	-0.659864	-1.63215	0.0294695	0.143724	2463	tags=50%, list=15%, signal=58%
GOBP_NEGATIVE_REGULATION_OF_RESPONSE_TO_DNA_DAMAGE_STIMULUS	79	-0.439197	-1.63116	0.00196078	0.144027	3495	tags=37%, list=21%, signal=46%
GOBP_HEPATOCYTE_DIFFERENTIATION	15	-0.633066	-1.63076	0.0244821	0.144115	411	tags=27%, list=2%, signal=27%
GOBP_GALACTOLIPID_BIOSYNTHETIC_PROCESS	6	-0.792268	-1.63036	0.0163265	0.144182	2783	tags=50%, list=16%, signal=60%
GOBP_BASE_CONVERSION_OR_SUBSTITUTION_EDITING	16	-0.612363	-1.6292	0.00803213	0.145391	2297	tags=31%, list=14%, signal=36%
GOBP_TRANSPOSITION	32	-0.517903	-1.62747	0.011257	0.147497	1307	tags=19%, list=8%, signal=20%
GOBP_POSITIVE_REGULATION_OF_DNA_REPAIR	128	-0.406218	-1.62593	0.00185529	0.149253	2937	tags=29%, list=17%, signal=35%
GOBP_MICROTUBULE_NUCLEATION_BY_MICROTUBULE_ORGANIZING_CENTER	5	-0.856646	-1.62522	0.0077821	0.149365	1749	tags=80%, list=10%, signal=89%
GOBP_MAINTENANCE_OF_PROTEIN_LOCATION_IN_CELL	63	-0.461535	-1.62547	0.00757576	0.149485	3905	tags=38%, list=23%, signal=49%
GOBP_POSTREPLICATION_REPAIR	35	-0.514598	-1.62461	0.00980392	0.149822	3448	tags=43%, list=20%, signal=54%
GOBP_POSITIVE_REGULATION_OF_MITOTIC_NUCLEAR_DIVISION	39	-0.498347	-1.62267	0.00929368	0.152334	1232	tags=31%, list=7%, signal=33%
GOBP_DNA_METHYLATION_DEPENDENT_HETEROCHROMATIN_FORMATION	23	-0.564264	-1.62163	0.0204842	0.152941	3850	tags=39%, list=23%, signal=51%
GOBP_COLUMNAR_CUBOIDAL_EPITHELIAL_CELL_MATURATION	10	-0.693278	-1.62194	0.0248092	0.153045	2029	tags=50%, list=12%, signal=57%
GOBP_DEOXYRIBONUCLEOSIDE_METABOLIC_PROCESS	11	-0.68696	-1.61989	0.0219561	0.15451	2402	tags=45%, list=14%, signal=53%
GOBP_LIPID_HYDROXYLATION	5	-0.848009	-1.62015	0.0224949	0.154643	1519	tags=40%, list=9%, signal=44%
GOBP_PURINE_DEOXYRIBONUCLEOTIDE_CATABOLIC_PROCESS	10	-0.692052	-1.61522	0.0273973	0.158899	3120	tags=50%, list=18%, signal=61%
GOBP_NEGATIVE_REGULATION_OF_PROTEIN_EXIT_FROM_ENDOPLASMIC_RETICULUM	10	-0.700959	-1.61526	0.022	0.159321	2020	tags=50%, list=12%, signal=57%
GOBP_CONNECTIVE_TISSUE_REPLACEMENT	10	-0.702216	-1.6155	0.023622	0.159407	3516	tags=70%, list=21%, signal=88%
GOBP_REGULATION_OF_HYDROGEN_PEROXIDE_MEDIATED_PROGRAMMED_CELL_DEATH	11	-0.681713	-1.61376	0.0170778	0.159669	3256	tags=45%, list=19%, signal=56%
GOBP_REGULATION_OF_T_CIRCLE_FORMATION	7	-0.768255	-1.61438	0.0200401	0.159698	3495	tags=86%, list=21%, signal=108%
GOBP_MISMATCH_REPAIR	33	-0.517135	-1.61553	0.0217391	0.159885	3682	tags=55%, list=22%, signal=70%
GOBP_CELLULAR_RESPONSE_TO_BRAIN_DERIVED_NEUROTROPHIC_FACTOR_STIMULUS	7	-0.797653	-1.61572	0.00585938	0.160028	3094	tags=57%, list=18%, signal=70%
GOBP_GLYCOSYL_COMPOUND_CATABOLIC_PROCESS	34	-0.512158	-1.61598	0.00596422	0.160085	1783	tags=29%, list=11%, signal=33%
GOBP_ISOPRENOID_BIOSYNTHETIC_PROCESS	27	-0.52649	-1.61378	0.00982318	0.160146	1485	tags=33%, list=9%, signal=36%
GOBP_NEGATIVE_REGULATION_OF_CELL_MIGRATION_INVOLVED_IN_SPROUTING_ANGIOGENESIS	15	-0.623211	-1.61222	0.0204499	0.161541	574	tags=20%, list=3%, signal=21%
GOBP_ENDOPLASMIC_RETICULUM_TO_CYTOSOL_TRANSPORT	28	-0.525628	-1.60914	0.0155642	0.16599	5058	tags=57%, list=30%, signal=81%
GOBP_REGULATION_OF_EXIT_FROM_MITOSIS	15	-0.636211	-1.60865	0.0289855	0.166186	2242	tags=40%, list=13%, signal=46%
GOBP_DNA_LIGATION	16	-0.631163	-1.60726	0.015748	0.166876	1406	tags=38%, list=8%, signal=41%
GOBP_TELOMERIC_D_LOOP_DISASSEMBLY	9	-0.728445	-1.6075	0.0239521	0.167048	3400	tags=67%, list=20%, signal=83%
GOBP_STRAND_INVASION	6	-0.796944	-1.6068	0.0229885	0.167146	872	tags=50%, list=5%, signal=53%
GOBP_G2_MI_TRANSITION_OF_MEIOTIC_CELL_CYCLE	5	-0.847843	-1.60765	0.00982318	0.167299	1344	tags=80%, list=8%, signal=87%
GOBP_BLASTOCYST_GROWTH	20	-0.578839	-1.6062	0.0147059	0.167606	623	tags=25%, list=4%, signal=26%
GOBP_PROTEIN_K6_LINKED_UBIQUITINATION	9	-0.727793	-1.60447	0.0177165	0.169895	1740	tags=56%, list=10%, signal=62%
GOBP_HIS_PURKINJE_SYSTEM_DEVELOPMENT	5	-0.847449	-1.60107	0.00582524	0.174423	1118	tags=40%, list=7%, signal=43%
GOBP_GDP_METABOLIC_PROCESS	11	-0.684246	-1.6011	0.0214844	0.174914	3940	tags=64%, list=23%, signal=83%
GOBP_REGULATION_OF_PHOSPHOLIPASE_C_ACTIVITY	39	-0.490505	-1.59983	0.0188679	0.176044	1607	tags=21%, list=9%, signal=23%
GOBP_REGULATION_OF_RHO_PROTEIN_SIGNAL_TRANSDUCTION	82	-0.429423	-1.59865	0.00728598	0.177432	2277	tags=27%, list=13%, signal=31%
GOBP_MEMORY	109	-0.415966	-1.59675	0.00191571	0.179771	3167	tags=32%, list=19%, signal=39%
GOBP_OVULATION	18	-0.585462	-1.59694	0.0333988	0.179975	1084	tags=39%, list=6%, signal=41%
GOBP_RESPONSE_TO_COLD	46	-0.475656	-1.5954	0.011215	0.181526	1018	tags=24%, list=6%, signal=25%
GOBP_PYRIMIDINE_NUCLEOSIDE_CATABOLIC_PROCESS	15	-0.625653	-1.59465	0.0139165	0.182303	1783	tags=40%, list=11%, signal=45%
GOBP_PROTEIN_LOCALIZATION_TO_MICROTUBULE_ORGANIZING_CENTER	34	-0.501591	-1.59342	0.0171429	0.183389	1524	tags=32%, list=9%, signal=35%
GOBP_GDP_MANNOSE_METABOLIC_PROCESS	7	-0.75617	-1.59361	0.0300601	0.183574	1302	tags=29%, list=8%, signal=31%
GOBP_POSITIVE_REGULATION_OF_ORGANELLE_ORGANIZATION	488	-0.344819	-1.59236	0	0.18466	3595	tags=30%, list=21%, signal=37%
GOBP_POSITIVE_REGULATION_OF_PHOSPHOLIPID_METABOLIC_PROCESS	12	-0.650649	-1.59166	0.0189394	0.185315	3366	tags=50%, list=20%, signal=62%
GOBP_NEGATIVE_REGULATION_OF_HISTONE_H3_K9_METHYLATION	12	-0.644423	-1.58939	0.0285714	0.188134	5328	tags=92%, list=31%, signal=134%
GOBP_RESPONSE_TO_CADMIUM_ION	52	-0.461451	-1.58895	0.00579151	0.188307	2529	tags=31%, list=15%, signal=36%
GOBP_REGULATION_OF_B_CELL_RECEPTOR_SIGNALING_PATHWAY	17	-0.593135	-1.58821	0.0290698	0.188482	329	tags=18%, list=2%, signal=18%
GOBP_CYTOKINETIC_PROCESS	39	-0.496511	-1.5895	0.0303605	0.188496	1099	tags=21%, list=6%, signal=22%
GOBP_NEGATIVE_REGULATION_OF_HYDROGEN_PEROXIDE_MEDIATED_PROGRAMMED_CELL_DEATH	6	-0.781969	-1.58834	0.024952	0.188783	2143	tags=50%, list=13%, signal=57%
GOBP_ESTABLISHMENT_OF_MITOTIC_SPINDLE_LOCALIZATION	38	-0.497633	-1.58597	0.0215686	0.189003	1303	tags=32%, list=8%, signal=34%
GOBP_CHORIONIC_TROPHOBLAST_CELL_DIFFERENTIATION	6	-0.781807	-1.58609	0.0171756	0.189372	373	tags=33%, list=2%, signal=34%
GOBP_DEOXYRIBONUCLEOSIDE_MONOPHOSPHATE_BIOSYNTHETIC_PROCESS	9	-0.701226	-1.58736	0.0169492	0.189447	1332	tags=33%, list=8%, signal=36%
GOBP_POSITIVE_REGULATION_OF_RESPONSE_TO_DNA_DAMAGE_STIMULUS	165	-0.385532	-1.5862	0.00390625	0.18974	2937	tags=27%, list=17%, signal=32%
GOBP_REGULATION_OF_INTEGRIN_ACTIVATION	14	-0.632798	-1.58634	0.019084	0.190029	1678	tags=43%, list=10%, signal=48%
GOBP_REGULATION_OF_TELOMERE_MAINTENANCE_IN_RESPONSE_TO_DNA_DAMAGE	16	-0.597292	-1.58666	0.0333988	0.19007	4863	tags=56%, list=29%, signal=79%
GOBP_SECRETORY_GRANULE_ORGANIZATION	50	-0.46554	-1.58505	0.0118812	0.19017	3427	tags=34%, list=20%, signal=42%
GOBP_DNA_CYTOSINE_DEAMINATION	9	-0.704125	-1.58439	0.0229645	0.19077	1783	tags=33%, list=11%, signal=37%
GOBP_INTEGRIN_ACTIVATION	23	-0.545715	-1.58386	0.0245399	0.191213	1678	tags=35%, list=10%, signal=39%
GOBP_AORTA_SMOOTH_MUSCLE_TISSUE_MORPHOGENESIS	4	-0.89224	-1.58275	0.00813008	0.192125	960	tags=50%, list=6%, signal=53%
GOBP_ACTIVATION_OF_PHOSPHOLIPASE_C_ACTIVITY	26	-0.531704	-1.58288	0.015534	0.192427	1607	tags=23%, list=9%, signal=25%
GOBP_RNA_LOCALIZATION	194	-0.37398	-1.58095	0	0.194317	4449	tags=41%, list=26%, signal=55%
GOBP_CENTRIOLE_ELONGATION	8	-0.729397	-1.58121	0.0258964	0.194374	2355	tags=50%, list=14%, signal=58%
GOBP_DOUBLE_STRAND_BREAK_REPAIR_INVOLVED_IN_MEIOTIC_RECOMBINATION	4	-0.908721	-1.58025	0.00403226	0.195063	997	tags=75%, list=6%, signal=80%
GOBP_COPII_COATED_VESICLE_CARGO_LOADING	15	-0.627422	-1.57985	0.0228571	0.195217	4280	tags=67%, list=25%, signal=89%
GOBP_TELOMERE_ORGANIZATION	181	-0.377895	-1.57823	0	0.196598	3742	tags=38%, list=22%, signal=48%
GOBP_MITOTIC_NUCLEAR_MEMBRANE_DISASSEMBLY	6	-0.782747	-1.57878	0.0263692	0.196657	2907	tags=67%, list=17%, signal=80%
GOBP_ERBB4_ERBB4_SIGNALING_PATHWAY	6	-0.777968	-1.57843	0.0251046	0.196719	1597	tags=67%, list=9%, signal=74%
GOBP_REPLICATION_BORN_DOUBLE_STRAND_BREAK_REPAIR_VIA_SISTER_CHROMATID_EXCHANGE	7	-0.760015	-1.57777	0.0341556	0.196901	3978	tags=86%, list=23%, signal=112%
GOBP_TRANSDIFFERENTIATION	6	-0.782146	-1.57695	0.0216963	0.197862	1205	tags=33%, list=7%, signal=36%
GOBP_REGULATION_OF_HETEROCHROMATIN_FORMATION	27	-0.535099	-1.57627	0.0186335	0.198119	3537	tags=41%, list=21%, signal=51%
GOBP_NEGATIVE_REGULATION_OF_RESPONSE_TO_OXIDATIVE_STRESS	19	-0.582758	-1.57594	0.0165631	0.198247	2143	tags=32%, list=13%, signal=36%
GOBP_DICARBOXYLIC_ACID_BIOSYNTHETIC_PROCESS	13	-0.634443	-1.57643	0.0316574	0.198382	1967	tags=38%, list=12%, signal=43%
GOBP_POSITIVE_REGULATION_OF_CELL_DIVISION	82	-0.430445	-1.57462	0.00561798	0.200135	1972	tags=23%, list=12%, signal=26%
GOBP_ANAPHASE_PROMOTING_COMPLEX_DEPENDENT_CATABOLIC_PROCESS	23	-0.54826	-1.5741	0.0177866	0.200541	2533	tags=30%, list=15%, signal=36%
GOBP_REGULATION_OF_DNA_RECOMBINATION	126	-0.397942	-1.57352	0.00371057	0.201034	1731	tags=22%, list=10%, signal=25%
GOBP_REGULATION_OF_POSTSYNAPTIC_MEMBRANE_NEUROTRANSMITTER_RECEPTOR_LEVELS	60	-0.442684	-1.5727	0.00978474	0.202011	4011	tags=38%, list=24%, signal=50%
GOBP_DNA_METHYLATION_ON_CYTOSINE	6	-0.780997	-1.5709	0.0234375	0.204962	3023	tags=50%, list=18%, signal=61%
GOBP_ACTOMYOSIN_CONTRACTILE_RING_ORGANIZATION	7	-0.751605	-1.56941	0.0193424	0.207138	3485	tags=71%, list=21%, signal=90%
GOBP_POSITIVE_REGULATION_OF_MEMBRANE_POTENTIAL	13	-0.638489	-1.56528	0.0330739	0.214618	1897	tags=31%, list=11%, signal=35%
GOBP_VOLUNTARY_MUSCULOSKELETAL_MOVEMENT	7	-0.752357	-1.56335	0.0365385	0.215942	2374	tags=57%, list=14%, signal=66%
GOBP_FEMALE_GAMETE_GENERATION	139	-0.390473	-1.56263	0.0019802	0.216174	1190	tags=19%, list=7%, signal=20%
GOBP_NEGATIVE_REGULATION_OF_CENTRIOLE_REPLICATION	7	-0.748763	-1.5638	0.0301205	0.216271	2696	tags=71%, list=16%, signal=85%
GOBP_PURINE_DEOXYRIBONUCLEOTIDE_BIOSYNTHETIC_PROCESS	5	-0.823782	-1.56401	0.0208333	0.216423	33	tags=20%, list=0%, signal=20%
GOBP_REGULATION_OF_RETROGRADE_PROTEIN_TRANSPORT_ER_TO_CYTOSOL	13	-0.633674	-1.56338	0.0367505	0.216458	2020	tags=38%, list=12%, signal=44%
GOBP_LYMPHOCYTE_AGGREGATION	5	-0.832109	-1.56217	0.026	0.216513	306	tags=40%, list=2%, signal=41%
GOBP_SKELETAL_MUSCLE_SATELLITE_CELL_DIFFERENTIATION	8	-0.7221	-1.56267	0.0211946	0.216677	3245	tags=50%, list=19%, signal=62%
GOBP_PROTEIN_MONOUBIQUITINATION	84	-0.422916	-1.55984	0.00575816	0.220398	2102	tags=23%, list=12%, signal=26%
GOBP_COHESIN_LOADING	6	-0.762462	-1.55886	0.0361217	0.221624	3978	tags=83%, list=23%, signal=109%
GOBP_NEGATIVE_REGULATION_OF_INTERLEUKIN_13_PRODUCTION	5	-0.825091	-1.55852	0.0157171	0.221722	768	tags=60%, list=5%, signal=63%
GOBP_POSITIVE_REGULATION_OF_RHO_PROTEIN_SIGNAL_TRANSDUCTION	30	-0.52176	-1.55813	0.0212355	0.221876	2223	tags=30%, list=13%, signal=34%
GOBP_RAS_PROTEIN_SIGNAL_TRANSDUCTION	339	-0.349399	-1.55747	0	0.222492	4120	tags=34%, list=24%, signal=44%
GOBP_POSITIVE_REGULATION_OF_NEUROTRANSMITTER_TRANSPORT	24	-0.540492	-1.55653	0.0250522	0.223843	1199	tags=29%, list=7%, signal=31%
GOBP_SOMATIC_DIVERSIFICATION_OF_IMMUNE_RECEPTORS	75	-0.42264	-1.5554	0.00547445	0.225628	1922	tags=21%, list=11%, signal=24%
GOBP_CORTICOSTEROID_RECEPTOR_SIGNALING_PATHWAY	14	-0.601394	-1.55393	0.0329457	0.226105	4573	tags=50%, list=27%, signal=68%
GOBP_REGULATION_OF_CYCLIN_DEPENDENT_PROTEIN_KINASE_ACTIVITY	108	-0.402949	-1.55419	0.00527241	0.226202	2714	tags=27%, list=16%, signal=32%
GOBP_LUNG_GROWTH	6	-0.770222	-1.55444	0.037037	0.226364	836	tags=33%, list=5%, signal=35%
GOBP_TRANS_SYNAPTIC_SIGNALING_BY_BDNF	4	-0.878052	-1.55448	0.0211538	0.226888	346	tags=25%, list=2%, signal=26%
GOBP_3_PHOSPHOADENOSINE_5_PHOSPHOSULFATE_METABOLIC_PROCESS	18	-0.563015	-1.55253	0.0335968	0.228176	4670	tags=50%, list=28%, signal=69%
GOBP_MRNA_TRANSPORT	124	-0.394422	-1.55173	0.00591716	0.229219	4527	tags=43%, list=27%, signal=58%
GOBP_MICROVILLUS_ASSEMBLY	22	-0.546738	-1.5513	0.0258449	0.229406	4368	tags=45%, list=26%, signal=61%
GOBP_EMBRYONIC_PROCESS_INVOLVED_IN_FEMALE_PREGNANCY	7	-0.741188	-1.54967	0.0326296	0.231441	1244	tags=29%, list=7%, signal=31%
GOBP_REGULATION_OF_PROTEIN_LOCALIZATION_TO_CHROMATIN	11	-0.659844	-1.54993	0.025	0.231511	3682	tags=64%, list=22%, signal=81%
GOBP_REGULATION_OF_PHOSPHATIDYLCHOLINE_BIOSYNTHETIC_PROCESS	5	-0.819781	-1.54769	0.0289256	0.233717	2515	tags=80%, list=15%, signal=94%
GOBP_POSITIVE_REGULATION_OF_SYNAPTIC_TRANSMISSION_GABAERGIC	14	-0.612582	-1.54779	0.0478927	0.234097	3198	tags=64%, list=19%, signal=79%
GOBP_CRD_MEDIATED_MRNA_STABILIZATION	11	-0.653495	-1.54804	0.0419048	0.234223	4248	tags=82%, list=25%, signal=109%
GOBP_FACULTATIVE_HETEROCHROMATIN_FORMATION	32	-0.496595	-1.54633	0.0229885	0.234661	5285	tags=47%, list=31%, signal=68%
GOBP_REGULATION_OF_PHOSPHATIDYLINOSITOL_DEPHOSPHORYLATION	6	-0.775919	-1.54634	0.0307377	0.235239	2832	tags=50%, list=17%, signal=60%
GOBP_REGULATION_OF_AMPA_RECEPTOR_ACTIVITY	23	-0.539908	-1.54648	0.0275591	0.235548	2993	tags=52%, list=18%, signal=63%
GOBP_POSITIVE_REGULATION_OF_NUCLEAR_DIVISION	51	-0.453337	-1.54528	0.00784314	0.236058	1232	tags=25%, list=7%, signal=27%
GOBP_VASCULAR_ASSOCIATED_SMOOTH_MUSCLE_CELL_MIGRATION	24	-0.528861	-1.54362	0.0314961	0.237214	2707	tags=33%, list=16%, signal=40%
GOBP_CELL_MIGRATION_INVOLVED_IN_SPROUTING_ANGIOGENESIS	51	-0.451709	-1.54411	0.0229008	0.237318	3222	tags=31%, list=19%, signal=39%
GOBP_REPLICATION_FORK_REVERSAL	5	-0.824235	-1.54381	0.0172745	0.237393	1923	tags=80%, list=11%, signal=90%
GOBP_REGULATION_OF_CELL_MIGRATION_INVOLVED_IN_SPROUTING_ANGIOGENESIS	38	-0.480326	-1.5442	0.0169492	0.237735	3222	tags=32%, list=19%, signal=39%
GOBP_SPHINGOMYELIN_BIOSYNTHETIC_PROCESS	11	-0.653824	-1.54218	0.0330739	0.238306	2741	tags=36%, list=16%, signal=43%
GOBP_SOMATIC_DIVERSIFICATION_OF_T_CELL_RECEPTOR_GENES	5	-0.822034	-1.54238	0.0176125	0.238483	1203	tags=40%, list=7%, signal=43%
GOBP_ESTABLISHMENT_OF_RNA_LOCALIZATION	157	-0.377081	-1.54259	0	0.238665	4527	tags=42%, list=27%, signal=57%
GOBP_NUCLEOBASE_METABOLIC_PROCESS	39	-0.46993	-1.54093	0.0305499	0.24039	2793	tags=38%, list=16%, signal=46%
GOBP_REGULATION_OF_DELAYED_RECTIFIER_POTASSIUM_CHANNEL_ACTIVITY	17	-0.572901	-1.53856	0.0320641	0.244116	1326	tags=24%, list=8%, signal=25%
GOBP_CYTIDINE_TO_URIDINE_EDITING	11	-0.660326	-1.53861	0.0496032	0.2446	1230	tags=27%, list=7%, signal=29%
GOBP_POSITIVE_REGULATION_OF_DNA_METHYLATION_DEPENDENT_HETEROCHROMATIN_FORMATION	12	-0.627174	-1.53627	0.0394477	0.247605	5285	tags=58%, list=31%, signal=85%
GOBP_NEGATIVE_REGULATION_OF_CENTROSOME_DUPLICATION	12	-0.617631	-1.53634	0.0469667	0.248068	2753	tags=58%, list=16%, signal=70%
GOBP_REGULATION_OF_DNA_METHYLATION	22	-0.540639	-1.53527	0.0355731	0.249051	4756	tags=50%, list=28%, signal=69%
GOBP_NEGATIVE_REGULATION_OF_DNA_REPAIR	34	-0.497349	-1.53409	0.0265152	0.249735	3332	tags=41%, list=20%, signal=51%

## Sheet: GSEA selected vs ctrl-Positive
NAME	SIZE	ES	NES	NOM p-val	FDR q-val	RANK AT MAX	LEADING EDGE
GOBP_RESPONSE_TO_INTERFERON_GAMMA	114	0.591521	2.34209	0	0.000993	2279	tags=39%, list=13%, signal=44%
GOBP_GLUCOSAMINE_CONTAINING_COMPOUND_METABOLIC_PROCESS	25	0.716318	2.11715	0	0.00855159	1471	tags=28%, list=9%, signal=31%
GOBP_HOMOPHILIC_CELL_ADHESION_VIA_PLASMA_MEMBRANE_ADHESION_MOLECULES	163	0.510041	2.12537	0	0.00972058	2603	tags=38%, list=15%, signal=45%
GOBP_CELLULAR_RESPONSE_TO_INTERFERON_GAMMA	94	0.556692	2.14279	0	0.0105626	1667	tags=32%, list=10%, signal=35%
GOBP_DIENCEPHALON_DEVELOPMENT	64	0.565374	2.03712	0	0.0303773	2126	tags=28%, list=13%, signal=32%
GOBP_NEGATIVE_REGULATION_OF_VIRAL_GENOME_REPLICATION	53	0.581417	2.0025	0	0.0393529	3041	tags=43%, list=18%, signal=53%
GOBP_AMINO_SUGAR_CATABOLIC_PROCESS	14	0.794943	2.00944	0	0.0412506	1471	tags=43%, list=9%, signal=47%
GOBP_COMPLEMENT_ACTIVATION	43	0.590711	1.94694	0.00209205	0.0493876	3223	tags=40%, list=19%, signal=49%
GOBP_POSITIVE_REGULATION_OF_INTERFERON_BETA_PRODUCTION	37	0.598768	1.9425	0	0.0496511	808	tags=27%, list=5%, signal=28%
GOBP_POSITIVE_REGULATION_OF_MONOCYTE_CHEMOTACTIC_PROTEIN_1_PRODUCTION	12	0.791168	1.93919	0	0.0496921	1176	tags=42%, list=7%, signal=45%
GOBP_INNATE_IMMUNE_RESPONSE_IN_MUCOSA	16	0.742857	1.96025	0	0.0497946	1079	tags=44%, list=6%, signal=47%
GOBP_ANTIGEN_PROCESSING_AND_PRESENTATION_OF_EXOGENOUS_ANTIGEN	39	0.587403	1.93527	0	0.0503141	3503	tags=41%, list=21%, signal=52%
GOBP_ANTIGEN_PROCESSING_AND_PRESENTATION_OF_EXOGENOUS_PEPTIDE_ANTIGEN	34	0.613806	1.95278	0	0.0522657	3503	tags=41%, list=21%, signal=52%
GOBP_CELLULAR_RESPONSE_TO_EXOGENOUS_DSRNA	16	0.73613	1.94793	0	0.052493	388	tags=25%, list=2%, signal=26%
GOBP_MONOCYTE_CHEMOTACTIC_PROTEIN_1_PRODUCTION	18	0.726924	1.96209	0	0.0527629	1176	tags=33%, list=7%, signal=36%
GOBP_RESPONSE_TO_TYPE_I_INTERFERON	65	0.554918	1.97735	0	0.0528923	2015	tags=22%, list=12%, signal=24%
GOBP_POSITIVE_REGULATION_OF_INTERLEUKIN_4_PRODUCTION	23	0.647286	1.91941	0	0.0544426	1914	tags=48%, list=11%, signal=54%
GOBP_ORGAN_OR_TISSUE_SPECIFIC_IMMUNE_RESPONSE	27	0.643611	1.91565	0	0.0553061	1079	tags=33%, list=6%, signal=36%
GOBP_POSITIVE_REGULATION_OF_ANIMAL_ORGAN_MORPHOGENESIS	33	0.608073	1.92112	0.00208768	0.0560366	2126	tags=42%, list=13%, signal=48%
GOBP_REGULATION_OF_MONOCYTE_DIFFERENTIATION	17	0.72427	1.96345	0.00209644	0.0577353	1575	tags=47%, list=9%, signal=52%
GOBP_POSITIVE_REGULATION_OF_G_PROTEIN_COUPLED_RECEPTOR_SIGNALING_PATHWAY	25	0.649601	1.90435	0.00204082	0.05789	800	tags=20%, list=5%, signal=21%
GOBP_GLUCOSAMINE_CONTAINING_COMPOUND_CATABOLIC_PROCESS	9	0.834508	1.92136	0	0.0588135	1471	tags=44%, list=9%, signal=49%
GOBP_NEUROTRANSMITTER_METABOLIC_PROCESS	24	0.644817	1.90551	0	0.05984	2173	tags=29%, list=13%, signal=33%
GOBP_CELL_CELL_ADHESION_VIA_PLASMA_MEMBRANE_ADHESION_MOLECULES	262	0.431146	1.90685	0	0.0610547	2603	tags=31%, list=15%, signal=36%
GOBP_DEFENSE_RESPONSE_TO_SYMBIONT	265	0.424285	1.89273	0	0.0656252	1613	tags=17%, list=10%, signal=19%
GOBP_AMINO_SUGAR_METABOLIC_PROCESS	41	0.56587	1.88583	0	0.0669001	1725	tags=24%, list=10%, signal=27%
GOBP_FOREBRAIN_DORSAL_VENTRAL_PATTERN_FORMATION	7	0.896877	1.88716	0	0.0679296	800	tags=43%, list=5%, signal=45%
GOBP_INNATE_IMMUNE_RESPONSE	658	0.388946	1.87677	0	0.0726536	1803	tags=19%, list=11%, signal=20%
GOBP_DEFENSE_RESPONSE_TO_GRAM_POSITIVE_BACTERIUM	72	0.506843	1.87715	0.00202429	0.0746771	2728	tags=35%, list=16%, signal=41%
GOBP_PATTERN_RECOGNITION_RECEPTOR_SIGNALING_PATHWAY	171	0.439658	1.84857	0	0.079085	2301	tags=25%, list=14%, signal=28%
GOBP_POSITIVE_REGULATION_OF_T_CELL_APOPTOTIC_PROCESS	14	0.723955	1.84885	0	0.0806358	2350	tags=43%, list=14%, signal=50%
GOBP_PROSTATE_GLAND_DEVELOPMENT	49	0.54447	1.84947	0.00211864	0.08201	2091	tags=35%, list=12%, signal=39%
GOBP_REGULATION_OF_SOMATIC_STEM_CELL_POPULATION_MAINTENANCE	10	0.782658	1.85221	0.00187617	0.0830709	952	tags=40%, list=6%, signal=42%
GOBP_ANIMAL_ORGAN_MATURATION	26	0.623757	1.8502	0	0.0834005	2214	tags=50%, list=13%, signal=57%
GOBP_CELLULAR_RESPONSE_TO_DSRNA	21	0.657509	1.84073	0.00400802	0.0841119	388	tags=19%, list=2%, signal=19%
GOBP_NEGATIVE_REGULATION_OF_NEUROBLAST_PROLIFERATION	8	0.854491	1.86117	0.00212766	0.0843093	1468	tags=38%, list=9%, signal=41%
GOBP_CARDIAC_NEURAL_CREST_CELL_DIFFERENTIATION_INVOLVED_IN_HEART_DEVELOPMENT	15	0.705357	1.85238	0	0.0851548	2117	tags=47%, list=12%, signal=53%
GOBP_CALCIUM_DEPENDENT_CELL_CELL_ADHESION_VIA_PLASMA_MEMBRANE_CELL_ADHESION_MOLECULES	39	0.557113	1.84084	0	0.0861146	574	tags=26%, list=3%, signal=26%
GOBP_NEGATIVE_REGULATION_OF_VIRAL_PROCESS	83	0.496522	1.85765	0	0.0861353	3057	tags=34%, list=18%, signal=41%
GOBP_CORNEA_DEVELOPMENT_IN_CAMERA_TYPE_EYE	10	0.790669	1.85359	0	0.0862358	2299	tags=50%, list=14%, signal=58%
GOBP_PROSTATE_GLAND_MORPHOGENESIS	27	0.616622	1.86138	0	0.0869645	1007	tags=33%, list=6%, signal=35%
GOBP_ANTIBACTERIAL_HUMORAL_RESPONSE	39	0.561935	1.85397	0	0.0883022	3658	tags=41%, list=22%, signal=52%
GOBP_OLFACTORY_BULB_INTERNEURON_DIFFERENTIATION	11	0.77469	1.83556	0.00209644	0.0884103	2015	tags=55%, list=12%, signal=62%
GOBP_CARDIAC_NEURAL_CREST_CELL_MIGRATION_INVOLVED_IN_OUTFLOW_TRACT_MORPHOGENESIS	10	0.797931	1.86158	0	0.0893632	2117	tags=70%, list=12%, signal=80%
GOBP_NEGATIVE_REGULATION_OF_INNATE_IMMUNE_RESPONSE	67	0.498484	1.83107	0	0.0920531	1454	tags=19%, list=9%, signal=21%
GOBP_POSITIVE_REGULATION_OF_LYMPHOCYTE_APOPTOTIC_PROCESS	16	0.689276	1.82604	0	0.0975263	2350	tags=38%, list=14%, signal=43%
GOBP_VIRAL_GENOME_REPLICATION	122	0.457845	1.82274	0	0.100077	2703	tags=25%, list=16%, signal=29%
GOBP_NEGATIVE_REGULATION_OF_AXON_EXTENSION_INVOLVED_IN_AXON_GUIDANCE	27	0.597148	1.81513	0.00613497	0.102705	2015	tags=41%, list=12%, signal=46%
GOBP_POSITIVE_REGULATION_OF_MACROPHAGE_CYTOKINE_PRODUCTION	23	0.62434	1.81884	0.00598802	0.103697	2015	tags=39%, list=12%, signal=44%
GOBP_LACRIMAL_GLAND_DEVELOPMENT	7	0.87514	1.81567	0	0.103957	415	tags=43%, list=2%, signal=44%
GOBP_NEUROTRANSMITTER_CATABOLIC_PROCESS	10	0.777272	1.80998	0.00382409	0.104241	2173	tags=60%, list=13%, signal=69%
GOBP_NEGATIVE_REGULATION_OF_NATURAL_KILLER_CELL_MEDIATED_IMMUNITY	16	0.671891	1.80563	0.00204082	0.104745	871	tags=25%, list=5%, signal=26%
GOBP_MACROPHAGE_CYTOKINE_PRODUCTION	35	0.559942	1.81641	0	0.104948	2015	tags=34%, list=12%, signal=39%
GOBP_INTERFERON_BETA_PRODUCTION	54	0.521356	1.81205	0	0.105163	1613	tags=26%, list=10%, signal=29%
GOBP_INTERLEUKIN_12_PRODUCTION	50	0.526923	1.80748	0	0.105632	1862	tags=30%, list=11%, signal=34%
GOBP_PITUITARY_GLAND_DEVELOPMENT	36	0.557955	1.8103	0.00215983	0.105641	2126	tags=31%, list=13%, signal=35%
GOBP_CARDIAC_NEURAL_CREST_CELL_DEVELOPMENT_INVOLVED_IN_OUTFLOW_TRACT_MORPHOGENESIS	12	0.732536	1.80627	0.00573614	0.105682	2117	tags=58%, list=12%, signal=67%
GOBP_CELLULAR_RESPONSE_TO_VIRUS	85	0.477403	1.80011	0	0.111136	675	tags=15%, list=4%, signal=16%
GOBP_REGULATION_OF_RIBONUCLEASE_ACTIVITY	9	0.80016	1.79692	0.002079	0.111971	1218	tags=44%, list=7%, signal=48%
GOBP_NEURAL_TUBE_PATTERNING	39	0.554962	1.79728	0.00205761	0.113325	1007	tags=23%, list=6%, signal=24%
GOBP_MORPHOGENESIS_OF_AN_EPITHELIAL_BUD	15	0.689005	1.7942	0.00196078	0.114222	2015	tags=40%, list=12%, signal=45%
GOBP_ODONTOGENESIS	125	0.446446	1.78411	0	0.122505	2126	tags=24%, list=13%, signal=27%
GOBP_POSITIVE_REGULATION_OF_INTERLEUKIN_12_PRODUCTION	35	0.571302	1.78708	0	0.123133	1645	tags=31%, list=10%, signal=35%
GOBP_POSITIVE_REGULATION_OF_APOPTOTIC_CELL_CLEARANCE	7	0.847135	1.78541	0	0.124082	293	tags=57%, list=2%, signal=58%
GOBP_INTERLEUKIN_27_MEDIATED_SIGNALING_PATHWAY	7	0.859091	1.78418	0.00215517	0.12434	1553	tags=71%, list=9%, signal=79%
GOBP_ROSTROCAUDAL_NEURAL_TUBE_PATTERNING	11	0.762798	1.78032	0.00402414	0.126662	974	tags=36%, list=6%, signal=39%
GOBP_NEURON_PROJECTION_EXTENSION_INVOLVED_IN_NEURON_PROJECTION_GUIDANCE	36	0.553348	1.77541	0	0.132796	2015	tags=36%, list=12%, signal=41%
GOBP_ANTIMICROBIAL_HUMORAL_IMMUNE_RESPONSE_MEDIATED_BY_ANTIMICROBIAL_PEPTIDE	48	0.5253	1.77236	0.00203666	0.133967	1603	tags=21%, list=9%, signal=23%
GOBP_MAMMARY_GLAND_INVOLUTION	9	0.769041	1.76313	0.00609756	0.134572	205	tags=22%, list=1%, signal=22%
GOBP_REGULATION_OF_VIRAL_GENOME_REPLICATION	82	0.480527	1.77249	0	0.135687	2703	tags=28%, list=16%, signal=33%
GOBP_POSITIVE_REGULATION_OF_MONOCYTE_DIFFERENTIATION	9	0.791196	1.76323	0.00436681	0.136103	621	tags=44%, list=4%, signal=46%
GOBP_POSITIVE_REGULATION_OF_MACROPHAGE_CHEMOTAXIS	17	0.641609	1.76518	0.0127932	0.136365	1176	tags=35%, list=7%, signal=38%
GOBP_POSITIVE_REGULATION_OF_BIOMINERALIZATION	51	0.516909	1.7637	0	0.137114	2309	tags=35%, list=14%, signal=41%
GOBP_RESPONSE_TO_VIRUS	353	0.388392	1.76546	0	0.137738	3058	tags=25%, list=18%, signal=30%
GOBP_MESENCHYMAL_CELL_PROLIFERATION	42	0.530882	1.76041	0.00195312	0.137742	2514	tags=29%, list=15%, signal=33%
GOBP_PROTEIN_LOCALIZATION_TO_CENP_A_CONTAINING_CHROMATIN	17	0.675713	1.7656	0.00437637	0.139385	1113	tags=35%, list=7%, signal=38%
GOBP_RESPONSE_TO_CGMP	7	0.815292	1.76621	0	0.140257	1218	tags=29%, list=7%, signal=31%
GOBP_POSITIVE_REGULATION_OF_CYTOKINE_PRODUCTION_INVOLVED_IN_IMMUNE_RESPONSE	73	0.478585	1.76727	0	0.140485	2015	tags=29%, list=12%, signal=33%
GOBP_MAMMARY_GLAND_EPITHELIAL_CELL_DIFFERENTIATION	18	0.645173	1.75193	0.00833333	0.140655	2198	tags=50%, list=13%, signal=57%
GOBP_RESPONSE_TO_DSRNA	39	0.535095	1.75565	0	0.141043	714	tags=18%, list=4%, signal=19%
GOBP_DETECTION_OF_VIRUS	6	0.864536	1.75451	0.00188679	0.141049	388	tags=50%, list=2%, signal=51%
GOBP_NEGATIVE_REGULATION_OF_AXON_EXTENSION	43	0.527848	1.75338	0.00612245	0.14135	2035	tags=37%, list=12%, signal=42%
GOBP_POSITIVE_REGULATION_OF_TYPE_I_INTERFERON_PRODUCTION	61	0.494565	1.7563	0.00206612	0.141551	808	tags=18%, list=5%, signal=19%
GOBP_NAD_BIOSYNTHESIS_VIA_NICOTINAMIDE_RIBOSIDE_SALVAGE_PATHWAY	9	0.773035	1.74951	0.0020284	0.141636	2205	tags=56%, list=13%, signal=64%
GOBP_CYTOKINE_PRODUCTION_INVOLVED_IN_IMMUNE_RESPONSE	107	0.445662	1.75206	0	0.142151	2015	tags=25%, list=12%, signal=28%
GOBP_CYTOPLASMIC_PATTERN_RECOGNITION_RECEPTOR_SIGNALING_PATHWAY_IN_RESPONSE_TO_VIRUS	33	0.561055	1.74837	0	0.142154	3057	tags=36%, list=18%, signal=44%
GOBP_PHARYNGEAL_SYSTEM_DEVELOPMENT	27	0.578861	1.75006	0.00417537	0.142162	3222	tags=44%, list=19%, signal=55%
GOBP_TYPE_III_INTERFERON_PRODUCTION	4	0.968444	1.75648	0	0.143126	388	tags=75%, list=2%, signal=77%
GOBP_MESENCHYMAL_CELL_MIGRATION	58	0.491574	1.7433	0	0.149675	2161	tags=40%, list=13%, signal=45%
GOBP_ALKALOID_METABOLIC_PROCESS	8	0.78724	1.74118	0.00406504	0.151729	666	tags=25%, list=4%, signal=26%
GOBP_GAMMA_AMINOBUTYRIC_ACID_METABOLIC_PROCESS	7	0.807426	1.73747	0.00392157	0.152197	2173	tags=57%, list=13%, signal=66%
GOBP_REGULATION_OF_TOOTH_MINERALIZATION	9	0.784091	1.73783	0.00209205	0.153143	17	tags=11%, list=0%, signal=11%
GOBP_REGULATION_OF_NEUTROPHIL_ACTIVATION	13	0.703798	1.73862	0	0.153244	921	tags=31%, list=5%, signal=33%
GOBP_REGULATION_OF_GRANULOCYTE_CHEMOTAXIS	44	0.511906	1.73585	0	0.153685	1176	tags=30%, list=7%, signal=32%
GOBP_CYTOPLASMIC_PATTERN_RECOGNITION_RECEPTOR_SIGNALING_PATHWAY	59	0.489664	1.73892	0.00211864	0.154351	3146	tags=34%, list=19%, signal=41%
GOBP_EPITHELIAL_CELL_DIFFERENTIATION_INVOLVED_IN_PROSTATE_GLAND_DEVELOPMENT	11	0.717814	1.73426	0.0063425	0.155107	952	tags=36%, list=6%, signal=39%
GOBP_NEGATIVE_REGULATION_OF_MITOCHONDRIAL_DEPOLARIZATION	5	0.900283	1.73299	0	0.155711	5	tags=20%, list=0%, signal=20%
GOBP_ACETYLCHOLINE_METABOLIC_PROCESS	5	0.895656	1.72915	0.00621118	0.158116	1188	tags=60%, list=7%, signal=65%
GOBP_REGULATION_OF_CHRONIC_INFLAMMATORY_RESPONSE	8	0.778595	1.72735	0.0124224	0.158121	3315	tags=75%, list=20%, signal=93%
GOBP_NEGATIVE_REGULATION_OF_NEURAL_PRECURSOR_CELL_PROLIFERATION	22	0.613642	1.72568	0.00842105	0.158451	3554	tags=36%, list=21%, signal=46%
GOBP_DEFENSE_RESPONSE_TO_OTHER_ORGANISM	853	0.355749	1.72794	0	0.158661	3064	tags=24%, list=18%, signal=28%
GOBP_INTERFERON_GAMMA_MEDIATED_SIGNALING_PATHWAY	24	0.594158	1.72605	0.00386847	0.159177	1468	tags=38%, list=9%, signal=41%
GOBP_CHITIN_METABOLIC_PROCESS	6	0.869143	1.72937	0.004329	0.159338	1471	tags=50%, list=9%, signal=55%
GOBP_POSITIVE_REGULATION_OF_T_CELL_MEDIATED_IMMUNITY	49	0.497572	1.73014	0.00210526	0.159527	1783	tags=27%, list=11%, signal=30%
GOBP_MDA_5_SIGNALING_PATHWAY	10	0.753251	1.72333	0.00657895	0.161162	352	tags=30%, list=2%, signal=31%
GOBP_NEGATIVE_REGULATION_OF_MORPHOGENESIS_OF_AN_EPITHELIUM	8	0.796237	1.71982	0	0.16442	3414	tags=88%, list=20%, signal=109%
GOBP_SODIUM_DEPENDENT_PHOSPHATE_TRANSPORT	9	0.762963	1.72068	0.0106157	0.164529	1751	tags=33%, list=10%, signal=37%
GOBP_INTERFERON_GAMMA_PRODUCTION	100	0.43802	1.71774	0	0.16683	2107	tags=29%, list=12%, signal=33%
GOBP_NEGATIVE_REGULATION_OF_CHEMOTAXIS	60	0.478536	1.71684	0	0.166971	2306	tags=30%, list=14%, signal=35%
GOBP_RESPONSE_TO_PROTOZOAN	21	0.600415	1.71602	0.00598802	0.16707	2279	tags=29%, list=13%, signal=33%
GOBP_REGULATION_OF_PHOSPHOLIPASE_C_ACTIVATING_G_PROTEIN_COUPLED_RECEPTOR_SIGNALING_PATHWAY	4	0.947786	1.71119	0	0.170124	24	tags=25%, list=0%, signal=25%
GOBP_EMBRYONIC_CAMERA_TYPE_EYE_MORPHOGENESIS	25	0.577335	1.71189	0.00811359	0.17033	2303	tags=24%, list=14%, signal=28%
GOBP_EMBRYONIC_EYE_MORPHOGENESIS	34	0.536149	1.7057	0.00852879	0.170347	3032	tags=26%, list=18%, signal=32%
GOBP_POSITIVE_REGULATION_OF_AMYLOID_BETA_FORMATION	17	0.624001	1.71252	0.00888889	0.170541	484	tags=29%, list=3%, signal=30%
GOBP_NEGATIVE_REGULATION_OF_LEUKOCYTE_DEGRANULATION	12	0.699232	1.71324	0.00215054	0.170784	70	tags=17%, list=0%, signal=17%
GOBP_BONE_MATURATION	22	0.592351	1.70584	0.00423729	0.171481	2214	tags=50%, list=13%, signal=57%
GOBP_CELL_PROLIFERATION_IN_MIDBRAIN	8	0.77407	1.70719	0.00823045	0.171814	2884	tags=50%, list=17%, signal=60%
GOBP_HUMORAL_IMMUNE_RESPONSE_MEDIATED_BY_CIRCULATING_IMMUNOGLOBULIN	38	0.527622	1.70789	0.00821355	0.172037	2047	tags=34%, list=12%, signal=39%
GOBP_POSITIVE_REGULATION_OF_CELLULAR_EXTRAVASATION	17	0.638105	1.70625	0.0191898	0.172205	1289	tags=18%, list=8%, signal=19%
GOBP_DIRECT_OSSIFICATION	7	0.826066	1.70172	0.0019685	0.172525	424	tags=43%, list=2%, signal=44%
GOBP_POSITIVE_REGULATION_OF_INTERLEUKIN_8_PRODUCTION	55	0.484718	1.70895	0.00203666	0.172841	2181	tags=33%, list=13%, signal=37%
GOBP_POSITIVE_REGULATION_OF_TYPE_2_IMMUNE_RESPONSE	15	0.664156	1.70817	0.00413223	0.172965	1783	tags=47%, list=11%, signal=52%
GOBP_IMMATURE_T_CELL_PROLIFERATION	13	0.684488	1.70342	0.0215686	0.173588	1835	tags=46%, list=11%, signal=52%
GOBP_IODIDE_TRANSPORT	6	0.817573	1.70181	0.0126582	0.173715	2524	tags=83%, list=15%, signal=98%
GOBP_POSITIVE_REGULATION_OF_VOLTAGE_GATED_POTASSIUM_CHANNEL_ACTIVITY	12	0.700242	1.70181	0.0185567	0.175127	804	tags=33%, list=5%, signal=35%
GOBP_REGULATION_OF_CELLULAR_EXTRAVASATION	37	0.528745	1.69845	0.00411523	0.176186	1645	tags=27%, list=10%, signal=30%
GOBP_POSITIVE_REGULATION_OF_BONE_MINERALIZATION	42	0.515808	1.69863	0.0059761	0.177138	2309	tags=36%, list=14%, signal=41%
GOBP_ANTIGEN_PROCESSING_AND_PRESENTATION_OF_PEPTIDE_ANTIGEN_VIA_MHC_CLASS_I	29	0.543826	1.69677	0.00842105	0.178354	3503	tags=55%, list=21%, signal=69%
GOBP_TOLL_LIKE_RECEPTOR_SIGNALING_PATHWAY	111	0.433958	1.69435	0	0.180414	1040	tags=19%, list=6%, signal=20%
GOBP_NEGATIVE_REGULATION_OF_TYPE_I_INTERFERON_MEDIATED_SIGNALING_PATHWAY	19	0.618359	1.69473	0.00835073	0.18111	112	tags=16%, list=1%, signal=16%
GOBP_ANTIGEN_PROCESSING_AND_PRESENTATION_OF_EXOGENOUS_PEPTIDE_ANTIGEN_VIA_MHC_CLASS_I	9	0.748265	1.69148	0.0185567	0.182162	3503	tags=67%, list=21%, signal=84%
GOBP_REGULATION_OF_HEART_MORPHOGENESIS	11	0.702909	1.6873	0.00998004	0.182341	3056	tags=64%, list=18%, signal=78%
GOBP_REGULATION_OF_APOPTOTIC_CELL_CLEARANCE	9	0.752683	1.69271	0.0135659	0.182389	293	tags=44%, list=2%, signal=45%
GOBP_REGULATION_OF_INNER_EAR_AUDITORY_RECEPTOR_CELL_DIFFERENTIATION	8	0.774817	1.68777	0.00653595	0.182794	740	tags=38%, list=4%, signal=39%
GOBP_LATERAL_SPROUTING_FROM_AN_EPITHELIUM	11	0.716088	1.68614	0.0160966	0.183307	2015	tags=45%, list=12%, signal=52%
GOBP_MACROPHAGE_ACTIVATION_INVOLVED_IN_IMMUNE_RESPONSE	16	0.65233	1.68955	0.0118812	0.183312	1403	tags=38%, list=8%, signal=41%
GOBP_NEGATIVE_REGULATION_OF_MEMBRANE_DEPOLARIZATION	5	0.900283	1.69153	0.00426439	0.183459	5	tags=20%, list=0%, signal=20%
GOBP_NEGATIVE_REGULATION_OF_NATURAL_KILLER_CELL_ACTIVATION	7	0.806288	1.68808	0.00843882	0.183586	871	tags=29%, list=5%, signal=30%
GOBP_POSITIVE_REGULATION_OF_MYELOID_LEUKOCYTE_CYTOKINE_PRODUCTION_INVOLVED_IN_IMMUNE_RESPONSE	34	0.533115	1.68982	0.00621118	0.184133	714	tags=24%, list=4%, signal=25%
GOBP_HUMORAL_IMMUNE_RESPONSE	162	0.407585	1.68831	0	0.184522	3681	tags=33%, list=22%, signal=41%
GOBP_RESPONSE_TO_INTERFERON_BETA	26	0.572441	1.68429	0.00976562	0.184745	1761	tags=35%, list=10%, signal=39%
GOBP_POSITIVE_REGULATION_OF_INTERFERON_ALPHA_PRODUCTION	21	0.601395	1.68461	0.0126582	0.185273	388	tags=24%, list=2%, signal=24%
GOBP_ANTIGEN_PROCESSING_AND_PRESENTATION	92	0.441231	1.68143	0	0.189169	3503	tags=39%, list=21%, signal=49%
GOBP_GLIAL_CELL_DERIVED_NEUROTROPHIC_FACTOR_RECEPTOR_SIGNALING_PATHWAY	7	0.809005	1.67701	0.0104167	0.195323	1783	tags=57%, list=11%, signal=64%
GOBP_POSITIVE_REGULATION_OF_RIG_I_SIGNALING_PATHWAY	9	0.739374	1.67617	0.016129	0.195645	675	tags=22%, list=4%, signal=23%
GOBP_REGULATION_OF_ODONTOGENESIS	16	0.637798	1.67712	0.0146444	0.1964	1007	tags=38%, list=6%, signal=40%
GOBP_ANTIGEN_PROCESSING_AND_PRESENTATION_OF_PEPTIDE_ANTIGEN	56	0.483696	1.67385	0.00195312	0.198116	3503	tags=39%, list=21%, signal=49%
GOBP_INTERLEUKIN_4_PRODUCTION	30	0.539167	1.67425	0.00621118	0.198684	2107	tags=40%, list=12%, signal=46%
GOBP_NEGATIVE_REGULATION_OF_INTERFERON_GAMMA_PRODUCTION	35	0.520043	1.67118	0.0123203	0.199838	2107	tags=40%, list=12%, signal=46%
GOBP_REGULATION_OF_VIRAL_PROCESS	151	0.406719	1.67209	0.00214133	0.200641	3057	tags=25%, list=18%, signal=30%
GOBP_DEFENSE_RESPONSE_TO_BACTERIUM	198	0.392773	1.67127	0	0.201016	2728	tags=25%, list=16%, signal=30%
GOBP_EMBRYONIC_HEART_TUBE_LEFT_RIGHT_PATTERN_FORMATION	4	0.930847	1.66824	0.002079	0.204434	380	tags=50%, list=2%, signal=51%
GOBP_EAR_DEVELOPMENT	203	0.388009	1.66722	0	0.205129	2884	tags=28%, list=17%, signal=33%
GOBP_AMINOGLYCAN_CATABOLIC_PROCESS	32	0.53917	1.66363	0.00764818	0.208955	57	tags=9%, list=0%, signal=9%
GOBP_CALCIUM_INDEPENDENT_CELL_CELL_ADHESION_VIA_PLASMA_MEMBRANE_CELL_ADHESION_MOLECULES	20	0.601296	1.66445	0.012766	0.209966	4106	tags=55%, list=24%, signal=72%
GOBP_POSITIVE_REGULATION_OF_TOOTH_MINERALIZATION	6	0.832631	1.66377	0.00408163	0.210024	17	tags=17%, list=0%, signal=17%
GOBP_DORSAL_VENTRAL_NEURAL_TUBE_PATTERNING	23	0.582163	1.66223	0.0107527	0.210672	2265	tags=30%, list=13%, signal=35%
GOBP_SPECIFICATION_OF_ANIMAL_ORGAN_IDENTITY	36	0.520997	1.65741	0.00412371	0.21198	3222	tags=39%, list=19%, signal=48%
GOBP_TOLL_LIKE_RECEPTOR_3_SIGNALING_PATHWAY	20	0.598558	1.65796	0.0189076	0.212215	871	tags=25%, list=5%, signal=26%
GOBP_POSITIVE_REGULATION_OF_OSSIFICATION	49	0.478385	1.65951	0.00206612	0.212698	2309	tags=33%, list=14%, signal=38%
GOBP_RESPONSE_TO_STILBENOID	5	0.878005	1.65986	0.00391389	0.213245	479	tags=40%, list=3%, signal=41%
GOBP_CEREBRAL_CORTEX_REGIONALIZATION	7	0.796594	1.65801	0.00775194	0.21345	9	tags=14%, list=0%, signal=14%
GOBP_TOLL_LIKE_RECEPTOR_4_SIGNALING_PATHWAY	36	0.513633	1.656	0.0101833	0.213661	1395	tags=28%, list=8%, signal=30%
GOBP_TELENCEPHALON_REGIONALIZATION	13	0.678522	1.65994	0.0199115	0.214417	3805	tags=46%, list=22%, signal=59%
GOBP_REGULATION_OF_ANIMAL_ORGAN_FORMATION	28	0.556322	1.65801	0.00821355	0.214776	2126	tags=32%, list=13%, signal=37%
GOBP_SYMPATHETIC_NERVOUS_SYSTEM_DEVELOPMENT	17	0.600058	1.65438	0.0139442	0.216012	2884	tags=47%, list=17%, signal=57%
GOBP_NORADRENERGIC_NEURON_DIFFERENTIATION	7	0.78398	1.65305	0.0139165	0.217549	2121	tags=71%, list=13%, signal=82%
GOBP_POSITIVE_REGULATION_OF_VASCULAR_ASSOCIATED_SMOOTH_MUSCLE_CELL_DIFFERENTIATION	6	0.816228	1.64178	0.00847458	0.219608	684	tags=33%, list=4%, signal=35%
GOBP_INTERFERON_ALPHA_PRODUCTION	26	0.568208	1.64335	0.0142857	0.219929	1395	tags=27%, list=8%, signal=29%
GOBP_POSITIVE_REGULATION_OF_HYDROGEN_PEROXIDE_METABOLIC_PROCESS	5	0.850582	1.64247	0.00986193	0.2205	229	tags=20%, list=1%, signal=20%
GOBP_MIDBRAIN_HINDBRAIN_BOUNDARY_DEVELOPMENT	7	0.774524	1.64182	0.0189873	0.220747	974	tags=43%, list=6%, signal=45%
GOBP_CORPUS_CALLOSUM_DEVELOPMENT	14	0.65945	1.64345	0.0140845	0.220944	2035	tags=36%, list=12%, signal=41%
GOBP_T_CELL_CYTOKINE_PRODUCTION	33	0.524094	1.64443	0.0119522	0.221148	1783	tags=30%, list=11%, signal=34%
GOBP_NEGATIVE_CHEMOTAXIS	45	0.498307	1.65083	0.0041841	0.221316	2119	tags=36%, list=12%, signal=41%
GOBP_ANTIGEN_PROCESSING_AND_PRESENTATION_OF_ENDOGENOUS_ANTIGEN	21	0.581323	1.64368	0.0167715	0.221664	3503	tags=52%, list=21%, signal=66%
GOBP_REGULATION_OF_BRANCHING_INVOLVED_IN_LUNG_MORPHOGENESIS	6	0.810342	1.64478	0.0125261	0.221674	1738	tags=50%, list=10%, signal=56%
GOBP_LYMPHOCYTE_CHEMOTAXIS	42	0.492199	1.6501	0.00867679	0.221725	985	tags=17%, list=6%, signal=18%
GOBP_REGULATION_OF_NATURAL_KILLER_CELL_CHEMOTAXIS	5	0.868756	1.64488	0.010352	0.222626	273	tags=40%, list=2%, signal=41%
GOBP_POSITIVE_REGULATION_OF_MACROPHAGE_MIGRATION	21	0.581161	1.64591	0.0183673	0.223188	1438	tags=33%, list=8%, signal=36%
GOBP_EPITHELIAL_MESENCHYMAL_CELL_SIGNALING	6	0.840628	1.6451	0.00434783	0.223456	1007	tags=67%, list=6%, signal=71%
GOBP_NEGATIVE_REGULATION_OF_CYTOSOLIC_CALCIUM_ION_CONCENTRATION	11	0.707903	1.646	0.01222	0.224315	877	tags=27%, list=5%, signal=29%
GOBP_MYELOID_LEUKOCYTE_CYTOKINE_PRODUCTION	49	0.481352	1.64768	0.0060241	0.224489	2015	tags=27%, list=12%, signal=30%
GOBP_POSITIVE_REGULATION_OF_INTERLEUKIN_17_PRODUCTION	20	0.595585	1.6465	0.0165289	0.224495	2060	tags=30%, list=12%, signal=34%
GOBP_THYROID_HORMONE_METABOLIC_PROCESS	25	0.557276	1.63901	0.0175439	0.224497	3501	tags=48%, list=21%, signal=60%
GOBP_RESPONSE_TO_NICOTINE	40	0.506163	1.64712	0.00612245	0.22451	2989	tags=35%, list=18%, signal=42%
GOBP_LATE_ENDOSOME_TO_LYSOSOME_TRANSPORT	21	0.58758	1.64771	0.0144628	0.22575	5389	tags=62%, list=32%, signal=91%
GOBP_LATERAL_MESODERM_DEVELOPMENT	13	0.645965	1.63656	0.0313152	0.228739	3990	tags=54%, list=24%, signal=70%
GOBP_NUCLEOSOME_ASSEMBLY	104	0.41609	1.63474	0.00206186	0.231526	1963	tags=24%, list=12%, signal=27%
GOBP_EMBRYONIC_SKELETAL_JOINT_MORPHOGENESIS	11	0.669245	1.63287	0.016632	0.234453	1232	tags=36%, list=7%, signal=39%
GOBP_REGULATION_OF_PEPTIDYL_SERINE_PHOSPHORYLATION_OF_STAT_PROTEIN	7	0.780373	1.62988	0.018711	0.237686	60	tags=14%, list=0%, signal=14%
GOBP_RESPONSE_TO_INTERLEUKIN_1	113	0.409096	1.63039	0.00210084	0.237811	1645	tags=19%, list=10%, signal=21%
GOBP_POSITIVE_REGULATION_OF_TRANSCRIPTION_FROM_RNA_POLYMERASE_II_PROMOTER_IN_RESPONSE_TO_ENDOPLASMIC_RETICULUM_STRESS	11	0.669664	1.6309	0.0124481	0.237975	3385	tags=73%, list=20%, signal=91%
GOBP_ENDOCARDIAL_CUSHION_FORMATION	30	0.531614	1.62711	0.0171306	0.240496	1407	tags=23%, list=8%, signal=25%
GOBP_FC_EPSILON_RECEPTOR_SIGNALING_PATHWAY	23	0.56419	1.62812	0.02079	0.240639	323	tags=13%, list=2%, signal=13%
GOBP_OLFACTORY_BULB_INTERNEURON_DEVELOPMENT	7	0.765457	1.62745	0.0245902	0.241025	2015	tags=57%, list=12%, signal=65%
GOBP_MECHANORECEPTOR_DIFFERENTIATION	62	0.453822	1.62473	0.00819672	0.241191	2674	tags=31%, list=16%, signal=36%
GOBP_ENDOPLASMIC_RETICULUM_PLASMA_MEMBRANE_TETHERING	6	0.815523	1.62489	0.0178571	0.242023	36	tags=17%, list=0%, signal=17%
GOBP_NATURAL_KILLER_CELL_CHEMOTAXIS	6	0.812163	1.62373	0.01222	0.242618	273	tags=33%, list=2%, signal=34%
GOBP_SERINE_PHOSPHORYLATION_OF_STAT_PROTEIN	11	0.679681	1.62509	0.0246914	0.242776	2035	tags=27%, list=12%, signal=31%
GOBP_POSITIVE_REGULATION_OF_COMPLEMENT_ACTIVATION	4	0.903483	1.62541	0.0077821	0.243149	33	tags=25%, list=0%, signal=25%
GOBP_THYROID_GLAND_DEVELOPMENT	26	0.543012	1.62258	0.0127119	0.244206	4960	tags=58%, list=29%, signal=81%
GOBP_GLAND_MORPHOGENESIS	118	0.411337	1.62176	0.0021692	0.244873	1032	tags=19%, list=6%, signal=20%
GOBP_TYPE_I_INTERFERON_PRODUCTION	99	0.420586	1.61976	0	0.248232	1613	tags=19%, list=10%, signal=21%
