# Supplementary material for: Acidic Growth Conditions Promote Epithelial-to-Mesenchymal Transition to Select More Aggressive PDAC Cell Phenotypes In Vitro
Source: Cancers (Basel). 2023 Apr 30;15(9):2572. doi: 10.3390/cancers15092572 (PMC10177299; doi:10.3390/cancers15092572)
Supplement: Supplementary file 1 [file cancers-15-02572-s001.zip › Supplementary File S11 - Uncropped Western Blots Membranes.xlsx]

## Sheet: E-cadherin PANC-1
					PANC-1
					E-cadherin
		E-cadherin				Beta actin

## Sheet: N-cadherin PANC-1
								PANC-1
								N-cadherin
	Passage 2					Passage 3					Passage 4
	Control	4 days pHe 6.6	pHe- selected	pHe- selected + 7.4		Control	4 days pHe 6.6	pHe- selected	pHe- selected + 7.4		Control	4 days pHe 6.6	pHe- selected	pHe- selected + 7.4
Actin	15113.8	14013.2	14352.4	15986.5		34217.8	31186.3	32742.4	35231.7		17022.6	15361.6	15927.2	16941.9
Protein	14011.1	10693	24501.3	46423.3		12055.8	4852.06	58842.4	45044.4		7564.36	5346.15	27351.8	28312.9
Actin ratio	1	0.927176	0.949617	1.05774		1	0.911407	0.956884	1.02963		1	0.902428	0.935651	0.995263
Protein ratio	1	0.763182	1.7487	3.31332		1	0.402468	4.88084	3.73633		1	0.706755	3.61588	3.74294
Ratio protein\ Ratio actin	1	0.823125	1.84148	3.13246		1	0.44159	5.10077	3.6288		1	0.78317	3.86456	3.76075
	Control	4 days pHe 6.6	pHe- selected	pHe- selected + 7.4
P2	1	0.823125	1.84148	3.13246
P3	1	0.44159	5.10077	3.6288
P4	1	0.78317	3.86456	3.76075
mean	1	0.682628	3.60227	3.50734
sem	0	0.1211	0.95	0.1913
Conditions:
1: panc1 ct 2: panc1 4 days pHe 6.6 3: panc1 pHe- selected 4: panc1 pHe- selected + 7.4

## Sheet: Vimentin PANC-1
								PANC-1
								Vimentin
	Passage 1					Passage 2						Passage 3
	Control	4 days pHe 6.6	pHe- selected	pHe- selected + 7.4		Control	4 days pHe 6.6	pHe- selected	pHe- selected + 7.4			Control	4 days pHe 6.6	pHe- selected	pHe- selected + 7.4
Actin	19528.6	25865.4	16871.5	25743.8		13321	19630.4	24637.5	15111.5			13925.8	13463.5	12557.8	14358.8
Protein	3787.57	4408.95	6124.34	9333.52		6409.51	16485.8	32080.1	19631.6			14629.5	22947.7	33014.2	27599
Actin ratio	1	1.32449	0.863939	1.31826		1	1.47365	1.84953	1.13441			1	0.966797	0.901762	1.03109
Protein ratio	1	1.16406	1.61696	2.46425		1	2.57209	5.00508	3.06289			1	1.56859	2.25669	1.88653
Ratio protein\ Ratio actin	1	0.878874	1.87161	1.86931		1	1.74539	2.70614	2.69997			1	1.62247	2.50253	1.82965
	Control	4 days pHe 6.6	pHe- selected	pHe- selected + 7.4
P1	1	0.878874	1.87161	1.86931
p2	1	1.74539	2.70614	2.69997
p3	1	1.62247	2.50253	1.82965
mean	1	1.41558	2.36009	2.13298
sem	0	0.2707	0.2512	0.1889
Conditions:
1: panc1 ct 2: panc1 4 days pHe 6.6 3: panc1 pHe- selected 4: panc1 pHe- selected + 7.4
										Vimentin			Beta actin

## Sheet: E-cadherin Mia PaCa-2
							E-cadherin
							Mia PaCa-2
												Conditions:
												1: panc1 ct 2: panc1 4 days pHe 6.6 3: panc1 pHe- selected 4: panc1 pHe- selected + 7.4
				E-cadherin				Beta Actin

## Sheet: N-cadherin Mia PaCa-2
							N-cadherin
							Mia PaCa-2
												Conditions:
												1: panc1 ct 2: panc1 4 days pHe 6.6 3: panc1 pHe- selected 4: panc1 pHe- selected + 7.4
					N-cadherin				Beta Actin

## Sheet: Vimentin Mia PaCa-2
									Vimentin
									Mia PaCa-2
	Passage 1					Passage 2						Passage 3
	Control	4 days ph 6.6	no recovery	pH selected		Control	4 days ph 6.6	no recovery	pH selected			Control	4 days ph 6.6	no recovery	pH selected
Actin	18356.7	18454.5	20683.1	17521.4		16647.5	16931	15227.9	18736.6			17985	16312.1	15249.2	15534.9
Protein	16070	18161.6	19624.6	18324.5		23565.3	22246.5	22615.4	26221.5			17634.7	17236	17937.8	18207.2
Actin ratio	1	1.00532	1.12673	0.954493		1	1.01703	0.91473	1.12549			1	0.906984	0.847886	0.863772
Protein ratio	1	1.13015	1.2212	1.14029		1	0.944036	0.959689	1.11272			1	0.977395	1.01719	1.03247
Ratio protein\ Ratio actin	1	1.12417	1.08384	1.19466		1	0.928228	1.04915	0.98865			1	1.07763	1.19968	1.1953
	Control	4 days ph 6.6	no recovery	pH selected
P1	1	1.12417	1.08384	1.19466
P2	1	0.928228	1.04915	0.98865
P3	1	1.07763	1.19968	1.1953
mean	1	1.04334	1.11089	1.1262
sem	0	0.102373	0.0788252	0.119125
						Vimentin			Beta Actin
