# Supplementary material for: Acidic Growth Conditions Promote Epithelial-to-Mesenchymal Transition to Select More Aggressive PDAC Cell Phenotypes In Vitro
Source: Cancers (Basel). 2023 Apr 30;15(9):2572. doi: 10.3390/cancers15092572 (PMC10177299; doi:10.3390/cancers15092572)
Supplement: Supplementary file 1 [file cancers-15-02572-s001.zip › Supplementary File S2 - DEGs PANC-1 - pHe- selected + 7.4 vs Ctrl.xlsx]

## Sheet: DEfiltered_gene_log2fc_1_fdr_0.
Gene_Symbol	Gene_ID	baseMean	log2FoldChange	lfcSE	stat	pvalue	padj
IFI27	ENSG00000165949	286.699	5.04862	0.303982	16.6083	6.07109e-62	8.93847e-58
COL26A1	ENSG00000160963	638.748	3.89207	0.287232	13.5502	7.89794e-42	5.81407e-38
AREG	ENSG00000109321	2098.77	-3.45555	0.261293	-13.2248	6.31071e-40	3.09709e-36
ADGRF1	ENSG00000153292	129.306	-4.41834	0.371421	-11.8958	1.24495e-32	4.58234e-29
TNIK	ENSG00000154310	664.482	-3.49556	0.298447	-11.7125	1.10021e-31	3.23969e-28
BMP7	ENSG00000101144	316.191	2.91592	0.284125	10.2628	1.03643e-24	2.54324e-21
ART5	ENSG00000167311	109.093	3.32396	0.325048	10.2261	1.51573e-24	3.18802e-21
BDNF	ENSG00000176697	372.746	-2.47405	0.258339	-9.57677	1.00129e-21	1.84276e-18
IL32	ENSG00000008517	983.775	2.41482	0.254437	9.49084	2.2919e-21	3.7493e-18
ANK3	ENSG00000151150	265.146	-3.51106	0.370892	-9.46652	2.89334e-21	4.25987e-18
EXPH5	ENSG00000110723	480.905	-3.08491	0.328754	-9.38364	6.37344e-21	8.53056e-18
ZNF704	ENSG00000164684	248.697	3.29465	0.353608	9.31723	1.19416e-20	1.35243e-17
IGFBP7	ENSG00000163453	344.688	2.35305	0.252355	9.32435	1.11664e-20	1.35243e-17
FSTL1	ENSG00000163430	763.994	2.36746	0.255441	9.26815	1.89407e-20	1.99188e-17
SERPINE2	ENSG00000135919	449.146	-2.12416	0.230873	-9.20055	3.56127e-20	3.4955e-17
TRIM2	ENSG00000109654	263.079	2.2131	0.244715	9.04356	1.51648e-19	1.39544e-16
EREG	ENSG00000124882	2192.62	-2.40589	0.266323	-9.03374	1.65909e-19	1.43687e-16
ALX4	ENSG00000052850	152.135	3.17958	0.353262	9.00062	2.24452e-19	1.83589e-16
C3	ENSG00000125730	493.518	2.32995	0.259541	8.97717	2.77815e-19	2.06833e-16
ISG15	ENSG00000187608	4137.23	2.30894	0.257237	8.97593	2.80965e-19	2.06833e-16
IFI6	ENSG00000126709	3818.67	3.32365	0.373909	8.88892	6.17072e-19	4.32626e-16
ARRDC4	ENSG00000140450	966.263	2.60289	0.29588	8.79712	1.40369e-18	9.39386e-16
EMP1	ENSG00000134531	1953.48	-2.10754	0.24159	-8.7236	2.69498e-18	1.72514e-15
MAGEA6	ENSG00000197172	56.3082	3.08798	0.361467	8.54291	1.3088e-17	8.02893e-15
FHIP1A	ENSG00000164142	176.086	-2.49193	0.291924	-8.53621	1.38693e-17	8.16792e-15
CRACDL	ENSG00000196872	46.6209	3.76667	0.442404	8.51411	1.67879e-17	9.15438e-15
SLC16A7	ENSG00000118596	146.8	-3.35429	0.393809	-8.51754	1.6298e-17	9.15438e-15
F2RL2	ENSG00000164220	1022.43	-2.55301	0.300927	-8.48382	2.17917e-17	1.14586e-14
ARHGEF4	ENSG00000136002	66.6802	2.83226	0.335671	8.4376	3.23918e-17	1.6445e-14
AK5	ENSG00000154027	1069.67	-2.37397	0.282244	-8.41108	4.06253e-17	1.99375e-14
WNT6	ENSG00000115596	191.98	2.80547	0.335279	8.36758	5.88127e-17	2.79322e-14
PARM1	ENSG00000169116	383.07	-2.55133	0.30506	-8.36339	6.09428e-17	2.80394e-14
MGAT4A	ENSG00000071073	48.914	3.15479	0.381746	8.26411	1.40735e-16	6.27891e-14
PLXNA2	ENSG00000076356	200.977	2.76656	0.338838	8.16485	3.21844e-16	1.39368e-13
GOLGA7B	ENSG00000155265	193.543	1.92745	0.242776	7.9392	2.03488e-15	8.55988e-13
NA	ENSG00000286098	31.0227	-3.61887	0.459844	-7.8698	3.55221e-15	1.45275e-12
LTB	ENSG00000227507	167.272	2.79139	0.354992	7.86326	3.74264e-15	1.48927e-12
B3GALT5	ENSG00000183778	575.685	-2.95314	0.376799	-7.83744	4.59808e-15	1.78151e-12
LYPD6B	ENSG00000150556	39.833	3.39294	0.434586	7.80729	5.84293e-15	2.09818e-12
MX1	ENSG00000157601	734.83	3.07718	0.393866	7.81277	5.59465e-15	2.09818e-12
CORO6	ENSG00000167549	256.809	-1.73864	0.222686	-7.80758	5.82982e-15	2.09818e-12
TRPA1	ENSG00000104321	2517.33	-2.90122	0.373865	-7.76009	8.48693e-15	2.91795e-12
PLA2G7	ENSG00000146070	40.3112	-3.42974	0.442001	-7.75956	8.52218e-15	2.91795e-12
PKIB	ENSG00000135549	305.561	-2.42045	0.320044	-7.56287	3.94263e-14	1.31926e-11
OAS1	ENSG00000089127	394.176	2.4242	0.322964	7.50609	6.09173e-14	1.99308e-11
MAMDC2	ENSG00000165072	147.636	2.22502	0.298264	7.45992	8.65731e-14	2.77091e-11
RTN4RL1	ENSG00000185924	127.325	2.57298	0.347929	7.39514	1.41262e-13	4.42512e-11
PAX6	ENSG00000007372	29.3175	3.1258	0.422915	7.39108	1.45643e-13	4.46728e-11
HGF	ENSG00000019991	204.201	-2.9323	0.397841	-7.37052	1.69959e-13	5.10675e-11
IFIH1	ENSG00000115267	1010.44	1.99345	0.270761	7.3624	1.80627e-13	5.31874e-11
ANKRD20A1	ENSG00000260691	97.9478	-2.56331	0.349033	-7.34404	2.07236e-13	5.98262e-11
BTG2	ENSG00000159388	113.475	2.07154	0.283375	7.31025	2.66653e-13	7.54987e-11
FAM83B	ENSG00000168143	136.45	-2.49974	0.344796	-7.24993	4.17e-13	1.15839e-10
H4C14	ENSG00000270882	773.285	2.03795	0.282184	7.22207	5.12023e-13	1.39602e-10
TFCP2L1	ENSG00000115112	383.065	1.72219	0.240575	7.15864	8.14836e-13	2.18124e-10
E2F7	ENSG00000165891	1159.15	-1.49514	0.209114	-7.14985	8.68754e-13	2.28405e-10
CHI3L2	ENSG00000064886	58.5546	2.66531	0.37328	7.14025	9.31645e-13	2.40642e-10
CRACD	ENSG00000109265	177.858	2.33844	0.332585	7.03112	2.04878e-12	5.20072e-10
TM4SF19	ENSG00000145107	43.9603	-2.95113	0.420161	-7.02381	2.15906e-12	5.38776e-10
TRAF1	ENSG00000056558	687.372	1.74486	0.250847	6.95586	3.50424e-12	8.5103e-10
AOX1	ENSG00000138356	853.003	-1.48677	0.21377	-6.95499	3.52597e-12	8.5103e-10
C14orf132	ENSG00000227051	179.768	2.51528	0.362654	6.93575	4.04083e-12	9.59566e-10
SFRP1	ENSG00000104332	4759.33	-1.71492	0.24846	-6.9022	5.12023e-12	1.19659e-09
PLEKHG1	ENSG00000120278	524.034	2.0392	0.297439	6.85586	7.08839e-12	1.63066e-09
ADAMTS12	ENSG00000151388	44.4865	3.0005	0.43911	6.83315	8.3069e-12	1.88158e-09
FAXC	ENSG00000146267	73.8649	2.09867	0.307576	6.82326	8.89964e-12	1.98529e-09
H3C10	ENSG00000278828	171.308	2.14471	0.315696	6.7936	1.09372e-11	2.4034e-09
COL13A1	ENSG00000197467	951.967	-2.43264	0.358649	-6.78279	1.17876e-11	2.5522e-09
IRF7	ENSG00000185507	1943.81	1.47334	0.217324	6.77945	1.20631e-11	2.57399e-09
BIRC7	ENSG00000101197	157.958	-2.30519	0.34078	-6.76443	1.33835e-11	2.81494e-09
VAV3	ENSG00000134215	21.1386	3.06172	0.455666	6.71922	1.82705e-11	3.78869e-09
SOD2	ENSG00000112096	7364.42	1.37245	0.207352	6.61894	3.61783e-11	7.39796e-09
VGLL3	ENSG00000206538	62.0983	-2.95436	0.447999	-6.59457	4.26503e-11	8.60192e-09
ESYT3	ENSG00000158220	43.7097	2.29963	0.349008	6.58905	4.42642e-11	8.80678e-09
ADRB2	ENSG00000169252	376.509	-1.75582	0.267646	-6.56024	5.37212e-11	1.05458e-08
CDK15	ENSG00000138395	102.589	-2.9781	0.455339	-6.5404	6.13533e-11	1.18856e-08
SLC6A15	ENSG00000072041	407.173	-2.05486	0.316057	-6.50157	7.94874e-11	1.51986e-08
PKP2	ENSG00000057294	139.687	1.78087	0.274232	6.49402	8.35744e-11	1.57752e-08
CHI3L1	ENSG00000133048	18.2401	2.98622	0.462231	6.46044	1.04397e-10	1.94561e-08
OTULINL	ENSG00000145569	269.577	-2.09971	0.326192	-6.43704	1.21829e-10	2.24211e-08
KCNC1	ENSG00000129159	40.7408	2.65115	0.41213	6.43279	1.25285e-10	2.27724e-08
ATAD3C	ENSG00000215915	201.811	2.08182	0.325058	6.40446	1.50903e-10	2.70944e-08
SRPX2	ENSG00000102359	304.063	-1.96308	0.307437	-6.38529	1.71071e-10	3.03455e-08
MYL9	ENSG00000101335	2109.71	1.65904	0.26049	6.36891	1.90371e-10	3.3367e-08
H2AC6	ENSG00000180573	1819.56	2.14143	0.337483	6.3453	2.21994e-10	3.84521e-08
G0S2	ENSG00000123689	290.884	2.393	0.379399	6.30734	2.8387e-10	4.80393e-08
IFIT1	ENSG00000185745	1661.54	1.63691	0.259467	6.30872	2.81345e-10	4.80393e-08
SPRY2	ENSG00000136158	4466.61	-1.36739	0.218464	-6.25911	3.8719e-10	6.47796e-08
SLC7A2	ENSG00000003989	49.5666	-2.5467	0.40865	-6.23199	4.60547e-10	7.61868e-08
DPYD	ENSG00000188641	774.909	-1.61889	0.259858	-6.2299	4.66731e-10	7.63215e-08
EML6	ENSG00000214595	279.192	-1.97285	0.31676	-6.22823	4.71728e-10	7.63215e-08
SLC4A8	ENSG00000050438	623.58	-1.642	0.264109	-6.21714	5.06312e-10	8.10264e-08
SFXN2	ENSG00000156398	443.013	-1.54646	0.249637	-6.19485	5.83413e-10	9.23612e-08
IGSF3	ENSG00000143061	855.895	1.74841	0.283441	6.16852	6.89323e-10	1.07967e-07
FOXA1	ENSG00000129514	57.3516	1.97926	0.323183	6.12427	9.11021e-10	1.41189e-07
TOX	ENSG00000198846	325.495	-1.61158	0.264728	-6.08766	1.14575e-09	1.75718e-07
TWIST2	ENSG00000233608	99.6259	1.95418	0.322182	6.06547	1.31568e-09	1.99698e-07
NOS3	ENSG00000164867	229.45	-1.6128	0.266115	-6.06055	1.35654e-09	2.03799e-07
H2AC11	ENSG00000196787	106.965	2.00914	0.3325	6.04253	1.51714e-09	2.25624e-07
DHRS9	ENSG00000073737	446.211	-2.201	0.367157	-5.99472	2.03833e-09	3.00103e-07
CMPK2	ENSG00000134326	57.5413	2.31528	0.389385	5.94598	2.74807e-09	4.00593e-07
UPK1B	ENSG00000114638	119.962	-2.61189	0.439533	-5.94242	2.80839e-09	4.05371e-07
PC	ENSG00000173599	1101.54	-1.39206	0.235139	-5.92014	3.21658e-09	4.59783e-07
RAC2	ENSG00000128340	88.5208	-2.51231	0.425512	-5.90421	3.54332e-09	5.01619e-07
CD74	ENSG00000019582	186.168	1.56964	0.26656	5.88849	3.89728e-09	5.46473e-07
TAP1	ENSG00000168394	4037.21	1.12661	0.192581	5.85004	4.91458e-09	6.82617e-07
LGALS9	ENSG00000168961	85.7406	1.9281	0.329682	5.84836	4.96458e-09	6.83117e-07
MYH15	ENSG00000144821	114.596	-2.40326	0.412679	-5.82354	5.76125e-09	7.85397e-07
RASD1	ENSG00000108551	397.069	1.55641	0.268074	5.80588	6.40292e-09	8.64865e-07
CYTH4	ENSG00000100055	116.012	-2.20644	0.380183	-5.80362	6.48983e-09	8.68635e-07
CD22	ENSG00000012124	310.426	-1.96399	0.338921	-5.79484	6.83852e-09	9.07059e-07
CD69	ENSG00000110848	232.684	-2.37982	0.411335	-5.78559	7.22584e-09	9.49875e-07
FGF13	ENSG00000129682	62.1949	-1.97973	0.343467	-5.76396	8.21631e-09	1.07052e-06
FBN1	ENSG00000166147	389.273	2.07598	0.360474	5.75903	8.46003e-09	1.09261e-06
ANKRD20A2P	ENSG00000183148	32.1054	-2.66275	0.462626	-5.75572	8.62734e-09	1.10453e-06
ACAT2	ENSG00000120437	1572.27	-1.5558	0.27074	-5.74647	9.11277e-09	1.15661e-06
PCDHB14	ENSG00000120327	93.0543	1.68246	0.294685	5.70935	1.13407e-08	1.41499e-06
STC1	ENSG00000159167	276.346	-2.10327	0.368346	-5.71004	1.12952e-08	1.41499e-06
REPS2	ENSG00000169891	334.744	-1.99241	0.349596	-5.69919	1.20377e-08	1.48934e-06
GMPR	ENSG00000137198	135.852	1.72888	0.304595	5.67599	1.37889e-08	1.69178e-06
ANPEP	ENSG00000166825	41112.4	-1.68269	0.296613	-5.67303	1.40298e-08	1.70711e-06
C4orf19	ENSG00000154274	29.9983	2.2456	0.396138	5.66874	1.4385e-08	1.73598e-06
CD68	ENSG00000129226	10390.6	-1.14037	0.201559	-5.65776	1.5336e-08	1.83571e-06
COL4A5	ENSG00000188153	843.005	1.92282	0.340622	5.64502	1.65166e-08	1.96108e-06
PON3	ENSG00000105852	396.471	-1.67086	0.296846	-5.6287	1.81569e-08	2.1386e-06
WNT10A	ENSG00000135925	150.619	1.68641	0.300021	5.62096	1.89898e-08	2.17773e-06
DDX58	ENSG00000107201	3027.79	1.15936	0.206253	5.62107	1.89777e-08	2.17773e-06
SFMBT2	ENSG00000198879	1307.9	-1.55085	0.275946	-5.62013	1.90809e-08	2.17773e-06
DNAJC12	ENSG00000108176	231.821	-2.23926	0.398202	-5.62344	1.87191e-08	2.17773e-06
NEU1	ENSG00000204386	2571.99	1.32995	0.238285	5.58137	2.38638e-08	2.70267e-06
LBH	ENSG00000213626	35.0791	2.35934	0.423563	5.57022	2.54418e-08	2.85939e-06
ANTXR2	ENSG00000163297	5180.31	-1.01113	0.182479	-5.54104	3.00673e-08	3.35364e-06
BTC	ENSG00000174808	62.8827	-2.00906	0.364178	-5.5167	3.45428e-08	3.82386e-06
MAT2A	ENSG00000168906	63902.1	1.74217	0.316004	5.51311	3.52551e-08	3.86969e-06
CEP128	ENSG00000100629	336.726	-1.86552	0.338448	-5.51198	3.54825e-08	3.86969e-06
ARHGEF10L	ENSG00000074964	318.659	2.01337	0.365485	5.50877	3.61343e-08	3.91181e-06
RBPMS	ENSG00000157110	446.989	-1.21593	0.2208	-5.50692	3.65176e-08	3.92444e-06
MRAS	ENSG00000158186	959.34	1.6784	0.30527	5.4981	3.83912e-08	4.09589e-06
CYP39A1	ENSG00000146233	18.9475	-2.57068	0.46813	-5.49139	3.98793e-08	4.22405e-06
USP18	ENSG00000184979	265.431	1.73295	0.31589	5.48593	4.11292e-08	4.32532e-06
KRT15	ENSG00000171346	1132.17	1.32425	0.241825	5.47609	4.34835e-08	4.54048e-06
H4C8	ENSG00000158406	229.51	1.74909	0.319638	5.4721	4.44723e-08	4.55058e-06
PLCB4	ENSG00000101333	150.971	1.73421	0.316926	5.47196	4.45075e-08	4.55058e-06
OSR1	ENSG00000143867	96.9876	1.65626	0.302657	5.47239	4.43994e-08	4.55058e-06
RET	ENSG00000165731	304.575	1.99072	0.364637	5.45945	4.77606e-08	4.84951e-06
NALF2	ENSG00000130054	599.464	1.21043	0.222151	5.4487	5.07399e-08	5.11674e-06
RIMS4	ENSG00000101098	229.262	1.84324	0.338717	5.44182	5.27378e-08	5.24635e-06
BATF2	ENSG00000168062	306.427	1.53815	0.28263	5.44227	5.2606e-08	5.24635e-06
NA	ENSG00000282988	161.289	1.82775	0.337587	5.41416	6.15755e-08	6.08441e-06
CORO2B	ENSG00000103647	952.448	-1.66835	0.308369	-5.41025	6.29382e-08	6.17759e-06
BDH1	ENSG00000161267	294.302	-1.87869	0.347332	-5.4089	6.34129e-08	6.18297e-06
NREP	ENSG00000134986	627.652	1.71755	0.318172	5.39818	6.7319e-08	6.48375e-06
PRSS3	ENSG00000010438	188.786	-1.75221	0.324602	-5.39803	6.73785e-08	6.48375e-06
AGR2	ENSG00000106541	6942.58	-1.33831	0.248512	-5.38528	7.23325e-08	6.91526e-06
HTR7	ENSG00000148680	356.478	-1.34578	0.251759	-5.34553	9.01548e-08	8.56354e-06
CASP1	ENSG00000137752	82.7336	2.20405	0.413216	5.3339	9.6126e-08	9.0722e-06
PRKCH	ENSG00000027075	250.059	-1.68107	0.317248	-5.29891	1.16497e-07	1.09247e-05
IQGAP2	ENSG00000145703	57.9344	-2.18325	0.414449	-5.26784	1.38036e-07	1.28627e-05
DOCK4	ENSG00000128512	1749.79	-1.24674	0.237241	-5.25517	1.47887e-07	1.3694e-05
HTR2A	ENSG00000102468	23.9715	-2.49586	0.475498	-5.24894	1.52977e-07	1.40768e-05
GPR27	ENSG00000170837	13.4934	2.51909	0.480256	5.24531	1.5602e-07	1.41387e-05
TMEM143	ENSG00000161558	368.238	-1.32698	0.252985	-5.24532	1.56012e-07	1.41387e-05
NDRG4	ENSG00000103034	525.019	-1.65649	0.315841	-5.24471	1.56531e-07	1.41387e-05
NTNG2	ENSG00000196358	391.409	-1.46326	0.279066	-5.2434	1.57641e-07	1.41522e-05
SEC24D	ENSG00000150961	2205.02	-1.59048	0.304085	-5.23039	1.69157e-07	1.50939e-05
NA	ENSG00000285827	69.3122	-1.94315	0.371849	-5.22566	1.73537e-07	1.53915e-05
KCNB1	ENSG00000158445	448.273	1.8684	0.358288	5.21482	1.83998e-07	1.62216e-05
ANKRD1	ENSG00000148677	120.155	-2.03161	0.389708	-5.21315	1.85663e-07	1.6271e-05
NKX6-2	ENSG00000148826	1270.93	-1.5478	0.297718	-5.19888	2.00497e-07	1.74669e-05
GLRX	ENSG00000173221	366.791	-1.98625	0.383219	-5.18307	2.18262e-07	1.89027e-05
DCBLD2	ENSG00000057019	19563.6	-1.5632	0.302958	-5.15978	2.47234e-07	2.12867e-05
H2BC5	ENSG00000158373	1420.81	1.65445	0.320803	5.15721	2.50652e-07	2.14555e-05
TBXAS1	ENSG00000059377	127.554	-1.5292	0.296748	-5.15319	2.56092e-07	2.17945e-05
COL4A6	ENSG00000197565	36.6843	1.87503	0.364649	5.142	2.71827e-07	2.30006e-05
H1-2	ENSG00000187837	914.008	1.40114	0.272657	5.13883	2.76453e-07	2.30876e-05
ETV1	ENSG00000006468	1146.74	-1.46852	0.285811	-5.13808	2.77559e-07	2.30876e-05
DOK7	ENSG00000175920	27.7095	2.21745	0.431749	5.13597	2.80687e-07	2.32166e-05
EFNA1	ENSG00000169242	935.637	1.51243	0.294894	5.12871	2.91732e-07	2.39954e-05
VDR	ENSG00000111424	243.777	1.65217	0.322315	5.12594	2.96052e-07	2.42154e-05
RALGPS2	ENSG00000116191	706.055	-1.1853	0.231436	-5.12151	3.03101e-07	2.4655e-05
PARD6G	ENSG00000178184	224.591	1.32771	0.259908	5.1084	3.24895e-07	2.62826e-05
HKDC1	ENSG00000156510	152.347	1.9437	0.380636	5.10644	3.28286e-07	2.64118e-05
CDC6	ENSG00000094804	1982.78	-1.59115	0.311819	-5.10279	3.34685e-07	2.67803e-05
RAB27B	ENSG00000041353	1953.94	-1.35784	0.267219	-5.08139	3.74681e-07	2.96455e-05
TIAM1	ENSG00000156299	516.759	-1.65616	0.325931	-5.0813	3.74851e-07	2.96455e-05
PKHD1L1	ENSG00000205038	39.1641	-1.99727	0.393128	-5.08045	3.76534e-07	2.96455e-05
GFPT2	ENSG00000131459	111.523	1.4375	0.283488	5.07076	3.9622e-07	3.08738e-05
MAMLD1	ENSG00000013619	554.73	-1.92036	0.378717	-5.07071	3.96329e-07	3.08738e-05
SEMA3E	ENSG00000170381	605.848	1.1577	0.228609	5.06413	4.10271e-07	3.17917e-05
IQGAP3	ENSG00000183856	2846.53	-1.68815	0.334209	-5.05117	4.39121e-07	3.38491e-05
GALNT16	ENSG00000100626	51.2898	1.84212	0.364912	5.04811	4.46207e-07	3.42161e-05
GLI1	ENSG00000111087	591.142	1.39539	0.276658	5.04372	4.56578e-07	3.483e-05
TMEM117	ENSG00000139173	85.5669	1.50665	0.299087	5.03749	4.71678e-07	3.52514e-05
PPM1H	ENSG00000111110	186.709	1.45631	0.289055	5.03819	4.69954e-07	3.52514e-05
SLC2A1	ENSG00000117394	5549.22	-1.08794	0.215859	-5.04005	4.6541e-07	3.52514e-05
RGS7	ENSG00000182901	26.6185	-2.21254	0.439195	-5.0377	4.71148e-07	3.52514e-05
C4B	ENSG00000224389	473.787	1.96056	0.389952	5.0277	4.96387e-07	3.69107e-05
GPNMB	ENSG00000136235	63.3149	1.99131	0.39661	5.02082	5.14525e-07	3.72413e-05
SLC37A1	ENSG00000160190	252.311	1.14869	0.228736	5.02188	5.11675e-07	3.72413e-05
CAVIN3	ENSG00000170955	1614.92	-1.26265	0.251413	-5.02223	5.1076e-07	3.72413e-05
CCDC163	ENSG00000280670	178.046	-1.58374	0.315446	-5.02062	5.15041e-07	3.72413e-05
CATSPER1	ENSG00000175294	68.7309	-1.61632	0.321677	-5.02466	5.04319e-07	3.72413e-05
SDF2L1	ENSG00000128228	2228.87	-1.85406	0.369315	-5.02026	5.16011e-07	3.72413e-05
IGFBPL1	ENSG00000137142	281.443	1.36812	0.272711	5.01675	5.25519e-07	3.77425e-05
B3GALNT1	ENSG00000169255	1285.44	1.35555	0.270428	5.01261	5.36972e-07	3.83778e-05
PLA2G4C	ENSG00000105499	231.162	1.76577	0.352509	5.00913	5.46766e-07	3.88891e-05
RTEL1	ENSG00000258366	1013.49	-1.37125	0.274042	-5.0038	5.62097e-07	3.97873e-05
TMPRSS2	ENSG00000184012	99.8481	2.08705	0.417964	4.99337	5.93341e-07	4.15988e-05
COL5A2	ENSG00000204262	14303.4	-1.59002	0.318387	-4.99399	5.91456e-07	4.15988e-05
ZMYND10	ENSG00000004838	51.2359	-2.03719	0.40903	-4.98054	6.34065e-07	4.42433e-05
CPPED1	ENSG00000103381	528.371	1.29093	0.259349	4.97757	6.43862e-07	4.45304e-05
IFT122	ENSG00000163913	1960.33	-1.23154	0.247424	-4.97746	6.44229e-07	4.45304e-05
NUDT1	ENSG00000106268	1237.23	-1.50103	0.302318	-4.96507	6.86752e-07	4.72479e-05
IFI35	ENSG00000068079	1990.59	1.31807	0.265898	4.95707	7.15638e-07	4.90062e-05
MEGF6	ENSG00000162591	608.061	1.58925	0.321511	4.94305	7.69088e-07	5.23186e-05
PKDCC	ENSG00000162878	250.271	1.29588	0.262217	4.94201	7.73215e-07	5.23186e-05
NCAM1	ENSG00000149294	318.38	-1.63807	0.331484	-4.94164	7.7467e-07	5.23186e-05
ACOT12	ENSG00000172497	302.015	-1.44452	0.292497	-4.9386	7.86874e-07	5.29002e-05
SERPINA1	ENSG00000197249	137.581	1.31623	0.26659	4.93726	7.92276e-07	5.30213e-05
FAM89A	ENSG00000182118	84.6067	1.39756	0.283751	4.92531	8.42271e-07	5.6112e-05
H2BC12	ENSG00000197903	2959.7	1.33026	0.270646	4.91513	8.87251e-07	5.88423e-05
CXCL16	ENSG00000161921	312.872	1.34032	0.27294	4.91068	9.07604e-07	5.99222e-05
TMEM106A	ENSG00000184988	234.92	-1.35126	0.275249	-4.90924	9.14289e-07	6.00941e-05
LIG1	ENSG00000105486	1537.15	-1.78287	0.363372	-4.90645	9.27404e-07	6.06852e-05
FST	ENSG00000134363	46.7537	-2.0728	0.423211	-4.8978	9.6916e-07	6.31369e-05
GDA	ENSG00000119125	500.19	-1.31571	0.268776	-4.89521	9.82027e-07	6.36933e-05
PTGIS	ENSG00000124212	342.53	2.06811	0.422976	4.88943	1.01131e-06	6.53048e-05
CEMIP	ENSG00000103888	34.1761	2.00476	0.410244	4.88674	1.02517e-06	6.55908e-05
PCSK6	ENSG00000140479	1618.17	1.37071	0.280511	4.88647	1.02662e-06	6.55908e-05
GBP3	ENSG00000117226	186.896	1.24864	0.255596	4.88519	1.0333e-06	6.55908e-05
NFKBIA	ENSG00000100906	3118.44	1.10852	0.226916	4.88514	1.03356e-06	6.55908e-05
CARD6	ENSG00000132357	61.0258	-1.87634	0.38444	-4.88071	1.05707e-06	6.6795e-05
FAM20C	ENSG00000177706	1385.59	1.31158	0.269273	4.87083	1.11132e-06	6.99228e-05
CENPJ	ENSG00000151849	1128.01	-1.64535	0.338138	-4.86593	1.13921e-06	7.1373e-05
CENPH	ENSG00000153044	1509.55	-1.44476	0.298375	-4.84209	1.28479e-06	8.01525e-05
H2BC4	ENSG00000180596	201.965	1.36318	0.281703	4.83907	1.30451e-06	8.1039e-05
PRR5	ENSG00000186654	290.929	1.58911	0.328464	4.83801	1.31143e-06	8.11267e-05
PCDH1	ENSG00000156453	382.114	1.36466	0.282248	4.83497	1.33163e-06	8.20316e-05
ACADVL	ENSG00000072778	5914.14	-1.1323	0.234437	-4.82987	1.36623e-06	8.38124e-05
NT5E	ENSG00000135318	23223.1	-1.01509	0.211142	-4.80765	1.52715e-06	9.32956e-05
TBX15	ENSG00000092607	72.8213	1.61291	0.336499	4.7932	1.64143e-06	9.94515e-05
DENND3	ENSG00000105339	2413.71	-1.09672	0.228775	-4.79391	1.63563e-06	9.94515e-05
KIF21B	ENSG00000116852	48.4774	1.82673	0.381677	4.78605	1.70098e-06	0.000102637
SPTB	ENSG00000070182	81.9642	-2.22216	0.464663	-4.7823	1.73305e-06	0.000104145
GABRA4	ENSG00000109158	103.78	-1.33391	0.27909	-4.7795	1.75734e-06	0.00010475
SLC38A4	ENSG00000139209	144.162	-1.53864	0.321882	-4.78014	1.7517e-06	0.00010475
PTGFRN	ENSG00000134247	56.6272	1.57982	0.331729	4.76238	1.91319e-06	0.00011358
FZD6	ENSG00000164930	2718.24	1.26944	0.267025	4.75402	1.9941e-06	0.000117908
SH3TC2	ENSG00000169247	72.3462	-1.58156	0.333842	-4.73744	2.16431e-06	0.000127461
RNF182	ENSG00000180537	3523	-1.08568	0.229519	-4.73027	2.24226e-06	0.000131525
SCARA5	ENSG00000168079	52.1595	-1.81026	0.382915	-4.72758	2.27212e-06	0.000132748
LITAF	ENSG00000189067	2978.51	1.47529	0.312206	4.72539	2.29674e-06	0.00013329
CACNA1D	ENSG00000157388	605.314	1.20062	0.254091	4.72515	2.2995e-06	0.00013329
ARSK	ENSG00000164291	2025.98	-1.17988	0.249824	-4.72284	2.32574e-06	0.000134282
HCN4	ENSG00000138622	11.3542	2.27176	0.48199	4.71331	2.4373e-06	0.000139628
IL34	ENSG00000157368	55.4727	1.80931	0.383835	4.71376	2.43183e-06	0.000139628
CCL2	ENSG00000108691	633.607	1.87016	0.397294	4.70725	2.51083e-06	0.000143283
AFF3	ENSG00000144218	303.752	-1.31172	0.278869	-4.7037	2.55486e-06	0.000145233
TUSC1	ENSG00000198680	324.125	1.00227	0.213337	4.69807	2.62627e-06	0.000148718
MCTP2	ENSG00000140563	16.7549	-2.17724	0.463533	-4.69705	2.63943e-06	0.00014889
PAPSS2	ENSG00000198682	1865.21	-1.4093	0.300179	-4.69488	2.66769e-06	0.00014991
SPATA13	ENSG00000182957	1052.66	-1.19832	0.255349	-4.69286	2.69415e-06	0.00015025
PHF7	ENSG00000010318	402.201	-1.48546	0.316493	-4.69351	2.68556e-06	0.00015025
CES1	ENSG00000198848	5992.71	-1.27348	0.271551	-4.68965	2.73678e-06	0.000152051
ALDH5A1	ENSG00000112294	297.152	1.31507	0.28061	4.68648	2.77949e-06	0.000153268
PXN	ENSG00000089159	52311.5	-1.06655	0.227579	-4.68651	2.77901e-06	0.000153268
HLA-F	ENSG00000204642	177.815	1.93842	0.413955	4.68269	2.83136e-06	0.000154967
APOL1	ENSG00000100342	420.659	1.32062	0.282004	4.68297	2.82743e-06	0.000154967
SERPINI1	ENSG00000163536	194.551	1.39705	0.298789	4.67572	2.92922e-06	0.000159729
AXIN2	ENSG00000168646	52.664	1.71551	0.367085	4.67334	2.96347e-06	0.000161001
TMEM240	ENSG00000205090	74.2627	1.63614	0.351147	4.65941	3.17112e-06	0.000170494
GPRC5B	ENSG00000167191	376.75	1.56933	0.336872	4.65854	3.18453e-06	0.000170494
UGGT1	ENSG00000136731	9758.66	-1.13849	0.244361	-4.65903	3.17696e-06	0.000170494
SULT1A1	ENSG00000196502	57.0347	-1.674	0.359473	-4.65682	3.2113e-06	0.000171304
CCDC92B	ENSG00000277200	74.0656	1.82612	0.392767	4.64938	3.32929e-06	0.000176885
IGDCC4	ENSG00000103742	118.13	1.72706	0.371513	4.64872	3.33995e-06	0.000176885
PIMREG	ENSG00000129195	1078.46	-1.68106	0.363112	-4.6296	3.66377e-06	0.000193339
REXO5	ENSG00000005189	545.623	-1.55032	0.33522	-4.62477	3.75016e-06	0.000197191
DSP	ENSG00000096696	1153.48	1.31147	0.284027	4.6174	3.88578e-06	0.000202873
RAD54L	ENSG00000085999	741.128	-1.76504	0.382215	-4.61792	3.87597e-06	0.000202873
FMN1	ENSG00000248905	1096.92	-1.20642	0.261343	-4.61622	3.90797e-06	0.000203311
SPTSSB	ENSG00000196542	38.9997	1.63487	0.354518	4.61154	3.99695e-06	0.000205759
PHACTR2	ENSG00000112419	580.877	1.16504	0.252598	4.61222	3.98386e-06	0.000205759
PPP1R9A	ENSG00000158528	282.056	1.25964	0.273629	4.60346	4.15522e-06	0.000213161
FOXB1	ENSG00000171956	26.7444	1.82856	0.399651	4.5754	4.7531e-06	0.000242986
EVA1C	ENSG00000166979	74.8734	1.44801	0.316713	4.57201	4.83073e-06	0.000245251
CTSD	ENSG00000117984	96161.8	1.24108	0.271438	4.57223	4.82569e-06	0.000245251
SYCE2	ENSG00000161860	56.8905	-1.77343	0.388436	-4.56556	4.98163e-06	0.000252043
SP6	ENSG00000189120	295.571	1.49925	0.328922	4.55807	5.16258e-06	0.000260304
ZNF587B	ENSG00000269343	707.159	-1.36534	0.300399	-4.54509	5.49108e-06	0.000275922
PLAGL1	ENSG00000118495	53.4738	1.56909	0.345296	4.54418	5.51499e-06	0.000276181
TICRR	ENSG00000140534	1034.43	-1.80227	0.396789	-4.54213	5.5688e-06	0.00027793
H2AC18	ENSG00000288825	884.74	1.62314	0.358286	4.53029	5.89027e-06	0.000291462
ICAM1	ENSG00000090339	11592.8	1.17392	0.259186	4.52926	5.91911e-06	0.000291462
LPAR3	ENSG00000171517	623.928	-1.0929	0.241188	-4.53131	5.86187e-06	0.000291462
MYO1D	ENSG00000176658	553.179	-1.20659	0.266399	-4.52926	5.91904e-06	0.000291462
BORA	ENSG00000136122	789.605	-1.60229	0.354053	-4.52558	6.02291e-06	0.000295584
PARP9	ENSG00000138496	1525.02	1.0473	0.23152	4.5236	6.07975e-06	0.000297382
VAX1	ENSG00000148704	186.67	1.2076	0.267003	4.5228	6.10267e-06	0.000297515
CLEC2B	ENSG00000110852	186.063	-1.90741	0.42188	-4.5212	6.14887e-06	0.000298778
MEF2B	ENSG00000213999	124.461	1.49189	0.330061	4.52004	6.18267e-06	0.000299432
MSC	ENSG00000178860	16.3348	2.09604	0.464841	4.50915	6.50869e-06	0.000314188
NWD1	ENSG00000188039	123.604	1.54232	0.342249	4.50642	6.59302e-06	0.000316186
B3GNT6	ENSG00000198488	31.8823	-2.08121	0.461773	-4.507	6.57502e-06	0.000316186
MSI1	ENSG00000135097	149.787	1.14839	0.25494	4.50453	6.65185e-06	0.000317971
HK2	ENSG00000159399	3206.97	-1.09113	0.242376	-4.50183	6.73719e-06	0.000321009
H2AW	ENSG00000181218	287.463	1.54322	0.342971	4.49956	6.80946e-06	0.000322365
CLPTM1L	ENSG00000049656	10236.4	-1.07907	0.239784	-4.50019	6.78918e-06	0.000322365
RRM1	ENSG00000167325	9135.35	-1.48794	0.330818	-4.49775	6.86773e-06	0.000324082
ZNF626	ENSG00000188171	233.78	1.3872	0.308492	4.4967	6.90156e-06	0.000324638
CEBPD	ENSG00000221869	332.676	1.10373	0.245513	4.49562	6.93665e-06	0.000325249
CIT	ENSG00000122966	4791.78	-1.48634	0.331006	-4.49037	7.10988e-06	0.000332314
UBASH3B	ENSG00000154127	11990.7	-1.15578	0.257987	-4.48002	7.46375e-06	0.000346652
XAF1	ENSG00000132530	144.973	1.96743	0.439457	4.47695	7.57184e-06	0.000348376
ANXA3	ENSG00000138772	26.1554	1.92794	0.430515	4.47823	7.5266e-06	0.000348376
GPIHBP1	ENSG00000277494	239.203	1.71786	0.383668	4.47746	7.55379e-06	0.000348376
KNTC1	ENSG00000184445	2853.65	-1.5344	0.343078	-4.47247	7.73212e-06	0.00035354
LAYN	ENSG00000204381	483.056	-1.1516	0.257908	-4.46514	8.00175e-06	0.00036361
MYPN	ENSG00000138347	4006.08	-1.20291	0.269531	-4.46296	8.08346e-06	0.000366193
MRAP2	ENSG00000135324	32.0957	1.86657	0.418479	4.46036	8.18204e-06	0.000369522
GRID1	ENSG00000182771	85.0516	1.6058	0.36045	4.455	8.38939e-06	0.000377728
RIMKLA	ENSG00000177181	668.419	1.04175	0.233989	4.45215	8.5014e-06	0.000381604
TYMS	ENSG00000176890	5218.92	-1.66037	0.373231	-4.44863	8.64189e-06	0.000386731
POLQ	ENSG00000051341	812.083	-1.72118	0.388007	-4.43596	9.16625e-06	0.00040649
INPP5J	ENSG00000185133	130.269	1.90511	0.429594	4.43469	9.22048e-06	0.000407667
RRM2	ENSG00000171848	8920.79	-1.78249	0.402023	-4.4338	9.25851e-06	0.000408123
CYP7B1	ENSG00000172817	25.1367	1.84152	0.415758	4.42931	9.45367e-06	0.000414245
RTL5	ENSG00000242732	865.869	1.09451	0.247287	4.4261	9.59539e-06	0.000418897
LRRC45	ENSG00000169683	1047.57	-1.11361	0.251627	-4.42562	9.61672e-06	0.000418897
MMP2	ENSG00000087245	9207.9	1.48257	0.335146	4.42365	9.70469e-06	0.000421481
ECEL1	ENSG00000171551	79.2172	1.79348	0.40624	4.41483	1.01091e-05	0.000436471
RHOH	ENSG00000168421	76.3569	-1.30471	0.295492	-4.41539	1.00829e-05	0.000436471
OSBPL3	ENSG00000070882	2128.27	-1.05557	0.239429	-4.4087	1.03995e-05	0.000447697
MACROH2A2	ENSG00000099284	94.4666	1.60194	0.363649	4.40517	1.05699e-05	0.000453705
CDH3	ENSG00000062038	374.22	1.40242	0.318541	4.40264	1.06942e-05	0.000457705
NIPAL2	ENSG00000104361	147.653	1.44064	0.327946	4.39293	1.11833e-05	0.000477228
SDHA	ENSG00000073578	8001.31	-1.05264	0.239825	-4.38921	1.13763e-05	0.00048269
EPHA10	ENSG00000183317	315.426	1.58991	0.362686	4.38371	1.16673e-05	0.0004922
IL7R	ENSG00000168685	13.8322	-2.11311	0.481976	-4.38427	1.16377e-05	0.0004922
PPM1K	ENSG00000163644	216.107	-1.09545	0.250159	-4.379	1.19225e-05	0.000501527
CDH17	ENSG00000079112	272.599	-1.27656	0.292227	-4.36838	1.2517e-05	0.000525037
KIF14	ENSG00000118193	2328.98	-1.70503	0.391591	-4.35411	1.33608e-05	0.000557257
HAUS5	ENSG00000249115	845.084	-1.24082	0.285439	-4.34708	1.37964e-05	0.000573799
NDUFB8	ENSG00000166136	4547.68	-1.0644	0.244944	-4.34548	1.38973e-05	0.000576364
CHML	ENSG00000203668	1792.51	-1.27571	0.293825	-4.34174	1.41356e-05	0.000584604
ATP8B3	ENSG00000130270	1929.13	-1.27779	0.294706	-4.33582	1.45216e-05	0.000597209
ZNF253	ENSG00000256771	250.566	1.14172	0.263401	4.33455	1.46058e-05	0.000599002
PCDHB11	ENSG00000197479	88.3302	1.57246	0.362842	4.33373	1.46603e-05	0.000599188
OAF	ENSG00000184232	443.76	1.34989	0.311562	4.33265	1.47325e-05	0.000599188
ASB4	ENSG00000005981	793.924	-2.08055	0.480148	-4.33315	1.46993e-05	0.000599188
NANOS1	ENSG00000188613	574.334	1.13018	0.260903	4.33181	1.47886e-05	0.000599815
UACA	ENSG00000137831	17663	-1.06585	0.246643	-4.32144	1.55016e-05	0.000627004
CENPE	ENSG00000138778	2986.91	-1.64846	0.381701	-4.31873	1.56928e-05	0.000632589
SGIP1	ENSG00000118473	543.827	-1.0372	0.240244	-4.31728	1.57966e-05	0.000633717
CA2	ENSG00000104267	147.368	-1.36702	0.316758	-4.31565	1.59131e-05	0.000635554
NUCB2	ENSG00000070081	3568.75	-1.57414	0.364776	-4.31537	1.59335e-05	0.000635554
E2F1	ENSG00000101412	1909.1	-1.59672	0.370052	-4.31484	1.59719e-05	0.000635554
CFB	ENSG00000243649	121.049	1.7823	0.413445	4.31084	1.62632e-05	0.000645401
DIO3	ENSG00000197406	910.343	1.60388	0.372191	4.30929	1.63776e-05	0.000648194
GDF11	ENSG00000135414	555.059	-1.36657	0.317175	-4.30857	1.64312e-05	0.000648569
ZNF367	ENSG00000165244	594.775	-1.46555	0.340759	-4.30084	1.70154e-05	0.000669835
ZNF618	ENSG00000157657	31.0398	1.62733	0.37845	4.29998	1.70811e-05	0.000670627
GBP1	ENSG00000117228	26.218	1.90708	0.444682	4.28863	1.79777e-05	0.000702084
C2orf72	ENSG00000204128	93.8456	1.22193	0.285073	4.28638	1.81607e-05	0.000707355
ARMC7	ENSG00000125449	1930.14	1.01575	0.237078	4.28444	1.83197e-05	0.000711664
PKMYT1	ENSG00000127564	2837.71	-1.61765	0.377754	-4.28227	1.85e-05	0.000716777
LINGO1	ENSG00000169783	388.128	1.67928	0.392784	4.27534	1.90846e-05	0.000731725
RAB32	ENSG00000118508	3307.69	1.33034	0.311086	4.27644	1.89904e-05	0.000731725
ERCC6L	ENSG00000186871	1593.43	-1.75929	0.411447	-4.27585	1.90413e-05	0.000731725
INSYN1	ENSG00000205363	41.6755	1.60674	0.375885	4.27456	1.91514e-05	0.000732379
LY75	ENSG00000054219	32.1047	1.93606	0.453097	4.27295	1.92902e-05	0.000735777
FTH1	ENSG00000167996	159211	1.08794	0.254881	4.26843	1.96849e-05	0.000748892
PCDHA12	ENSG00000251664	304.746	1.3626	0.319519	4.26454	2.00311e-05	0.000760096
DHRS11	ENSG00000278535	366.959	-1.08155	0.253949	-4.25891	2.05422e-05	0.000777487
POLD1	ENSG00000062822	1969.21	-1.37419	0.323181	-4.25209	2.11788e-05	0.000799526
LMO7	ENSG00000136153	1244.59	-1.05961	0.249477	-4.24734	2.1632e-05	0.000814546
CUBN	ENSG00000107611	301.205	-1.19469	0.281587	-4.24269	2.20853e-05	0.000829496
HASPIN	ENSG00000177602	521.207	-1.5918	0.375735	-4.23651	2.2702e-05	0.000850488
DOC2B	ENSG00000272636	125.27	1.7397	0.411149	4.23131	2.32333e-05	0.000868183
POLA2	ENSG00000014138	1886.01	-1.53355	0.363119	-4.22326	2.40791e-05	0.000897511
TUSC3	ENSG00000104723	10.2063	-2.03552	0.482067	-4.22248	2.41627e-05	0.000898352
UPP1	ENSG00000183696	15551.3	1.36666	0.323847	4.22008	2.44215e-05	0.00090358
DLL4	ENSG00000128917	174.213	-1.63976	0.388566	-4.22004	2.44261e-05	0.00090358
PRELID2	ENSG00000186314	514.121	-1.02108	0.242802	-4.20539	2.60634e-05	0.000959329
SLC22A23	ENSG00000137266	100.063	1.32023	0.314729	4.19481	2.73102e-05	0.00100217
SYTL5	ENSG00000147041	58.3654	-1.51082	0.360201	-4.19437	2.73635e-05	0.00100217
ATP2A1	ENSG00000196296	59.778	-1.52784	0.36431	-4.1938	2.74322e-05	0.0010022
CDC45	ENSG00000093009	737.107	-1.71701	0.409776	-4.19012	2.78807e-05	0.00101606
MVB12B	ENSG00000196814	609.007	1.37685	0.328808	4.18739	2.82175e-05	0.00101825
RBM20	ENSG00000203867	49.6887	-1.53413	0.366286	-4.18834	2.80998e-05	0.00101825
CCDC18	ENSG00000122483	392.781	-1.63544	0.390435	-4.18876	2.8048e-05	0.00101825
QPCT	ENSG00000115828	387.103	-1.25317	0.299396	-4.18566	2.84344e-05	0.00102107
STRIP2	ENSG00000128578	210.008	-1.67546	0.40024	-4.18613	2.83749e-05	0.00102107
WNK2	ENSG00000165238	539.51	1.14264	0.273065	4.1845	2.85794e-05	0.00102378
VWDE	ENSG00000146530	578.362	-1.10967	0.265315	-4.18247	2.88362e-05	0.00103048
CYP1B1	ENSG00000138061	8838.81	-1.14191	0.273086	-4.18149	2.896e-05	0.00103239
PCDHB2	ENSG00000112852	354.908	1.18043	0.282445	4.17934	2.92362e-05	0.00103722
LRRC15	ENSG00000172061	86.5199	-1.7683	0.423171	-4.17868	2.9321e-05	0.00103772
RNF125	ENSG00000101695	108.782	1.18361	0.283816	4.17033	3.04158e-05	0.00107132
CBWD6	ENSG00000215126	267.824	-1.09631	0.263759	-4.15649	3.23173e-05	0.00113019
FFAR4	ENSG00000186188	32.5292	-1.70317	0.410398	-4.15004	3.32414e-05	0.00115975
PRR11	ENSG00000068489	4310.2	-1.25772	0.303263	-4.14729	3.36441e-05	0.00117102
TMTC2	ENSG00000179104	272.242	1.27517	0.307797	4.14289	3.42954e-05	0.00118251
BRIP1	ENSG00000136492	653.918	-1.41003	0.340331	-4.1431	3.42644e-05	0.00118251
MRPL54	ENSG00000183617	1127.98	1.00745	0.2433	4.14076	3.46151e-05	0.00119074
C15orf48	ENSG00000166920	1531.25	1.18628	0.286811	4.13611	3.53244e-05	0.00121231
ANKRD36C	ENSG00000174501	199.786	-1.23096	0.297688	-4.13506	3.54866e-05	0.00121504
CEP72	ENSG00000112877	445.969	-1.16062	0.280719	-4.13447	3.55781e-05	0.00121535
MVD	ENSG00000167508	2257.49	-1.16134	0.28141	-4.12687	3.67733e-05	0.00125266
WDR62	ENSG00000075702	3235.19	-1.52338	0.369175	-4.12645	3.68405e-05	0.00125266
VSTM2L	ENSG00000132821	365.514	1.20245	0.291538	4.12451	3.71519e-05	0.00125585
PASK	ENSG00000115687	880.296	-1.47116	0.356708	-4.12428	3.719e-05	0.00125585
EXO1	ENSG00000174371	952.307	-1.66749	0.404256	-4.12483	3.7101e-05	0.00125585
PCDHB3	ENSG00000113205	43.8411	1.72422	0.41854	4.11961	3.79508e-05	0.0012786
GMFG	ENSG00000130755	62.1367	-1.70343	0.41357	-4.11885	3.80772e-05	0.00127993
OAS2	ENSG00000111335	260.578	1.75145	0.425605	4.1152	3.86836e-05	0.00129441
EME1	ENSG00000154920	663.958	-1.41464	0.34375	-4.11532	3.86644e-05	0.00129441
SETBP1	ENSG00000152217	65.1384	1.49015	0.362571	4.10996	3.95729e-05	0.00130635
CD24	ENSG00000272398	6829.5	1.12841	0.274551	4.11003	3.95604e-05	0.00130635
GJA1	ENSG00000152661	3433.59	-1.12322	0.273255	-4.11052	3.94771e-05	0.00130635
CENPI	ENSG00000102384	1804.31	-1.59226	0.387378	-4.11034	3.95079e-05	0.00130635
TERT	ENSG00000164362	146.153	-1.59475	0.387854	-4.11172	3.92722e-05	0.00130635
ZWINT	ENSG00000122952	2455.4	-1.61494	0.393326	-4.10586	4.02818e-05	0.00132678
RIBC2	ENSG00000128408	45.2414	-1.64759	0.402072	-4.09774	4.17203e-05	0.00136804
ABCG1	ENSG00000160179	35.0683	1.62692	0.398191	4.08578	4.39299e-05	0.00143278
ITGA1	ENSG00000213949	174.734	-1.31947	0.323047	-4.08445	4.41813e-05	0.00143278
ST3GAL5	ENSG00000115525	1093.4	-1.46587	0.358838	-4.08506	4.4066e-05	0.00143278
CYP4F12	ENSG00000186204	41.1964	1.79019	0.438852	4.07927	4.51782e-05	0.00146009
PTHLH	ENSG00000087494	130.817	-1.34584	0.32994	-4.07904	4.52219e-05	0.00146009
ADGRB1	ENSG00000181790	617.907	1.05847	0.259577	4.07766	4.54909e-05	0.00146556
PPARGC1A	ENSG00000109819	68.0911	-1.62264	0.398173	-4.07522	4.59703e-05	0.00147777
RECQL4	ENSG00000160957	1886.6	-1.43896	0.353256	-4.07341	4.63305e-05	0.00148375
FAM171B	ENSG00000144369	802.461	1.13976	0.27992	4.07173	4.66652e-05	0.00148713
TTLL7	ENSG00000137941	1303.09	-1.13329	0.278315	-4.07198	4.66159e-05	0.00148713
MAFA	ENSG00000182759	141.332	1.10606	0.271919	4.06762	4.74953e-05	0.00150866
RNF157	ENSG00000141576	1648.15	-1.29414	0.31821	-4.06694	4.76351e-05	0.00150866
H2AC8	ENSG00000277075	35.3491	1.66418	0.409353	4.06539	4.79525e-05	0.00151044
FOXO1	ENSG00000150907	173.682	1.15813	0.284896	4.0651	4.80122e-05	0.00151044
PSD4	ENSG00000125637	134.387	1.12265	0.276157	4.06524	4.79821e-05	0.00151044
MAP2	ENSG00000078018	1807.38	1.219	0.299982	4.06356	4.83291e-05	0.00151716
EDEM1	ENSG00000134109	3563.69	-1.1133	0.274098	-4.0617	4.8717e-05	0.00152609
MAN1C1	ENSG00000117643	23.5754	1.79818	0.442787	4.06105	4.88524e-05	0.00152708
DNMT1	ENSG00000130816	9544.05	-1.40848	0.347331	-4.05515	5.01031e-05	0.00155976
CEP152	ENSG00000103995	1008.37	-1.4593	0.359954	-4.05413	5.03217e-05	0.00155976
KIF20B	ENSG00000138182	2679.2	-1.5654	0.386084	-4.05455	5.02304e-05	0.00155976
SEMA5B	ENSG00000082684	9.51689	1.95257	0.482243	4.04895	5.1449e-05	0.00159135
CEBPA	ENSG00000245848	85.1818	1.37987	0.341445	4.04126	5.3164e-05	0.0016307
TRIP13	ENSG00000071539	2658.86	-1.47913	0.366283	-4.03821	5.38612e-05	0.00164522
C1orf53	ENSG00000203724	143.623	1.27918	0.316842	4.03727	5.40761e-05	0.00164684
MMP24	ENSG00000125966	168.998	1.25975	0.312074	4.03669	5.42099e-05	0.00164684
B3GALT1	ENSG00000172318	213.744	-1.12071	0.277642	-4.03652	5.42496e-05	0.00164684
PLAA	ENSG00000137055	1043.35	-1.03454	0.256781	-4.02886	5.60472e-05	0.00169095
INSYN2B	ENSG00000204767	104.225	-1.82223	0.452741	-4.0249	5.69999e-05	0.00171267
SCG3	ENSG00000104112	19.513	1.83019	0.45485	4.02372	5.72872e-05	0.0017178
CCND2	ENSG00000118971	204.411	1.53635	0.382145	4.02033	5.81167e-05	0.0017356
SP110	ENSG00000135899	1013.14	1.0956	0.272504	4.0205	5.80757e-05	0.0017356
SLFN13	ENSG00000154760	1646.6	-1.34444	0.334666	-4.01725	5.88812e-05	0.00175207
PRC1	ENSG00000198901	9259.7	-1.39225	0.346576	-4.01715	5.89061e-05	0.00175207
TGFBR3	ENSG00000069702	102.252	1.18203	0.294526	4.01333	5.98675e-05	0.00177708
STX1B	ENSG00000099365	172.07	-1.12747	0.281217	-4.00926	6.091e-05	0.00180438
PCDHB6	ENSG00000113211	154.847	1.68127	0.419503	4.00776	6.12963e-05	0.00181218
SHCBP1	ENSG00000171241	1541.27	-1.51895	0.379062	-4.00714	6.14586e-05	0.00181334
STARD10	ENSG00000214530	1005.69	1.13637	0.284188	3.99865	6.37059e-05	0.00187214
PIM2	ENSG00000102096	2347.03	-1.09123	0.273061	-3.99627	6.43478e-05	0.00188724
SMO	ENSG00000128602	52.513	1.68892	0.422674	3.99579	6.44789e-05	0.00188732
PCDHA10	ENSG00000250120	37.6669	1.45019	0.363194	3.99287	6.52793e-05	0.00190696
CSTA	ENSG00000121552	38.5426	1.5575	0.390446	3.98903	6.63428e-05	0.00192656
KCNK3	ENSG00000171303	69.9169	1.31828	0.330438	3.9895	6.62123e-05	0.00192656
DPF1	ENSG00000011332	404.382	-1.70557	0.427476	-3.98987	6.61108e-05	0.00192656
SAMD11	ENSG00000187634	1418.61	1.062	0.266709	3.98189	6.83703e-05	0.00198153
ZNF177	ENSG00000188629	286.464	1.12044	0.281509	3.98013	6.88776e-05	0.00199231
ELOVL2	ENSG00000197977	2794.47	-1.36068	0.342064	-3.97786	6.95378e-05	0.00200746
TSPAN13	ENSG00000106537	3549.04	-1.0265	0.258085	-3.97739	6.96764e-05	0.00200753
CALR	ENSG00000179218	58370.5	-1.02	0.256666	-3.97405	7.06619e-05	0.00202798
CPA4	ENSG00000128510	151.707	-1.74738	0.439813	-3.973	7.09733e-05	0.00203296
STARD13	ENSG00000133121	994.316	-1.09451	0.275654	-3.9706	7.16928e-05	0.00204958
SYN1	ENSG00000008056	146.723	1.26641	0.319091	3.96879	7.22398e-05	0.00206121
RASGRP3	ENSG00000152689	296.812	-1.36447	0.344235	-3.96377	7.37747e-05	0.00209688
NKX2-8	ENSG00000136327	18.9283	1.81048	0.457045	3.96127	7.45508e-05	0.00211486
IGFBP4	ENSG00000141753	9732.67	-1.41475	0.357217	-3.96049	7.47969e-05	0.00211776
ABCB11	ENSG00000073734	14.887	-1.89985	0.480729	-3.95201	7.74974e-05	0.00219001
FAM72C	ENSG00000263513	108.601	-1.68737	0.42742	-3.9478	7.88739e-05	0.00222228
NTN1	ENSG00000065320	539.997	1.15461	0.292566	3.94649	7.93065e-05	0.0022283
SLC44A3	ENSG00000143036	14.2117	1.79248	0.455176	3.938	8.21639e-05	0.0023023
ASPM	ENSG00000066279	3581.02	-1.54891	0.393351	-3.93774	8.22528e-05	0.0023023
ANLN	ENSG00000011426	17222.6	-1.48483	0.377604	-3.93224	8.41563e-05	0.00235111
GPR158	ENSG00000151025	88.9723	1.1384	0.289574	3.9313	8.44893e-05	0.00235594
HOXC12	ENSG00000123407	65.6162	-1.6449	0.418702	-3.92857	8.54524e-05	0.00237829
TRIM29	ENSG00000137699	9.25695	1.88767	0.480623	3.92754	8.58188e-05	0.00238398
APOBEC3B	ENSG00000179750	887.845	-1.40483	0.35781	-3.9262	8.62983e-05	0.00239279
CNTNAP3C	ENSG00000283378	297.595	-1.05693	0.269749	-3.9182	8.92132e-05	0.00246433
WNT5B	ENSG00000111186	1756.93	-1.07391	0.274212	-3.91634	8.99037e-05	0.00247557
OXTR	ENSG00000180914	539.751	-1.46681	0.374573	-3.91594	9.00509e-05	0.00247557
GCGR	ENSG00000215644	15.1299	-1.86517	0.476326	-3.91575	9.01245e-05	0.00247557
CENPU	ENSG00000151725	593.624	-1.29861	0.331715	-3.91483	9.0468e-05	0.00248037
POF1B	ENSG00000124429	12.7895	1.81335	0.463453	3.9127	9.12707e-05	0.00249773
NA	ENSG00000273047	30.9903	1.58894	0.406327	3.91049	9.21109e-05	0.00251354
SH3RF3	ENSG00000172985	126.17	1.18266	0.30245	3.91028	9.219e-05	0.00251354
ZDHHC15	ENSG00000102383	17.3323	1.8085	0.462774	3.90795	9.30836e-05	0.00252946
ITGA2	ENSG00000164171	11709.6	-1.15515	0.295596	-3.90786	9.31175e-05	0.00252946
NA	ENSG00000288053	14.4392	1.82023	0.466185	3.90452	9.4414e-05	0.00255996
SRPX	ENSG00000101955	227.971	-1.00949	0.259409	-3.89151	9.96227e-05	0.00268635
CIBAR1	ENSG00000188343	430.382	1.09749	0.282167	3.88951	0.000100446	0.00270359
ZNF528	ENSG00000167555	253.163	1.11584	0.287003	3.88791	0.000101112	0.00271654
MCF2L2	ENSG00000053524	138.428	-1.20151	0.309251	-3.88524	0.00010223	0.00274158
KIF24	ENSG00000186638	522.832	-1.31783	0.339411	-3.88271	0.000103298	0.00276018
GABRA3	ENSG00000011677	7.26711	1.86123	0.479425	3.8822	0.000103516	0.00276098
CCNE2	ENSG00000175305	311.192	-1.51053	0.389153	-3.88159	0.000103775	0.00276289
NCAPG2	ENSG00000146918	3729.37	-1.29683	0.334526	-3.87661	0.000105923	0.00280991
MND1	ENSG00000121211	188.111	-1.45064	0.374193	-3.87673	0.000105872	0.00280991
GSDME	ENSG00000105928	429.988	1.32041	0.340682	3.87579	0.000106278	0.00281298
MYO7B	ENSG00000169994	25.182	-1.71355	0.442154	-3.87547	0.000106421	0.00281298
H2AC13	ENSG00000196747	42.9277	1.63678	0.422637	3.87277	0.000107604	0.00283916
EYA2	ENSG00000064655	76.024	-1.38726	0.358485	-3.86979	0.00010893	0.00285877
KRTAP2-3	ENSG00000212724	11.7983	-1.855	0.479416	-3.86928	0.000109158	0.00285965
NMUR1	ENSG00000171596	143.152	-1.54297	0.399024	-3.86686	0.000110248	0.00287288
TLL1	ENSG00000038295	23.5037	-1.79497	0.464186	-3.86692	0.000110216	0.00287288
DIAPH3	ENSG00000139734	1501.82	-1.25049	0.323765	-3.86234	0.000112306	0.00292135
WDR4	ENSG00000160193	805.314	-1.24072	0.321397	-3.86038	0.000113212	0.00293455
TK1	ENSG00000167900	3629.23	-1.52031	0.394305	-3.85566	0.000115417	0.00298645
PLCG2	ENSG00000197943	535.285	1.31858	0.342927	3.84508	0.000120515	0.00310743
KRTAP5-2	ENSG00000205867	13.1841	1.85128	0.481579	3.84419	0.000120952	0.00311324
SMKR1	ENSG00000240204	24.1343	1.64817	0.429432	3.83801	0.000124034	0.00318145
RHOBTB3	ENSG00000164292	9936.74	-1.02944	0.268383	-3.83572	0.000125197	0.00320012
SCG2	ENSG00000171951	209.935	-1.42448	0.371607	-3.83331	0.000126431	0.00322607
IRF9	ENSG00000213928	1618.48	1.42118	0.371032	3.83034	0.000127964	0.00325392
FUNDC2	ENSG00000165775	2995.92	1.02301	0.267253	3.82785	0.000129266	0.00327008
FABP4	ENSG00000170323	25.517	-1.78324	0.465829	-3.82809	0.000129142	0.00327008
TEX19	ENSG00000182459	11.0334	-1.81526	0.47419	-3.82813	0.000129118	0.00327008
MNS1	ENSG00000138587	201.413	-1.04315	0.272716	-3.82504	0.000130752	0.00329634
MAP7D2	ENSG00000184368	431.838	-1.14967	0.300604	-3.82452	0.000131028	0.00329764
PHLDA3	ENSG00000174307	562.959	1.24904	0.326689	3.82332	0.000131665	0.00330385
ATAD5	ENSG00000176208	649.33	-1.43773	0.376053	-3.82321	0.000131723	0.00330385
CLK1	ENSG00000013441	1512.15	1.17972	0.308896	3.81916	0.000133905	0.00334718
HOXA13	ENSG00000106031	22.059	1.56004	0.408551	3.81848	0.000134279	0.00335083
ST3GAL6	ENSG00000064225	21.0316	-1.71178	0.448867	-3.81355	0.000136987	0.0034011
KIAA0040	ENSG00000235750	543.492	-1.2471	0.327071	-3.81293	0.000137331	0.00340392
JCAD	ENSG00000165757	5302.28	-1.36957	0.35953	-3.80934	0.000139341	0.00343637
NALF1	ENSG00000204442	54.98	1.30335	0.342265	3.808	0.000140094	0.00344064
ECHDC3	ENSG00000134463	303.014	1.09282	0.287041	3.8072	0.000140551	0.00344064
KIF15	ENSG00000163808	1302.9	-1.40096	0.367887	-3.80814	0.000140019	0.00344064
INCENP	ENSG00000149503	3659.74	-1.447	0.380093	-3.80697	0.000140682	0.00344064
SRGN	ENSG00000122862	745.348	-1.51144	0.397009	-3.80706	0.000140626	0.00344064
DRD2	ENSG00000149295	64.8191	1.41109	0.370705	3.80652	0.000140938	0.00344117
CPQ	ENSG00000104324	867.34	1.27786	0.336173	3.8012	0.000143999	0.0034985
PSMB9	ENSG00000240065	791.559	1.03147	0.271336	3.80144	0.000143856	0.0034985
RTKN2	ENSG00000182010	1241.25	-1.42692	0.375353	-3.80154	0.000143799	0.0034985
SLC38A3	ENSG00000188338	88.6286	1.59606	0.419957	3.80053	0.000144386	0.00349914
ZNF827	ENSG00000151612	235.722	1.05013	0.276326	3.80034	0.0001445	0.00349914
MYCL	ENSG00000116990	184.013	1.32835	0.349595	3.79968	0.000144883	0.00350264
GRN	ENSG00000030582	15559.7	1.11637	0.293846	3.79917	0.000145183	0.00350416
RXFP1	ENSG00000171509	6.10481	1.77544	0.46752	3.79756	0.000146128	0.00352117
AMOTL1	ENSG00000166025	1517.59	-1.14179	0.300762	-3.79634	0.000146847	0.00353273
BST2	ENSG00000130303	560.164	1.36889	0.360877	3.79325	0.000148691	0.00356542
C6orf52	ENSG00000137434	76.5085	1.2288	0.324259	3.78956	0.000150917	0.00360607
MAD2L1	ENSG00000164109	1608.21	-1.47852	0.39019	-3.78922	0.000151121	0.00360607
MUC5B	ENSG00000117983	47.6802	-1.5217	0.402461	-3.781	0.000156199	0.0037152
SEMA4D	ENSG00000187764	222.871	1.1422	0.302296	3.77842	0.000157826	0.00374713
ZGRF1	ENSG00000138658	258.882	-1.41584	0.375108	-3.77449	0.000160336	0.00378305
CDC42EP3	ENSG00000163171	4418.42	-1.00539	0.266472	-3.77295	0.000161326	0.00380031
FANCI	ENSG00000140525	3762.34	-1.36307	0.361424	-3.77138	0.000162346	0.00381824
HELLS	ENSG00000119969	1476.44	-1.35973	0.360867	-3.76794	0.000164598	0.00386502
NA	ENSG00000259316	661.288	-1.27761	0.339334	-3.76507	0.000166504	0.00390356
CDCA2	ENSG00000184661	609.726	-1.48186	0.393983	-3.76124	0.00016907	0.00395115
CRIP1	ENSG00000213145	16167.1	1.11454	0.296369	3.76066	0.000169469	0.00395418
CHAF1A	ENSG00000167670	1357.41	-1.42646	0.379441	-3.75936	0.000170345	0.00396835
CENPF	ENSG00000117724	13406.5	-1.42255	0.378464	-3.75875	0.000170767	0.00397189
MSTO1	ENSG00000125459	2349.39	-1.12987	0.300768	-3.75663	0.00017222	0.00399936
RASL12	ENSG00000103710	36.3035	1.50537	0.401272	3.75149	0.000175784	0.00407569
SACS	ENSG00000151835	4442.51	-1.21172	0.32324	-3.74867	0.000177771	0.00410239
COL6A2	ENSG00000142173	2210.73	1.28803	0.34375	3.747	0.000178965	0.00411703
DRAM1	ENSG00000136048	1976.46	1.31415	0.350968	3.74437	0.000180844	0.00415376
LHX1	ENSG00000273706	595.788	-1.39199	0.372039	-3.74152	0.000182914	0.00418825
C4orf36	ENSG00000163633	35.7554	1.61715	0.432345	3.74043	0.000183709	0.00419991
UBD	ENSG00000213886	5.5271	1.74398	0.466867	3.73549	0.000187349	0.00425797
CNTROB	ENSG00000170037	2663.11	-1.19878	0.320956	-3.73503	0.000187694	0.00425797
AMDHD1	ENSG00000139344	17.8323	-1.61993	0.433822	-3.7341	0.000188386	0.00426709
RAB11FIP4	ENSG00000131242	779.929	1.48223	0.397396	3.72986	0.000191585	0.00432624
HJURP	ENSG00000123485	4862.56	-1.42487	0.381986	-3.73015	0.000191362	0.00432624
INHBE	ENSG00000139269	120.366	1.63008	0.437316	3.72748	0.000193407	0.00435402
NCAPH	ENSG00000121152	2717.18	-1.41879	0.380617	-3.7276	0.000193315	0.00435402
KNL1	ENSG00000137812	3699.42	-1.46876	0.39428	-3.72516	0.000195189	0.00438742
KCNJ15	ENSG00000157551	27.7497	-1.60567	0.431466	-3.72142	0.000198104	0.00443264
BEND7	ENSG00000165626	170.476	1.21439	0.326858	3.71534	0.000202931	0.0045303
KIF11	ENSG00000138160	4741.16	-1.42622	0.383894	-3.71515	0.000203084	0.0045303
DEGS2	ENSG00000168350	102.588	1.63212	0.439789	3.71114	0.00020633	0.00457499
TLR6	ENSG00000174130	490.194	-1.26656	0.341774	-3.70582	0.000210705	0.00466497
NKAIN1	ENSG00000084628	48.1397	1.21879	0.329359	3.70049	0.000215188	0.00475707
CBX1	ENSG00000108468	6418.77	-1.02606	0.277593	-3.69628	0.000218783	0.00481485
ESPL1	ENSG00000135476	2917.17	-1.48375	0.401406	-3.69638	0.000218693	0.00481485
FTCDNL1	ENSG00000226124	123.672	1.21671	0.329342	3.69438	0.000220425	0.00483803
CDCA3	ENSG00000111665	1352.22	-1.52993	0.414133	-3.6943	0.000220493	0.00483803
PCDHB12	ENSG00000120328	11.3182	1.74788	0.473586	3.69074	0.000223606	0.0048845
APOE	ENSG00000130203	10748.8	1.20543	0.326593	3.69092	0.000223447	0.0048845
MYO10	ENSG00000145555	15176	-1.12404	0.304683	-3.68922	0.000224946	0.00490648
PMF1-BGLAP	ENSG00000260238	250.86	1.02504	0.27818	3.68481	0.000228876	0.00497747
MAGEA3	ENSG00000221867	14.2277	1.70908	0.46397	3.68359	0.000229971	0.00499389
GMPPB	ENSG00000173540	1267.87	-1.01616	0.275937	-3.68259	0.000230877	0.00499882
ZNF841	ENSG00000197608	203.034	-1.10919	0.301401	-3.68012	0.000233126	0.00502563
TRPM8	ENSG00000144481	182.471	-1.38523	0.37641	-3.6801	0.000233139	0.00502563
UNC13D	ENSG00000092929	730.639	-1.05646	0.287219	-3.67824	0.000234845	0.00504027
AGAP2	ENSG00000135439	163.837	-1.40768	0.382696	-3.67832	0.000234778	0.00504027
GBP4	ENSG00000162654	186.482	1.59149	0.432932	3.67607	0.000236857	0.00507604
TEX9	ENSG00000151575	79.7555	1.10996	0.302102	3.67412	0.000238667	0.0051
EPHB6	ENSG00000106123	347.206	-1.7702	0.482141	-3.67154	0.000241096	0.00514443
MCM8	ENSG00000125885	2151.81	-1.25781	0.342829	-3.66891	0.000243584	0.0051825
MANF	ENSG00000145050	4813.58	-1.38617	0.378091	-3.66624	0.00024614	0.00522178
ADGRL3	ENSG00000150471	10.5027	1.76318	0.481074	3.66509	0.00024725	0.00523779
KIF18B	ENSG00000186185	1617.68	-1.4606	0.398689	-3.6635	0.000248791	0.00525532
TSC22D3	ENSG00000157514	988.659	1.37817	0.376409	3.66136	0.000250878	0.00528747
GPRIN3	ENSG00000185477	11.9024	-1.76508	0.482185	-3.66058	0.000251648	0.00529287
CPEB1	ENSG00000214575	1085.19	1.14291	0.312466	3.65769	0.000254495	0.00534048
HROB	ENSG00000125319	268.664	-1.35621	0.370797	-3.65755	0.000254637	0.00534048
HLA-B	ENSG00000234745	4756.86	1.17067	0.320339	3.65446	0.000257719	0.00538977
SORBS2	ENSG00000154556	34.2804	-1.59759	0.437251	-3.65372	0.000258473	0.00539787
ARHGEF39	ENSG00000137135	943.844	-1.44665	0.396111	-3.65214	0.00026006	0.00542332
SEL1L3	ENSG00000091490	75.8392	1.16495	0.31902	3.65166	0.000260546	0.00542576
ATP1A3	ENSG00000105409	611.396	-1.05133	0.288021	-3.65019	0.00026205	0.00544301
COL22A1	ENSG00000169436	360.576	-1.17725	0.322645	-3.64875	0.000263515	0.00546442
NA	ENSG00000267740	85.9816	1.17385	0.322143	3.64389	0.000268544	0.00551825
ATAD3A	ENSG00000197785	3222.55	-1.11144	0.30497	-3.64441	0.000268005	0.00551825
TONSL	ENSG00000160949	1484.55	-1.49667	0.410731	-3.64393	0.000268509	0.00551825
KDF1	ENSG00000175707	119.95	-1.0921	0.300121	-3.63888	0.000273829	0.0056072
FEZ1	ENSG00000149557	92.557	1.21696	0.334669	3.63631	0.000276576	0.00564971
EMID1	ENSG00000186998	113.617	1.54156	0.424951	3.62762	0.000286044	0.00582
LMX1B	ENSG00000136944	369.413	1.03681	0.285848	3.62713	0.000286592	0.00582
PLK4	ENSG00000142731	985.308	-1.36738	0.376955	-3.62743	0.00028626	0.00582
TOP2A	ENSG00000131747	20953.9	-1.34487	0.371037	-3.62462	0.000289388	0.00586869
DHFR	ENSG00000228716	3168.5	-1.41831	0.39139	-3.62378	0.000290326	0.00587329
FANCB	ENSG00000181544	208.254	-1.47158	0.406097	-3.6237	0.000290414	0.00587329
PROSER2	ENSG00000148426	165.749	1.0343	0.285475	3.62309	0.000291106	0.00587921
CDC20	ENSG00000117399	9151.21	-1.47307	0.406651	-3.62243	0.000291844	0.00588605
ALDOC	ENSG00000109107	756.194	-1.47753	0.408253	-3.61916	0.00029556	0.0059447
NA	ENSG00000167774	27.2283	-1.73219	0.478916	-3.61689	0.000298163	0.00598889
BLM	ENSG00000197299	1255.26	-1.2257	0.339165	-3.61388	0.000301651	0.00603941
PEG10	ENSG00000242265	15099	-1.41535	0.391666	-3.61366	0.000301909	0.00603941
MCM4	ENSG00000104738	5814.12	-1.45872	0.403775	-3.61269	0.000303031	0.00605363
BRCA2	ENSG00000139618	1229.58	-1.34469	0.372555	-3.60936	0.000306956	0.00611544
AURKB	ENSG00000178999	1957.44	-1.34992	0.37463	-3.60333	0.000314168	0.00621707
C21orf58	ENSG00000160298	207.665	-1.41828	0.393917	-3.60046	0.000317656	0.00626924
CACNA2D2	ENSG00000007402	63.8914	1.38355	0.384392	3.59932	0.000319053	0.00628837
LRRC26	ENSG00000184709	50.2299	1.33501	0.370954	3.59887	0.000319609	0.0062909
FANCA	ENSG00000187741	1012.78	-1.31399	0.365458	-3.59545	0.000323835	0.00636559
TFF3	ENSG00000160180	38.2102	1.6054	0.446806	3.59306	0.000326817	0.00640709
HMGB2	ENSG00000164104	5902.39	-1.1522	0.32067	-3.5931	0.000326772	0.00640709
HRK	ENSG00000135116	73.1471	1.66976	0.464918	3.59151	0.000328762	0.00642257
FAM78A	ENSG00000126882	49.6531	1.22674	0.341577	3.59141	0.000328895	0.00642257
ANO5	ENSG00000171714	253.599	1.17226	0.326407	3.59139	0.000328915	0.00642257
ITGA11	ENSG00000137809	18.754	-1.60393	0.446665	-3.5909	0.000329544	0.00642632
RIC3	ENSG00000166405	38.5755	1.56073	0.435171	3.58648	0.000335168	0.00651012
RASSF9	ENSG00000198774	18.5364	1.67615	0.467427	3.5859	0.000335914	0.00651602
SKA3	ENSG00000165480	1188.99	-1.46097	0.407473	-3.58545	0.000336502	0.00651885
FLRT3	ENSG00000125848	220.154	-1.04927	0.292776	-3.58386	0.000338557	0.00655003
KIF23	ENSG00000137807	4668.58	-1.32122	0.368715	-3.5833	0.00033928	0.00655541
NCAPG	ENSG00000109805	2518.52	-1.37351	0.383438	-3.58209	0.000340857	0.00657725
IGF2	ENSG00000167244	2236.17	-1.08982	0.304284	-3.5816	0.000341502	0.00658103
SLC52A3	ENSG00000101276	344.305	-1.13809	0.31779	-3.58126	0.000341947	0.00658103
ALOXE3	ENSG00000179148	205.68	-1.39389	0.389374	-3.57982	0.000343826	0.00660855
ZSCAN31	ENSG00000235109	559.874	1.17374	0.328389	3.57424	0.000351246	0.00674236
ADAMTS1	ENSG00000154734	148.221	-1.12094	0.313835	-3.57176	0.000354588	0.00679766
TXNIP	ENSG00000265972	6350.81	1.71914	0.48191	3.56735	0.000360614	0.00688628
PRIM1	ENSG00000198056	811.808	-1.29267	0.362353	-3.56744	0.000360479	0.00688628
ADRA2C	ENSG00000184160	447.598	1.19862	0.336465	3.56237	0.000367516	0.00699993
COL25A1	ENSG00000188517	5.14134	1.64118	0.462345	3.54969	0.000385682	0.00731753
SGK1	ENSG00000118515	650.306	-1.29534	0.365193	-3.54699	0.000389658	0.00738343
IRF1	ENSG00000125347	1609.18	1.04021	0.293297	3.54662	0.000390209	0.00738438
CECR2	ENSG00000099954	139.105	1.30092	0.367889	3.53617	0.00040598	0.00761433
AP3B2	ENSG00000103723	39.2209	1.54798	0.437899	3.53502	0.000407738	0.00763756
H2BC6	ENSG00000274290	19.0551	1.5193	0.429933	3.5338	0.000409626	0.00766319
BHLHA15	ENSG00000180535	78.1672	-1.6473	0.466478	-3.53136	0.000413429	0.00770496
ZNF32	ENSG00000169740	1842.36	1.00163	0.283703	3.53055	0.000414703	0.00771893
HILPDA	ENSG00000135245	1081.55	1.01401	0.287456	3.52755	0.000419425	0.00778713
KIFC1	ENSG00000237649	4679.91	-1.38774	0.393721	-3.52468	0.000424001	0.00785229
ZNF362	ENSG00000160094	1407.12	1.11551	0.316556	3.52389	0.000425253	0.0078557
FRK	ENSG00000111816	228.841	-1.14357	0.32482	-3.52063	0.000430519	0.00792317
TMEM150C	ENSG00000249242	66.7677	1.30558	0.370964	3.51942	0.000432495	0.00793968
KBTBD11	ENSG00000176595	291.292	1.16299	0.330441	3.51951	0.00043234	0.00793968
IFNGR1	ENSG00000027697	2373.02	1.06689	0.30323	3.51844	0.000434092	0.00794917
NA	ENSG00000284946	472.221	-1.40129	0.398239	-3.51873	0.000433621	0.00794917
RAB3IL1	ENSG00000167994	1058.14	1.03827	0.295168	3.51756	0.000435529	0.00795569
PCLAF	ENSG00000166803	947.088	-1.29759	0.369003	-3.51648	0.000437317	0.00797847
PSORS1C1	ENSG00000204540	82.5187	1.22514	0.349106	3.50937	0.000449164	0.00814045
PALLD	ENSG00000129116	544.937	1.11712	0.318284	3.50982	0.000448417	0.00814045
AP4S1	ENSG00000100478	425.131	1.05389	0.300325	3.50917	0.000449513	0.00814045
CAPS	ENSG00000105519	190.959	1.29653	0.369591	3.50801	0.000451476	0.00815592
CBLC	ENSG00000142273	37.2841	-1.57867	0.450323	-3.50564	0.000455508	0.00820948
SULF2	ENSG00000196562	24.5118	1.48659	0.424572	3.50139	0.000462846	0.00832062
C4A	ENSG00000244731	321.41	1.27919	0.36585	3.49649	0.000471415	0.0084642
FOXN3	ENSG00000053254	1856.32	1.2415	0.355268	3.49455	0.000474857	0.00850526
TNS4	ENSG00000131746	206.508	-1.68335	0.481802	-3.49386	0.00047609	0.00851699
F3	ENSG00000117525	86.7078	1.34006	0.383791	3.49165	0.000480054	0.00857748
IRF5	ENSG00000128604	252.341	1.17983	0.338349	3.48703	0.000488412	0.00871623
TNC	ENSG00000041982	2001.1	-1.07421	0.308208	-3.48536	0.000491483	0.00876042
CTRL	ENSG00000141086	30.5547	-1.62778	0.467232	-3.48388	0.000494199	0.00879818
CCP110	ENSG00000103540	2737.15	-1.02907	0.295728	-3.47979	0.000501809	0.00890136
DDN	ENSG00000181418	63.7019	-1.50159	0.431995	-3.47594	0.000509067	0.00901925
MUC5AC	ENSG00000215182	43.7987	-1.43028	0.4116	-3.47493	0.00051098	0.00904225
RNLS	ENSG00000184719	313.977	1.05864	0.304836	3.47281	0.000515044	0.00910323
NA	ENSG00000285982	5.29788	1.59359	0.45947	3.46833	0.000523695	0.00920802
ANKRD36	ENSG00000135976	269.394	-1.0591	0.305305	-3.46897	0.000522451	0.00920802
FBXO5	ENSG00000112029	1414.31	-1.13934	0.328516	-3.46814	0.000524084	0.00920802
LGR6	ENSG00000133067	10.2236	1.64773	0.475278	3.46687	0.000526554	0.00924012
BTBD11	ENSG00000151136	98.1561	-1.15118	0.332082	-3.46654	0.000527212	0.00924025
IL7	ENSG00000104432	20.1645	1.45693	0.420452	3.46515	0.000529943	0.00925979
NRGN	ENSG00000154146	112.214	-1.52818	0.441081	-3.46462	0.000530985	0.00926266
OPRD1	ENSG00000116329	89.6155	-1.15567	0.333721	-3.46297	0.000534249	0.00929757
MLPH	ENSG00000115648	2966.99	-1.08535	0.313554	-3.46146	0.000537259	0.00931838
KRT17	ENSG00000128422	15.0133	1.54197	0.445558	3.46077	0.000538641	0.00932989
RAB3B	ENSG00000169213	961.297	-1.03543	0.29975	-3.45432	0.000551688	0.00951113
DDX60	ENSG00000137628	988.55	1.19637	0.346433	3.4534	0.000553561	0.00953225
SPAG5	ENSG00000076382	6951.95	-1.35596	0.39289	-3.45124	0.00055802	0.00959782
RAD18	ENSG00000070950	1185.55	-1.05607	0.306434	-3.4463	0.000568316	0.00971521
GLI2	ENSG00000074047	329.192	-1.17058	0.339685	-3.44607	0.000568805	0.00971521
SPOCD1	ENSG00000134668	97.9751	-1.34428	0.390163	-3.44544	0.000570128	0.00972652
CDH1	ENSG00000039068	1035.2	1.40287	0.407564	3.44208	0.000577256	0.00982536
PDGFD	ENSG00000170962	22.8993	1.44329	0.419601	3.43967	0.000582419	0.0099018
ELF3	ENSG00000163435	293.808	1.42447	0.414834	3.43382	0.000595129	0.0101062
ZNF695	ENSG00000197472	264.568	-1.30278	0.37946	-3.43325	0.000596398	0.0101161
LIPE	ENSG00000079435	124.095	-1.1675	0.340133	-3.43248	0.000598087	0.0101331
STYK1	ENSG00000060140	24.6494	-1.48865	0.434281	-3.42785	0.000608385	0.0102957
NPTX1	ENSG00000171246	151.642	-1.56009	0.455557	-3.42457	0.000615779	0.0104089
ARHGDIB	ENSG00000111348	60.2806	-1.56249	0.456366	-3.42376	0.000617611	0.0104278
ZFP92	ENSG00000189420	112.346	1.3394	0.392075	3.41618	0.000635051	0.0106612
FAM111B	ENSG00000189057	812.836	-1.64145	0.480476	-3.4163	0.000634794	0.0106612
MR1	ENSG00000153029	531.336	1.10177	0.322627	3.41501	0.000637794	0.010695
RETREG1	ENSG00000154153	85.7454	1.36355	0.399514	3.41302	0.000642461	0.010761
KIF2C	ENSG00000142945	5285.86	-1.20484	0.353072	-3.41245	0.000643818	0.0107715
CDCA5	ENSG00000146670	4461.4	-1.2616	0.369816	-3.41142	0.000646245	0.0107998
IL15	ENSG00000164136	33.3085	1.40008	0.410591	3.40992	0.00064983	0.0108432
MSRB2	ENSG00000148450	558.088	1.1341	0.33264	3.40941	0.000651046	0.0108432
NLGN1	ENSG00000169760	45.2888	-1.31203	0.385971	-3.3993	0.000675591	0.0112013
C1orf115	ENSG00000162817	206.507	1.4671	0.432052	3.39566	0.000684641	0.0113004
TBC1D8B	ENSG00000133138	1388.41	-1.10863	0.326635	-3.39408	0.000688594	0.0113276
KPNA2	ENSG00000182481	10473.5	-1.27849	0.376679	-3.39412	0.000688506	0.0113276
FANCD2	ENSG00000144554	1124.1	-1.28914	0.379857	-3.39374	0.000689449	0.011329
TNFRSF9	ENSG00000049249	31.189	1.39579	0.411803	3.38945	0.000700327	0.0114949
ASF1B	ENSG00000105011	1582.39	-1.23515	0.364729	-3.38649	0.000707932	0.0115382
PDIA4	ENSG00000155660	32934	-1.06051	0.313416	-3.3837	0.000715154	0.0116345
FOXM1	ENSG00000111206	4316.83	-1.33568	0.394888	-3.38243	0.000718481	0.0116757
TTC9	ENSG00000133985	45.5389	1.36691	0.404286	3.38104	0.000722129	0.0116963
CHRNA4	ENSG00000101204	132.073	1.2357	0.365532	3.38056	0.00072339	0.0117038
CENPO	ENSG00000138092	1965.88	-1.27307	0.376825	-3.37843	0.00072902	0.0117562
DGKH	ENSG00000102780	2291.02	-1.07744	0.319144	-3.37604	0.000735383	0.0118328
CDKN2C	ENSG00000123080	1810.28	-1.26094	0.373796	-3.37333	0.000742647	0.0119367
ANK2	ENSG00000145362	484.253	1.24609	0.369479	3.37257	0.000744714	0.0119568
CCL20	ENSG00000115009	13.9168	1.59044	0.471662	3.372	0.000746253	0.0119685
BRCA1	ENSG00000012048	2200.12	-1.13517	0.336763	-3.37083	0.000749433	0.0119934
E2F2	ENSG00000007968	402.853	-1.44895	0.42993	-3.3702	0.000751136	0.0120076
MAML2	ENSG00000184384	757.303	-1.11741	0.331655	-3.36921	0.000753851	0.0120249
SPC25	ENSG00000152253	572.637	-1.38772	0.411923	-3.36889	0.000754714	0.0120256
TINAGL1	ENSG00000142910	146.877	1.0732	0.318709	3.36735	0.00075895	0.012041
TUBB4B	ENSG00000188229	18554.4	-1.1328	0.336486	-3.36656	0.000761125	0.0120625
EN1	ENSG00000163064	16.6575	1.52631	0.453539	3.36534	0.0007645	0.0120899
DNAI4	ENSG00000152763	161.855	1.18982	0.353816	3.36283	0.000771485	0.0121742
CMKLR2	ENSG00000183671	14.5796	1.55716	0.463383	3.36041	0.000778268	0.0122681
MAP2K6	ENSG00000108984	93.4586	1.52999	0.456249	3.35341	0.000798227	0.0125291
MCOLN3	ENSG00000055732	48.3377	1.43906	0.429432	3.35108	0.000804975	0.0125588
ARHGAP11A	ENSG00000198826	6657.93	-1.31557	0.392592	-3.35099	0.00080524	0.0125588
CYP1A1	ENSG00000140465	35.5815	-1.43279	0.427842	-3.34888	0.000811379	0.0126412
SLC9A5	ENSG00000135740	109.102	-1.00908	0.301381	-3.34818	0.000813447	0.01266
MCM7	ENSG00000166508	11226.8	-1.09435	0.327027	-3.34635	0.000818825	0.0127303
CCDC8	ENSG00000169515	325.809	-1.05977	0.316838	-3.34484	0.000823307	0.0127864
SPC24	ENSG00000161888	777.252	-1.34376	0.402	-3.34269	0.000829691	0.0128481
UBE2T	ENSG00000077152	1886.16	-1.25795	0.376718	-3.33924	0.00084007	0.0129783
FOSB	ENSG00000125740	1799.16	-1.59256	0.477206	-3.33726	0.000846095	0.013044
FANCE	ENSG00000112039	502.13	-1.1275	0.338076	-3.33505	0.000852851	0.0131207
TRIM22	ENSG00000132274	36.1304	1.55385	0.466514	3.33076	0.000866081	0.0132965
PARD3B	ENSG00000116117	137.155	1.06567	0.320268	3.32743	0.000876499	0.0134284
LRRC34	ENSG00000171757	64.3433	-1.08427	0.32591	-3.32689	0.000878223	0.0134408
XRCC2	ENSG00000196584	595.259	-1.34181	0.404184	-3.3198	0.000900835	0.013744
TMEM158	ENSG00000249992	764.144	-1.16379	0.351044	-3.31524	0.000915655	0.0139268
CALM3	ENSG00000160014	15253.2	-1.00668	0.303713	-3.31457	0.000917828	0.0139455
TINCR	ENSG00000223573	161.124	1.11301	0.336813	3.30455	0.000951284	0.0144092
PLK1	ENSG00000166851	5518.48	-1.34842	0.408442	-3.30137	0.000962133	0.0145586
TUBA1B	ENSG00000123416	66729.1	-1.14629	0.347619	-3.29754	0.000975354	0.0146645
H3C6	ENSG00000274750	299.54	1.19334	0.361986	3.29666	0.000978413	0.0146692
CYBRD1	ENSG00000071967	64.7881	1.3233	0.40163	3.29482	0.00098486	0.0147209
PADI2	ENSG00000117115	7296.92	1.26338	0.38341	3.29512	0.000983793	0.0147209
PCDHB9	ENSG00000177839	63.6783	1.18689	0.360227	3.29483	0.000984799	0.0147209
PCDHA11	ENSG00000249158	157.549	1.17211	0.356118	3.29136	0.00099705	0.0148563
RFLNA	ENSG00000178882	11.8944	1.53911	0.467706	3.29077	0.000999135	0.0148589
HSPG2	ENSG00000142798	54292.1	-1.01206	0.307581	-3.29037	0.00100056	0.014865
TJP2	ENSG00000119139	3319.53	-1.08114	0.329061	-3.28553	0.00101791	0.015062
PHF19	ENSG00000119403	3339.28	-1.04606	0.318977	-3.27942	0.00104021	0.0153304
CGNL1	ENSG00000128849	39.0535	1.35911	0.414693	3.27739	0.00104772	0.0154256
NFKBIZ	ENSG00000144802	1151.49	-1.13704	0.347246	-3.27444	0.00105871	0.0155407
GIPR	ENSG00000010310	157.653	-1.16125	0.354743	-3.27349	0.00106227	0.0155691
POLE	ENSG00000177084	4704.98	-1.10627	0.338403	-3.26908	0.00107896	0.0157439
SUV39H1	ENSG00000101945	1882.73	-1.15262	0.353354	-3.26195	0.00110648	0.0160658
NA	ENSG00000284906	967.815	-1.19389	0.366058	-3.26148	0.00110831	0.0160766
NUTM2B	ENSG00000188199	51.4471	1.33061	0.408169	3.25994	0.00111434	0.0161438
FAM167A	ENSG00000154319	37.2945	1.26856	0.38916	3.25974	0.00111514	0.0161438
EPHA4	ENSG00000116106	111.055	1.28899	0.395636	3.25802	0.00112191	0.01621
CELF2	ENSG00000048740	14.1043	1.56229	0.479716	3.25669	0.0011272	0.0162573
A4GALT	ENSG00000128274	392.623	1.15454	0.354601	3.25588	0.0011304	0.0162847
TROAP	ENSG00000135451	1229.64	-1.21191	0.37231	-3.25512	0.00113343	0.0163122
ABCG2	ENSG00000118777	855.722	-1.02031	0.31359	-3.25364	0.00113936	0.0163718
CDT1	ENSG00000167513	1750.85	-1.06128	0.326192	-3.25353	0.00113979	0.0163718
DNAAF4	ENSG00000256061	125.72	1.10997	0.341371	3.25152	0.0011479	0.0164402
SCNN1G	ENSG00000166828	39.4751	-1.2884	0.396366	-3.25053	0.00115189	0.0164494
ARMCX2	ENSG00000184867	38.1723	-1.40462	0.432052	-3.25103	0.00114986	0.0164494
DOCK3	ENSG00000088538	36.0576	1.21368	0.373455	3.24987	0.00115457	0.0164557
MATN3	ENSG00000132031	229.709	1.10745	0.340756	3.24998	0.00115415	0.0164557
CEP55	ENSG00000138180	5208.25	-1.2663	0.390072	-3.24633	0.00116905	0.016646
EGLN3	ENSG00000129521	41.9935	1.34523	0.414531	3.24518	0.00117376	0.0166969
RAD51AP1	ENSG00000111247	526.644	-1.1638	0.359593	-3.23643	0.00121033	0.0171508
DOCK11	ENSG00000147251	91.2799	1.24402	0.385024	3.23101	0.00123355	0.0174129
SSPN	ENSG00000123096	879.62	1.12844	0.349398	3.22968	0.00123931	0.0174773
ALX1	ENSG00000180318	75.071	-1.10846	0.34411	-3.22122	0.00127645	0.0179115
CYGB	ENSG00000161544	248.593	-1.08754	0.338109	-3.21655	0.00129742	0.0181578
MCM2	ENSG00000073111	6226.21	-1.11197	0.346052	-3.2133	0.00131221	0.0182951
PTTG1	ENSG00000164611	3724.07	-1.21908	0.380115	-3.20714	0.00134062	0.0186383
SPOCK1	ENSG00000152377	1856.85	-1.08161	0.337293	-3.20675	0.00134242	0.0186456
ANP32E	ENSG00000143401	4611.24	-1.03718	0.323663	-3.2045	0.00135297	0.0187568
MMP11	ENSG00000099953	263.721	1.24431	0.388534	3.20256	0.0013621	0.018848
RBP7	ENSG00000162444	320.248	1.08867	0.340076	3.20126	0.00136826	0.0189153
APOL3	ENSG00000128284	72.3498	1.16094	0.362717	3.20068	0.00137102	0.018918
NA	ENSG00000288529	4.38064	1.44506	0.451589	3.19993	0.00137459	0.0189382
CDH4	ENSG00000179242	23.997	-1.44285	0.450977	-3.19939	0.00137719	0.0189382
FN1	ENSG00000115414	87.9912	-1.23049	0.385273	-3.19382	0.00140405	0.0191939
ANKRD20A4P	ENSG00000172014	63.1076	-1.33201	0.417931	-3.18716	0.00143677	0.0195504
GALNT5	ENSG00000136542	40.7108	-1.48346	0.46542	-3.18736	0.00143579	0.0195504
GINS4	ENSG00000147536	456.999	-1.30772	0.410349	-3.18686	0.00143829	0.019553
CLSPN	ENSG00000092853	1699.13	-1.50101	0.471447	-3.18385	0.00145332	0.019721
HHAT	ENSG00000054392	206.074	1.29244	0.406044	3.183	0.00145757	0.0197605
COL17A1	ENSG00000065618	27.9899	-1.52821	0.480182	-3.18256	0.0014598	0.019772
SELENOM	ENSG00000198832	2082.52	1.00198	0.314897	3.18194	0.00146293	0.0197784
BUB1	ENSG00000169679	7091.07	-1.24891	0.393039	-3.17758	0.00148511	0.0200049
CKAP2L	ENSG00000169607	2298.42	-1.14392	0.360764	-3.17082	0.00152008	0.0203827
MDGA1	ENSG00000112139	546.901	-1.18357	0.373865	-3.16576	0.0015468	0.0206925
SHANK2	ENSG00000162105	136.267	1.01998	0.322911	3.1587	0.00158476	0.0210582
NEIL3	ENSG00000109674	391.95	-1.21655	0.385127	-3.15883	0.00158407	0.0210582
TMEM169	ENSG00000163449	84.0339	1.27249	0.403296	3.15522	0.00160375	0.0212913
PSMC3IP	ENSG00000131470	420.674	-1.04296	0.330725	-3.15355	0.00161298	0.0213176
DAPK2	ENSG00000035664	78.0085	1.15778	0.367598	3.14958	0.00163508	0.0215517
CBLN2	ENSG00000141668	289.879	1.13454	0.360623	3.14607	0.00165481	0.0217135
GTSE1	ENSG00000075218	1722.49	-1.27247	0.404562	-3.1453	0.00165916	0.0217135
CCKAR	ENSG00000163394	6.03604	-1.48159	0.471019	-3.1455	0.00165801	0.0217135
URGCP-MRPS24	ENSG00000270617	5.8582	1.4697	0.467797	3.14175	0.00167939	0.0218833
ACOT4	ENSG00000177465	93.7713	1.09696	0.349679	3.13705	0.00170655	0.0221761
SNCG	ENSG00000173267	179.426	-1.07293	0.342519	-3.13245	0.00173352	0.0225067
CCNF	ENSG00000162063	2163.3	-1.26602	0.404197	-3.13218	0.00173511	0.0225075
CCDC180	ENSG00000197816	87.6661	-1.06977	0.341676	-3.13094	0.00174245	0.022542
CACNA1G	ENSG00000006283	345.223	-1.17359	0.374866	-3.1307	0.00174389	0.022542
SYNPR	ENSG00000163630	4.56847	1.40068	0.448061	3.12609	0.00177147	0.0227785
FOXI1	ENSG00000168269	5.75749	1.38893	0.445524	3.11752	0.00182379	0.0233088
GDF5	ENSG00000125965	33.5512	-1.2548	0.40318	-3.11226	0.00185661	0.0236755
FASN	ENSG00000169710	39055	-1.02154	0.328421	-3.11046	0.00186799	0.0237845
FGFR2	ENSG00000066468	46.8633	1.13627	0.365516	3.10869	0.00187922	0.023872
SOX21	ENSG00000125285	682.193	-1.17138	0.376871	-3.10817	0.00188247	0.0238721
HSPB6	ENSG00000004776	36.2263	-1.25746	0.404996	-3.10487	0.00190361	0.0239956
PIK3IP1	ENSG00000100100	387.824	1.15543	0.37269	3.10025	0.00193358	0.0242901
CD79A	ENSG00000105369	31.8501	-1.26532	0.409204	-3.09215	0.0019871	0.0248354
DIPK1C	ENSG00000187773	65.6605	1.36737	0.442402	3.09079	0.00199626	0.0248865
TSPEAR	ENSG00000175894	29.8473	1.29636	0.419413	3.0909	0.00199553	0.0248865
SLC12A8	ENSG00000221955	62.9374	-1.32683	0.429342	-3.09038	0.00199899	0.0248994
SLC16A6	ENSG00000108932	67.4864	-1.2847	0.415789	-3.08979	0.002003	0.0249072
KCNF1	ENSG00000162975	58.6715	1.06608	0.345472	3.08586	0.00202964	0.0251536
TCF19	ENSG00000137310	1226.99	-1.0801	0.35034	-3.08301	0.00204918	0.025353
DNAJB11	ENSG00000090520	8470.19	-1.09336	0.35484	-3.08127	0.00206117	0.0254485
HMCN1	ENSG00000143341	124.439	-1.19533	0.388012	-3.08064	0.00206554	0.0254485
DEPTOR	ENSG00000155792	1407	1.15326	0.374494	3.07951	0.00207338	0.0255159
PBK	ENSG00000168078	1050.29	-1.26469	0.410743	-3.07902	0.00207684	0.0255237
GASK1B	ENSG00000164125	363.948	-1.08033	0.351068	-3.07726	0.0020891	0.0256315
PSAT1	ENSG00000135069	22102.4	1.06441	0.346813	3.06911	0.00214694	0.0262349
FNDC5	ENSG00000160097	55.8242	1.00373	0.327046	3.06908	0.00214719	0.0262349
RDM1	ENSG00000278023	128.164	-1.08683	0.354509	-3.06574	0.00217131	0.0264418
MXD3	ENSG00000213347	283.717	-1.08289	0.353577	-3.06266	0.00219379	0.0266275
TPX2	ENSG00000088325	24563.6	-1.11508	0.364754	-3.05707	0.00223511	0.0270176
TMOD1	ENSG00000136842	39.0497	1.19625	0.391455	3.05592	0.00224372	0.0270994
CDKL3	ENSG00000006837	105.171	1.05865	0.346598	3.0544	0.00225511	0.0272147
WDHD1	ENSG00000198554	1610.83	-1.03085	0.337778	-3.05186	0.00227427	0.0273787
NUDT15	ENSG00000136159	1719.71	-1.05656	0.346339	-3.05064	0.00228357	0.0273982
CENPW	ENSG00000203760	685.94	-1.11735	0.366221	-3.05102	0.00228063	0.0273982
ANKRD18B	ENSG00000230453	135.028	-1.13632	0.372409	-3.05128	0.00227869	0.0273982
ANKFN1	ENSG00000153930	7.78577	1.46798	0.482249	3.04402	0.00233438	0.0278969
TENM4	ENSG00000149256	26.7619	1.35011	0.445803	3.02849	0.00245775	0.0290533
TFAP2E	ENSG00000116819	45.8284	1.01296	0.334489	3.02837	0.00245877	0.0290533
MFSD2A	ENSG00000168389	70.5026	-1.14139	0.377182	-3.0261	0.00247731	0.0291321
PCDHB16	ENSG00000272674	30.2093	1.26219	0.417238	3.0251	0.0024855	0.0291818
EVA1A	ENSG00000115363	40.6105	1.38225	0.457016	3.02452	0.00249029	0.0292117
RCSD1	ENSG00000198771	44.3704	-1.14764	0.379888	-3.02098	0.00251954	0.0293859
BUB1B	ENSG00000156970	3641.56	-1.17623	0.389418	-3.02047	0.0025238	0.0293859
RAET1E	ENSG00000164520	58.6551	-1.21169	0.401208	-3.02011	0.00252683	0.0293859
SLC38A5	ENSG00000017483	42.4885	-1.31579	0.435658	-3.02024	0.00252577	0.0293859
NA	ENSG00000287856	17.2089	-1.45616	0.482044	-3.02079	0.00252114	0.0293859
FEN1	ENSG00000168496	2718.65	-1.14623	0.380034	-3.01611	0.00256037	0.0296588
DNA2	ENSG00000138346	866.395	-1.11522	0.369838	-3.01543	0.00256615	0.0297024
STARD8	ENSG00000130052	771.426	-1.00484	0.333598	-3.01213	0.00259426	0.0297935
IFIT3	ENSG00000119917	945.454	1.03975	0.345333	3.01085	0.00260522	0.0298727
NA	ENSG00000260371	16.3226	-1.44181	0.479498	-3.00691	0.00263916	0.0301914
TSPAN8	ENSG00000127324	4.69045	1.40684	0.468512	3.00279	0.00267517	0.0304378
FERMT1	ENSG00000101311	255.674	-1.01101	0.336834	-3.00151	0.00268641	0.0305421
MAP1LC3B	ENSG00000140941	13785.8	1.00997	0.336932	2.99756	0.00272151	0.0308696
NHS	ENSG00000188158	44.1352	-1.21731	0.406219	-2.99669	0.00272927	0.0309338
TMEM107	ENSG00000179029	314.012	-1.11684	0.373268	-2.99205	0.00277111	0.0312887
KIF4A	ENSG00000090889	4376.94	-1.12444	0.37759	-2.97794	0.00290192	0.0326145
DMTN	ENSG00000158856	42.2786	1.20825	0.406111	2.97517	0.00292828	0.0328355
LMNB1	ENSG00000113368	5308.33	-1.12332	0.377618	-2.97476	0.00293223	0.0328548
WDR76	ENSG00000092470	1493.83	-1.03563	0.348992	-2.96749	0.00300244	0.0334116
ARHGAP33	ENSG00000004777	786.81	-1.07587	0.36256	-2.96743	0.00300296	0.0334116
NTRK2	ENSG00000148053	60.6538	-1.24073	0.418268	-2.96636	0.00301345	0.0334845
SGO2	ENSG00000163535	3260.36	-1.22319	0.412688	-2.96395	0.00303717	0.0336719
GLRB	ENSG00000109738	61.6748	1.01988	0.34444	2.96099	0.00306655	0.0339465
CENPK	ENSG00000123219	676.114	-1.17626	0.397324	-2.96046	0.00307181	0.0339792
PCDHA13	ENSG00000239389	32.479	1.18063	0.399255	2.95708	0.00310564	0.0342504
DHH	ENSG00000139549	25.1246	-1.34685	0.455722	-2.95542	0.00312239	0.0343836
ORC1	ENSG00000085840	686.282	-1.40362	0.47503	-2.9548	0.00312868	0.0344272
MCM10	ENSG00000065328	1005.84	-1.39811	0.473763	-2.95108	0.00316668	0.0346898
FOXD4	ENSG00000170122	22.9491	1.33268	0.451727	2.95019	0.0031758	0.0347492
CAPN6	ENSG00000077274	12.758	1.39779	0.47412	2.94818	0.00319652	0.0349062
CCDC150	ENSG00000144395	173.473	-1.257	0.42642	-2.94779	0.00320056	0.0349062
SYT2	ENSG00000143858	8.62407	-1.42061	0.482137	-2.94649	0.00321408	0.0350006
NA	ENSG00000260729	11.1697	1.41336	0.47983	2.94554	0.00322392	0.0350536
COL16A1	ENSG00000084636	100.392	1.13289	0.384817	2.94398	0.00324022	0.0351812
MYH3	ENSG00000109063	62.8871	-1.14429	0.389469	-2.93806	0.00330272	0.0357281
DSCC1	ENSG00000136982	566.613	-1.05925	0.360695	-2.93668	0.00331749	0.0358353
TACC3	ENSG00000013810	5623.55	-1.17639	0.401464	-2.93026	0.00338677	0.0364233
LZTS1	ENSG00000061337	13.6107	1.39596	0.476788	2.92785	0.00341316	0.0366268
SMC2	ENSG00000136824	2592.75	-1.08139	0.369657	-2.9254	0.00344013	0.0368357
SLC51B	ENSG00000186198	9.80471	1.40599	0.481124	2.92229	0.00347464	0.0370972
ZFHX2	ENSG00000136367	313.27	1.03367	0.354098	2.91915	0.00350985	0.0374189
SMPDL3B	ENSG00000130768	40.8417	1.18712	0.407147	2.9157	0.00354886	0.0377728
CENPL	ENSG00000120334	1032.17	-1.02637	0.352036	-2.91554	0.00355074	0.0377728
SASS6	ENSG00000156876	393.661	-1.08758	0.373507	-2.9118	0.00359356	0.0381732
HMX2	ENSG00000188816	204.943	-1.04791	0.359936	-2.91138	0.00359839	0.0381969
EIF4EBP3	ENSG00000243056	209.924	1.07484	0.369887	2.90588	0.00366227	0.038813
STIL	ENSG00000123473	2464.07	-1.05417	0.362812	-2.90554	0.00366618	0.038813
DLGAP5	ENSG00000126787	3348.11	-1.16654	0.40228	-2.89983	0.00373368	0.0392271
MGAT3	ENSG00000128268	115.471	1.05045	0.362638	2.89669	0.00377121	0.0395466
LRIG1	ENSG00000144749	255.917	1.00961	0.348871	2.89394	0.00380444	0.0398384
PCDHB13	ENSG00000187372	30.9677	1.20848	0.417895	2.89184	0.00382993	0.0400199
NNMT	ENSG00000166741	70.5619	1.22183	0.422765	2.8901	0.00385114	0.040156
ST14	ENSG00000149418	52.4936	1.09174	0.37773	2.89026	0.00384928	0.040156
ANKS1B	ENSG00000185046	48.531	1.07704	0.372946	2.88792	0.00387798	0.0403787
NA	ENSG00000283782	810.004	1.08372	0.37582	2.88362	0.00393135	0.0407041
EGR3	ENSG00000179388	22.0496	-1.27556	0.442497	-2.88263	0.00394371	0.0408034
MYBL2	ENSG00000101057	5360.88	-1.36881	0.475303	-2.87988	0.00397826	0.0411232
SLC39A8	ENSG00000138821	53.2564	-1.25279	0.435212	-2.87857	0.00399485	0.0412167
SMC4	ENSG00000113810	9281.56	-1.00276	0.348504	-2.87732	0.00401075	0.0412583
VSIG1	ENSG00000101842	13.4292	-1.38458	0.482073	-2.87214	0.00407701	0.0417426
NRTN	ENSG00000171119	44.5513	1.09176	0.380473	2.86948	0.00411148	0.0418916
MARCHF4	ENSG00000144583	1833.38	-1.04136	0.362994	-2.86881	0.00412022	0.0419239
NAT16	ENSG00000167011	22.1197	-1.25448	0.437835	-2.86518	0.00416766	0.0422593
CFAP119	ENSG00000196118	101.126	-1.11847	0.390468	-2.86443	0.0041776	0.0423309
TMEM61	ENSG00000143001	6.54778	1.37397	0.480328	2.86049	0.00422993	0.0426237
GPR161	ENSG00000143147	45.1314	1.06996	0.3741	2.86009	0.00423515	0.0426237
STARD4	ENSG00000164211	978.086	-1.18731	0.415581	-2.85698	0.00427688	0.0430113
CDA	ENSG00000158825	74.8586	-1.16281	0.407254	-2.85524	0.0043004	0.0431322
E2F8	ENSG00000129173	450.991	-1.20071	0.420527	-2.85524	0.00430044	0.0431322
STK32A	ENSG00000169302	15.4092	1.3622	0.477295	2.854	0.00431729	0.0432515
DSN1	ENSG00000149636	1190.99	-1.03786	0.363759	-2.85314	0.00432892	0.0433275
NKAIN2	ENSG00000188580	47.5069	1.01456	0.355665	2.85257	0.00433677	0.0433367
ATP6V0A4	ENSG00000105929	11.4271	-1.37025	0.480388	-2.85238	0.00433929	0.0433367
SHISAL1	ENSG00000138944	16.587	1.23998	0.435097	2.8499	0.00437324	0.0435343
ROBO2	ENSG00000185008	14.1266	1.36621	0.47943	2.84966	0.00437666	0.0435389
EGR2	ENSG00000122877	38.2064	-1.2236	0.429488	-2.84897	0.00438604	0.0435734
PDZD7	ENSG00000186862	83.6331	-1.05554	0.370589	-2.84827	0.00439582	0.0436116
SLC16A9	ENSG00000165449	23.8835	1.1749	0.412537	2.84798	0.00439971	0.0436208
TMEM179	ENSG00000258986	41.8224	-1.0315	0.362359	-2.84663	0.00441847	0.0437185
GLI3	ENSG00000106571	55.8728	1.09065	0.383278	2.8456	0.00443283	0.0437724
NA	ENSG00000284057	310.969	1.19951	0.42165	2.84481	0.00444386	0.0438519
EFCC1	ENSG00000114654	10.3397	1.33852	0.471229	2.8405	0.00450432	0.0442382
TMEM229B	ENSG00000198133	25.5054	1.28551	0.452699	2.83967	0.00451606	0.0442382
PLAAT4	ENSG00000133321	204.628	1.23393	0.434456	2.84016	0.00450909	0.0442382
PCDH20	ENSG00000280165	467.59	1.19073	0.419191	2.84053	0.00450382	0.0442382
PLA2R1	ENSG00000153246	180.263	1.05135	0.370222	2.83979	0.00451439	0.0442382
PKD1L1	ENSG00000158683	45.4503	-1.08282	0.381254	-2.84014	0.00450932	0.0442382
PCDHB8	ENSG00000120322	114.021	1.09342	0.385157	2.83888	0.00452716	0.0442879
PRADC1	ENSG00000135617	482.287	-1.14125	0.402282	-2.83693	0.00455501	0.0444718
EGR1	ENSG00000120738	9602.89	-1.36256	0.480504	-2.83569	0.00457268	0.0445257
NA	ENSG00000261793	12.8706	1.32754	0.468561	2.83323	0.00460802	0.0447519
FOXD4L1	ENSG00000184492	4.79345	1.33134	0.470731	2.82825	0.00468032	0.045273
TP53INP1	ENSG00000164938	561.863	1.14392	0.40449	2.82805	0.0046832	0.045273
ENTPD2	ENSG00000054179	147.645	1.18086	0.418153	2.82399	0.00474304	0.0456715
ATAD2	ENSG00000156802	4299.1	-1.04814	0.3712	-2.82364	0.00474816	0.045691
DNAJB5	ENSG00000137094	1236.38	-1.07733	0.381726	-2.82225	0.00476882	0.0458598
MKI67	ENSG00000148773	20780.4	-1.34421	0.476555	-2.82069	0.00479208	0.0460534
COL12A1	ENSG00000111799	908.524	1.10319	0.391248	2.81966	0.00480749	0.0461714
UHRF1	ENSG00000276043	2803.62	-1.15909	0.411264	-2.81836	0.00482699	0.0463284
RFC3	ENSG00000133119	1303.5	-1.10343	0.392001	-2.81487	0.00487975	0.046622
NLGN3	ENSG00000196338	34.4495	1.07993	0.385111	2.80419	0.00504425	0.0477291
NEURL3	ENSG00000163121	14.5862	1.24894	0.446049	2.8	0.00511031	0.0480569
H2BC21	ENSG00000184678	622.56	1.10501	0.394656	2.79993	0.00511135	0.0480569
NA	ENSG00000277758	59.8249	1.0661	0.380793	2.79969	0.00511522	0.0480569
MAGEA9B	ENSG00000267978	11.4167	1.31164	0.469432	2.7941	0.00520445	0.0487437
CACNA1B	ENSG00000148408	24.6987	1.14178	0.408868	2.79255	0.00522947	0.0489158
GUCY1A1	ENSG00000164116	17.0698	1.21609	0.436464	2.78623	0.00533258	0.0496909
ITGA10	ENSG00000143127	1471.64	-1.05241	0.37799	-2.78422	0.00536568	0.0498416

## Sheet: Up-DEGs
Gene_Symbol	Gene_ID	baseMean	log2FoldChange	lfcSE	stat	pvalue	padj
IFI27	ENSG00000165949	286.699	5.04862	0.303982	16.6083	6.07109e-62	8.93847e-58
COL26A1	ENSG00000160963	638.748	3.89207	0.287232	13.5502	7.89794e-42	5.81407e-38
BMP7	ENSG00000101144	316.191	2.91592	0.284125	10.2628	1.03643e-24	2.54324e-21
ART5	ENSG00000167311	109.093	3.32396	0.325048	10.2261	1.51573e-24	3.18802e-21
IL32	ENSG00000008517	983.775	2.41482	0.254437	9.49084	2.2919e-21	3.7493e-18
ZNF704	ENSG00000164684	248.697	3.29465	0.353608	9.31723	1.19416e-20	1.35243e-17
IGFBP7	ENSG00000163453	344.688	2.35305	0.252355	9.32435	1.11664e-20	1.35243e-17
FSTL1	ENSG00000163430	763.994	2.36746	0.255441	9.26815	1.89407e-20	1.99188e-17
TRIM2	ENSG00000109654	263.079	2.2131	0.244715	9.04356	1.51648e-19	1.39544e-16
ALX4	ENSG00000052850	152.135	3.17958	0.353262	9.00062	2.24452e-19	1.83589e-16
C3	ENSG00000125730	493.518	2.32995	0.259541	8.97717	2.77815e-19	2.06833e-16
ISG15	ENSG00000187608	4137.23	2.30894	0.257237	8.97593	2.80965e-19	2.06833e-16
IFI6	ENSG00000126709	3818.67	3.32365	0.373909	8.88892	6.17072e-19	4.32626e-16
ARRDC4	ENSG00000140450	966.263	2.60289	0.29588	8.79712	1.40369e-18	9.39386e-16
MAGEA6	ENSG00000197172	56.3082	3.08798	0.361467	8.54291	1.3088e-17	8.02893e-15
CRACDL	ENSG00000196872	46.6209	3.76667	0.442404	8.51411	1.67879e-17	9.15438e-15
ARHGEF4	ENSG00000136002	66.6802	2.83226	0.335671	8.4376	3.23918e-17	1.6445e-14
WNT6	ENSG00000115596	191.98	2.80547	0.335279	8.36758	5.88127e-17	2.79322e-14
MGAT4A	ENSG00000071073	48.914	3.15479	0.381746	8.26411	1.40735e-16	6.27891e-14
PLXNA2	ENSG00000076356	200.977	2.76656	0.338838	8.16485	3.21844e-16	1.39368e-13
GOLGA7B	ENSG00000155265	193.543	1.92745	0.242776	7.9392	2.03488e-15	8.55988e-13
LTB	ENSG00000227507	167.272	2.79139	0.354992	7.86326	3.74264e-15	1.48927e-12
LYPD6B	ENSG00000150556	39.833	3.39294	0.434586	7.80729	5.84293e-15	2.09818e-12
MX1	ENSG00000157601	734.83	3.07718	0.393866	7.81277	5.59465e-15	2.09818e-12
OAS1	ENSG00000089127	394.176	2.4242	0.322964	7.50609	6.09173e-14	1.99308e-11
MAMDC2	ENSG00000165072	147.636	2.22502	0.298264	7.45992	8.65731e-14	2.77091e-11
RTN4RL1	ENSG00000185924	127.325	2.57298	0.347929	7.39514	1.41262e-13	4.42512e-11
PAX6	ENSG00000007372	29.3175	3.1258	0.422915	7.39108	1.45643e-13	4.46728e-11
IFIH1	ENSG00000115267	1010.44	1.99345	0.270761	7.3624	1.80627e-13	5.31874e-11
BTG2	ENSG00000159388	113.475	2.07154	0.283375	7.31025	2.66653e-13	7.54987e-11
H4C14	ENSG00000270882	773.285	2.03795	0.282184	7.22207	5.12023e-13	1.39602e-10
TFCP2L1	ENSG00000115112	383.065	1.72219	0.240575	7.15864	8.14836e-13	2.18124e-10
CHI3L2	ENSG00000064886	58.5546	2.66531	0.37328	7.14025	9.31645e-13	2.40642e-10
CRACD	ENSG00000109265	177.858	2.33844	0.332585	7.03112	2.04878e-12	5.20072e-10
TRAF1	ENSG00000056558	687.372	1.74486	0.250847	6.95586	3.50424e-12	8.5103e-10
C14orf132	ENSG00000227051	179.768	2.51528	0.362654	6.93575	4.04083e-12	9.59566e-10
PLEKHG1	ENSG00000120278	524.034	2.0392	0.297439	6.85586	7.08839e-12	1.63066e-09
ADAMTS12	ENSG00000151388	44.4865	3.0005	0.43911	6.83315	8.3069e-12	1.88158e-09
FAXC	ENSG00000146267	73.8649	2.09867	0.307576	6.82326	8.89964e-12	1.98529e-09
H3C10	ENSG00000278828	171.308	2.14471	0.315696	6.7936	1.09372e-11	2.4034e-09
IRF7	ENSG00000185507	1943.81	1.47334	0.217324	6.77945	1.20631e-11	2.57399e-09
VAV3	ENSG00000134215	21.1386	3.06172	0.455666	6.71922	1.82705e-11	3.78869e-09
SOD2	ENSG00000112096	7364.42	1.37245	0.207352	6.61894	3.61783e-11	7.39796e-09
ESYT3	ENSG00000158220	43.7097	2.29963	0.349008	6.58905	4.42642e-11	8.80678e-09
PKP2	ENSG00000057294	139.687	1.78087	0.274232	6.49402	8.35744e-11	1.57752e-08
CHI3L1	ENSG00000133048	18.2401	2.98622	0.462231	6.46044	1.04397e-10	1.94561e-08
KCNC1	ENSG00000129159	40.7408	2.65115	0.41213	6.43279	1.25285e-10	2.27724e-08
ATAD3C	ENSG00000215915	201.811	2.08182	0.325058	6.40446	1.50903e-10	2.70944e-08
MYL9	ENSG00000101335	2109.71	1.65904	0.26049	6.36891	1.90371e-10	3.3367e-08
H2AC6	ENSG00000180573	1819.56	2.14143	0.337483	6.3453	2.21994e-10	3.84521e-08
G0S2	ENSG00000123689	290.884	2.393	0.379399	6.30734	2.8387e-10	4.80393e-08
IFIT1	ENSG00000185745	1661.54	1.63691	0.259467	6.30872	2.81345e-10	4.80393e-08
IGSF3	ENSG00000143061	855.895	1.74841	0.283441	6.16852	6.89323e-10	1.07967e-07
FOXA1	ENSG00000129514	57.3516	1.97926	0.323183	6.12427	9.11021e-10	1.41189e-07
TWIST2	ENSG00000233608	99.6259	1.95418	0.322182	6.06547	1.31568e-09	1.99698e-07
H2AC11	ENSG00000196787	106.965	2.00914	0.3325	6.04253	1.51714e-09	2.25624e-07
CMPK2	ENSG00000134326	57.5413	2.31528	0.389385	5.94598	2.74807e-09	4.00593e-07
CD74	ENSG00000019582	186.168	1.56964	0.26656	5.88849	3.89728e-09	5.46473e-07
TAP1	ENSG00000168394	4037.21	1.12661	0.192581	5.85004	4.91458e-09	6.82617e-07
LGALS9	ENSG00000168961	85.7406	1.9281	0.329682	5.84836	4.96458e-09	6.83117e-07
RASD1	ENSG00000108551	397.069	1.55641	0.268074	5.80588	6.40292e-09	8.64865e-07
FBN1	ENSG00000166147	389.273	2.07598	0.360474	5.75903	8.46003e-09	1.09261e-06
PCDHB14	ENSG00000120327	93.0543	1.68246	0.294685	5.70935	1.13407e-08	1.41499e-06
GMPR	ENSG00000137198	135.852	1.72888	0.304595	5.67599	1.37889e-08	1.69178e-06
C4orf19	ENSG00000154274	29.9983	2.2456	0.396138	5.66874	1.4385e-08	1.73598e-06
COL4A5	ENSG00000188153	843.005	1.92282	0.340622	5.64502	1.65166e-08	1.96108e-06
WNT10A	ENSG00000135925	150.619	1.68641	0.300021	5.62096	1.89898e-08	2.17773e-06
DDX58	ENSG00000107201	3027.79	1.15936	0.206253	5.62107	1.89777e-08	2.17773e-06
NEU1	ENSG00000204386	2571.99	1.32995	0.238285	5.58137	2.38638e-08	2.70267e-06
LBH	ENSG00000213626	35.0791	2.35934	0.423563	5.57022	2.54418e-08	2.85939e-06
MAT2A	ENSG00000168906	63902.1	1.74217	0.316004	5.51311	3.52551e-08	3.86969e-06
ARHGEF10L	ENSG00000074964	318.659	2.01337	0.365485	5.50877	3.61343e-08	3.91181e-06
MRAS	ENSG00000158186	959.34	1.6784	0.30527	5.4981	3.83912e-08	4.09589e-06
USP18	ENSG00000184979	265.431	1.73295	0.31589	5.48593	4.11292e-08	4.32532e-06
KRT15	ENSG00000171346	1132.17	1.32425	0.241825	5.47609	4.34835e-08	4.54048e-06
H4C8	ENSG00000158406	229.51	1.74909	0.319638	5.4721	4.44723e-08	4.55058e-06
PLCB4	ENSG00000101333	150.971	1.73421	0.316926	5.47196	4.45075e-08	4.55058e-06
OSR1	ENSG00000143867	96.9876	1.65626	0.302657	5.47239	4.43994e-08	4.55058e-06
RET	ENSG00000165731	304.575	1.99072	0.364637	5.45945	4.77606e-08	4.84951e-06
NALF2	ENSG00000130054	599.464	1.21043	0.222151	5.4487	5.07399e-08	5.11674e-06
RIMS4	ENSG00000101098	229.262	1.84324	0.338717	5.44182	5.27378e-08	5.24635e-06
BATF2	ENSG00000168062	306.427	1.53815	0.28263	5.44227	5.2606e-08	5.24635e-06
NA	ENSG00000282988	161.289	1.82775	0.337587	5.41416	6.15755e-08	6.08441e-06
NREP	ENSG00000134986	627.652	1.71755	0.318172	5.39818	6.7319e-08	6.48375e-06
CASP1	ENSG00000137752	82.7336	2.20405	0.413216	5.3339	9.6126e-08	9.0722e-06
GPR27	ENSG00000170837	13.4934	2.51909	0.480256	5.24531	1.5602e-07	1.41387e-05
KCNB1	ENSG00000158445	448.273	1.8684	0.358288	5.21482	1.83998e-07	1.62216e-05
H2BC5	ENSG00000158373	1420.81	1.65445	0.320803	5.15721	2.50652e-07	2.14555e-05
COL4A6	ENSG00000197565	36.6843	1.87503	0.364649	5.142	2.71827e-07	2.30006e-05
H1-2	ENSG00000187837	914.008	1.40114	0.272657	5.13883	2.76453e-07	2.30876e-05
DOK7	ENSG00000175920	27.7095	2.21745	0.431749	5.13597	2.80687e-07	2.32166e-05
EFNA1	ENSG00000169242	935.637	1.51243	0.294894	5.12871	2.91732e-07	2.39954e-05
VDR	ENSG00000111424	243.777	1.65217	0.322315	5.12594	2.96052e-07	2.42154e-05
PARD6G	ENSG00000178184	224.591	1.32771	0.259908	5.1084	3.24895e-07	2.62826e-05
HKDC1	ENSG00000156510	152.347	1.9437	0.380636	5.10644	3.28286e-07	2.64118e-05
GFPT2	ENSG00000131459	111.523	1.4375	0.283488	5.07076	3.9622e-07	3.08738e-05
SEMA3E	ENSG00000170381	605.848	1.1577	0.228609	5.06413	4.10271e-07	3.17917e-05
GALNT16	ENSG00000100626	51.2898	1.84212	0.364912	5.04811	4.46207e-07	3.42161e-05
GLI1	ENSG00000111087	591.142	1.39539	0.276658	5.04372	4.56578e-07	3.483e-05
TMEM117	ENSG00000139173	85.5669	1.50665	0.299087	5.03749	4.71678e-07	3.52514e-05
PPM1H	ENSG00000111110	186.709	1.45631	0.289055	5.03819	4.69954e-07	3.52514e-05
C4B	ENSG00000224389	473.787	1.96056	0.389952	5.0277	4.96387e-07	3.69107e-05
GPNMB	ENSG00000136235	63.3149	1.99131	0.39661	5.02082	5.14525e-07	3.72413e-05
SLC37A1	ENSG00000160190	252.311	1.14869	0.228736	5.02188	5.11675e-07	3.72413e-05
IGFBPL1	ENSG00000137142	281.443	1.36812	0.272711	5.01675	5.25519e-07	3.77425e-05
B3GALNT1	ENSG00000169255	1285.44	1.35555	0.270428	5.01261	5.36972e-07	3.83778e-05
PLA2G4C	ENSG00000105499	231.162	1.76577	0.352509	5.00913	5.46766e-07	3.88891e-05
TMPRSS2	ENSG00000184012	99.8481	2.08705	0.417964	4.99337	5.93341e-07	4.15988e-05
CPPED1	ENSG00000103381	528.371	1.29093	0.259349	4.97757	6.43862e-07	4.45304e-05
IFI35	ENSG00000068079	1990.59	1.31807	0.265898	4.95707	7.15638e-07	4.90062e-05
MEGF6	ENSG00000162591	608.061	1.58925	0.321511	4.94305	7.69088e-07	5.23186e-05
PKDCC	ENSG00000162878	250.271	1.29588	0.262217	4.94201	7.73215e-07	5.23186e-05
SERPINA1	ENSG00000197249	137.581	1.31623	0.26659	4.93726	7.92276e-07	5.30213e-05
FAM89A	ENSG00000182118	84.6067	1.39756	0.283751	4.92531	8.42271e-07	5.6112e-05
H2BC12	ENSG00000197903	2959.7	1.33026	0.270646	4.91513	8.87251e-07	5.88423e-05
CXCL16	ENSG00000161921	312.872	1.34032	0.27294	4.91068	9.07604e-07	5.99222e-05
PTGIS	ENSG00000124212	342.53	2.06811	0.422976	4.88943	1.01131e-06	6.53048e-05
CEMIP	ENSG00000103888	34.1761	2.00476	0.410244	4.88674	1.02517e-06	6.55908e-05
PCSK6	ENSG00000140479	1618.17	1.37071	0.280511	4.88647	1.02662e-06	6.55908e-05
GBP3	ENSG00000117226	186.896	1.24864	0.255596	4.88519	1.0333e-06	6.55908e-05
NFKBIA	ENSG00000100906	3118.44	1.10852	0.226916	4.88514	1.03356e-06	6.55908e-05
FAM20C	ENSG00000177706	1385.59	1.31158	0.269273	4.87083	1.11132e-06	6.99228e-05
H2BC4	ENSG00000180596	201.965	1.36318	0.281703	4.83907	1.30451e-06	8.1039e-05
PRR5	ENSG00000186654	290.929	1.58911	0.328464	4.83801	1.31143e-06	8.11267e-05
PCDH1	ENSG00000156453	382.114	1.36466	0.282248	4.83497	1.33163e-06	8.20316e-05
TBX15	ENSG00000092607	72.8213	1.61291	0.336499	4.7932	1.64143e-06	9.94515e-05
KIF21B	ENSG00000116852	48.4774	1.82673	0.381677	4.78605	1.70098e-06	0.000102637
PTGFRN	ENSG00000134247	56.6272	1.57982	0.331729	4.76238	1.91319e-06	0.00011358
FZD6	ENSG00000164930	2718.24	1.26944	0.267025	4.75402	1.9941e-06	0.000117908
LITAF	ENSG00000189067	2978.51	1.47529	0.312206	4.72539	2.29674e-06	0.00013329
CACNA1D	ENSG00000157388	605.314	1.20062	0.254091	4.72515	2.2995e-06	0.00013329
HCN4	ENSG00000138622	11.3542	2.27176	0.48199	4.71331	2.4373e-06	0.000139628
IL34	ENSG00000157368	55.4727	1.80931	0.383835	4.71376	2.43183e-06	0.000139628
CCL2	ENSG00000108691	633.607	1.87016	0.397294	4.70725	2.51083e-06	0.000143283
TUSC1	ENSG00000198680	324.125	1.00227	0.213337	4.69807	2.62627e-06	0.000148718
ALDH5A1	ENSG00000112294	297.152	1.31507	0.28061	4.68648	2.77949e-06	0.000153268
HLA-F	ENSG00000204642	177.815	1.93842	0.413955	4.68269	2.83136e-06	0.000154967
APOL1	ENSG00000100342	420.659	1.32062	0.282004	4.68297	2.82743e-06	0.000154967
SERPINI1	ENSG00000163536	194.551	1.39705	0.298789	4.67572	2.92922e-06	0.000159729
AXIN2	ENSG00000168646	52.664	1.71551	0.367085	4.67334	2.96347e-06	0.000161001
TMEM240	ENSG00000205090	74.2627	1.63614	0.351147	4.65941	3.17112e-06	0.000170494
GPRC5B	ENSG00000167191	376.75	1.56933	0.336872	4.65854	3.18453e-06	0.000170494
CCDC92B	ENSG00000277200	74.0656	1.82612	0.392767	4.64938	3.32929e-06	0.000176885
IGDCC4	ENSG00000103742	118.13	1.72706	0.371513	4.64872	3.33995e-06	0.000176885
DSP	ENSG00000096696	1153.48	1.31147	0.284027	4.6174	3.88578e-06	0.000202873
SPTSSB	ENSG00000196542	38.9997	1.63487	0.354518	4.61154	3.99695e-06	0.000205759
PHACTR2	ENSG00000112419	580.877	1.16504	0.252598	4.61222	3.98386e-06	0.000205759
PPP1R9A	ENSG00000158528	282.056	1.25964	0.273629	4.60346	4.15522e-06	0.000213161
FOXB1	ENSG00000171956	26.7444	1.82856	0.399651	4.5754	4.7531e-06	0.000242986
EVA1C	ENSG00000166979	74.8734	1.44801	0.316713	4.57201	4.83073e-06	0.000245251
CTSD	ENSG00000117984	96161.8	1.24108	0.271438	4.57223	4.82569e-06	0.000245251
SP6	ENSG00000189120	295.571	1.49925	0.328922	4.55807	5.16258e-06	0.000260304
PLAGL1	ENSG00000118495	53.4738	1.56909	0.345296	4.54418	5.51499e-06	0.000276181
H2AC18	ENSG00000288825	884.74	1.62314	0.358286	4.53029	5.89027e-06	0.000291462
ICAM1	ENSG00000090339	11592.8	1.17392	0.259186	4.52926	5.91911e-06	0.000291462
PARP9	ENSG00000138496	1525.02	1.0473	0.23152	4.5236	6.07975e-06	0.000297382
VAX1	ENSG00000148704	186.67	1.2076	0.267003	4.5228	6.10267e-06	0.000297515
MEF2B	ENSG00000213999	124.461	1.49189	0.330061	4.52004	6.18267e-06	0.000299432
MSC	ENSG00000178860	16.3348	2.09604	0.464841	4.50915	6.50869e-06	0.000314188
NWD1	ENSG00000188039	123.604	1.54232	0.342249	4.50642	6.59302e-06	0.000316186
MSI1	ENSG00000135097	149.787	1.14839	0.25494	4.50453	6.65185e-06	0.000317971
H2AW	ENSG00000181218	287.463	1.54322	0.342971	4.49956	6.80946e-06	0.000322365
ZNF626	ENSG00000188171	233.78	1.3872	0.308492	4.4967	6.90156e-06	0.000324638
CEBPD	ENSG00000221869	332.676	1.10373	0.245513	4.49562	6.93665e-06	0.000325249
XAF1	ENSG00000132530	144.973	1.96743	0.439457	4.47695	7.57184e-06	0.000348376
ANXA3	ENSG00000138772	26.1554	1.92794	0.430515	4.47823	7.5266e-06	0.000348376
GPIHBP1	ENSG00000277494	239.203	1.71786	0.383668	4.47746	7.55379e-06	0.000348376
MRAP2	ENSG00000135324	32.0957	1.86657	0.418479	4.46036	8.18204e-06	0.000369522
GRID1	ENSG00000182771	85.0516	1.6058	0.36045	4.455	8.38939e-06	0.000377728
RIMKLA	ENSG00000177181	668.419	1.04175	0.233989	4.45215	8.5014e-06	0.000381604
INPP5J	ENSG00000185133	130.269	1.90511	0.429594	4.43469	9.22048e-06	0.000407667
CYP7B1	ENSG00000172817	25.1367	1.84152	0.415758	4.42931	9.45367e-06	0.000414245
RTL5	ENSG00000242732	865.869	1.09451	0.247287	4.4261	9.59539e-06	0.000418897
MMP2	ENSG00000087245	9207.9	1.48257	0.335146	4.42365	9.70469e-06	0.000421481
ECEL1	ENSG00000171551	79.2172	1.79348	0.40624	4.41483	1.01091e-05	0.000436471
MACROH2A2	ENSG00000099284	94.4666	1.60194	0.363649	4.40517	1.05699e-05	0.000453705
CDH3	ENSG00000062038	374.22	1.40242	0.318541	4.40264	1.06942e-05	0.000457705
NIPAL2	ENSG00000104361	147.653	1.44064	0.327946	4.39293	1.11833e-05	0.000477228
EPHA10	ENSG00000183317	315.426	1.58991	0.362686	4.38371	1.16673e-05	0.0004922
ZNF253	ENSG00000256771	250.566	1.14172	0.263401	4.33455	1.46058e-05	0.000599002
PCDHB11	ENSG00000197479	88.3302	1.57246	0.362842	4.33373	1.46603e-05	0.000599188
OAF	ENSG00000184232	443.76	1.34989	0.311562	4.33265	1.47325e-05	0.000599188
NANOS1	ENSG00000188613	574.334	1.13018	0.260903	4.33181	1.47886e-05	0.000599815
CFB	ENSG00000243649	121.049	1.7823	0.413445	4.31084	1.62632e-05	0.000645401
DIO3	ENSG00000197406	910.343	1.60388	0.372191	4.30929	1.63776e-05	0.000648194
ZNF618	ENSG00000157657	31.0398	1.62733	0.37845	4.29998	1.70811e-05	0.000670627
GBP1	ENSG00000117228	26.218	1.90708	0.444682	4.28863	1.79777e-05	0.000702084
C2orf72	ENSG00000204128	93.8456	1.22193	0.285073	4.28638	1.81607e-05	0.000707355
ARMC7	ENSG00000125449	1930.14	1.01575	0.237078	4.28444	1.83197e-05	0.000711664
LINGO1	ENSG00000169783	388.128	1.67928	0.392784	4.27534	1.90846e-05	0.000731725
RAB32	ENSG00000118508	3307.69	1.33034	0.311086	4.27644	1.89904e-05	0.000731725
INSYN1	ENSG00000205363	41.6755	1.60674	0.375885	4.27456	1.91514e-05	0.000732379
LY75	ENSG00000054219	32.1047	1.93606	0.453097	4.27295	1.92902e-05	0.000735777
FTH1	ENSG00000167996	159211	1.08794	0.254881	4.26843	1.96849e-05	0.000748892
PCDHA12	ENSG00000251664	304.746	1.3626	0.319519	4.26454	2.00311e-05	0.000760096
DOC2B	ENSG00000272636	125.27	1.7397	0.411149	4.23131	2.32333e-05	0.000868183
UPP1	ENSG00000183696	15551.3	1.36666	0.323847	4.22008	2.44215e-05	0.00090358
SLC22A23	ENSG00000137266	100.063	1.32023	0.314729	4.19481	2.73102e-05	0.00100217
MVB12B	ENSG00000196814	609.007	1.37685	0.328808	4.18739	2.82175e-05	0.00101825
WNK2	ENSG00000165238	539.51	1.14264	0.273065	4.1845	2.85794e-05	0.00102378
PCDHB2	ENSG00000112852	354.908	1.18043	0.282445	4.17934	2.92362e-05	0.00103722
RNF125	ENSG00000101695	108.782	1.18361	0.283816	4.17033	3.04158e-05	0.00107132
TMTC2	ENSG00000179104	272.242	1.27517	0.307797	4.14289	3.42954e-05	0.00118251
MRPL54	ENSG00000183617	1127.98	1.00745	0.2433	4.14076	3.46151e-05	0.00119074
C15orf48	ENSG00000166920	1531.25	1.18628	0.286811	4.13611	3.53244e-05	0.00121231
VSTM2L	ENSG00000132821	365.514	1.20245	0.291538	4.12451	3.71519e-05	0.00125585
PCDHB3	ENSG00000113205	43.8411	1.72422	0.41854	4.11961	3.79508e-05	0.0012786
OAS2	ENSG00000111335	260.578	1.75145	0.425605	4.1152	3.86836e-05	0.00129441
SETBP1	ENSG00000152217	65.1384	1.49015	0.362571	4.10996	3.95729e-05	0.00130635
CD24	ENSG00000272398	6829.5	1.12841	0.274551	4.11003	3.95604e-05	0.00130635
ABCG1	ENSG00000160179	35.0683	1.62692	0.398191	4.08578	4.39299e-05	0.00143278
CYP4F12	ENSG00000186204	41.1964	1.79019	0.438852	4.07927	4.51782e-05	0.00146009
ADGRB1	ENSG00000181790	617.907	1.05847	0.259577	4.07766	4.54909e-05	0.00146556
FAM171B	ENSG00000144369	802.461	1.13976	0.27992	4.07173	4.66652e-05	0.00148713
MAFA	ENSG00000182759	141.332	1.10606	0.271919	4.06762	4.74953e-05	0.00150866
H2AC8	ENSG00000277075	35.3491	1.66418	0.409353	4.06539	4.79525e-05	0.00151044
FOXO1	ENSG00000150907	173.682	1.15813	0.284896	4.0651	4.80122e-05	0.00151044
PSD4	ENSG00000125637	134.387	1.12265	0.276157	4.06524	4.79821e-05	0.00151044
MAP2	ENSG00000078018	1807.38	1.219	0.299982	4.06356	4.83291e-05	0.00151716
MAN1C1	ENSG00000117643	23.5754	1.79818	0.442787	4.06105	4.88524e-05	0.00152708
SEMA5B	ENSG00000082684	9.51689	1.95257	0.482243	4.04895	5.1449e-05	0.00159135
CEBPA	ENSG00000245848	85.1818	1.37987	0.341445	4.04126	5.3164e-05	0.0016307
C1orf53	ENSG00000203724	143.623	1.27918	0.316842	4.03727	5.40761e-05	0.00164684
MMP24	ENSG00000125966	168.998	1.25975	0.312074	4.03669	5.42099e-05	0.00164684
SCG3	ENSG00000104112	19.513	1.83019	0.45485	4.02372	5.72872e-05	0.0017178
CCND2	ENSG00000118971	204.411	1.53635	0.382145	4.02033	5.81167e-05	0.0017356
SP110	ENSG00000135899	1013.14	1.0956	0.272504	4.0205	5.80757e-05	0.0017356
TGFBR3	ENSG00000069702	102.252	1.18203	0.294526	4.01333	5.98675e-05	0.00177708
PCDHB6	ENSG00000113211	154.847	1.68127	0.419503	4.00776	6.12963e-05	0.00181218
STARD10	ENSG00000214530	1005.69	1.13637	0.284188	3.99865	6.37059e-05	0.00187214
SMO	ENSG00000128602	52.513	1.68892	0.422674	3.99579	6.44789e-05	0.00188732
PCDHA10	ENSG00000250120	37.6669	1.45019	0.363194	3.99287	6.52793e-05	0.00190696
CSTA	ENSG00000121552	38.5426	1.5575	0.390446	3.98903	6.63428e-05	0.00192656
KCNK3	ENSG00000171303	69.9169	1.31828	0.330438	3.9895	6.62123e-05	0.00192656
SAMD11	ENSG00000187634	1418.61	1.062	0.266709	3.98189	6.83703e-05	0.00198153
ZNF177	ENSG00000188629	286.464	1.12044	0.281509	3.98013	6.88776e-05	0.00199231
SYN1	ENSG00000008056	146.723	1.26641	0.319091	3.96879	7.22398e-05	0.00206121
NKX2-8	ENSG00000136327	18.9283	1.81048	0.457045	3.96127	7.45508e-05	0.00211486
NTN1	ENSG00000065320	539.997	1.15461	0.292566	3.94649	7.93065e-05	0.0022283
SLC44A3	ENSG00000143036	14.2117	1.79248	0.455176	3.938	8.21639e-05	0.0023023
GPR158	ENSG00000151025	88.9723	1.1384	0.289574	3.9313	8.44893e-05	0.00235594
TRIM29	ENSG00000137699	9.25695	1.88767	0.480623	3.92754	8.58188e-05	0.00238398
POF1B	ENSG00000124429	12.7895	1.81335	0.463453	3.9127	9.12707e-05	0.00249773
NA	ENSG00000273047	30.9903	1.58894	0.406327	3.91049	9.21109e-05	0.00251354
SH3RF3	ENSG00000172985	126.17	1.18266	0.30245	3.91028	9.219e-05	0.00251354
ZDHHC15	ENSG00000102383	17.3323	1.8085	0.462774	3.90795	9.30836e-05	0.00252946
NA	ENSG00000288053	14.4392	1.82023	0.466185	3.90452	9.4414e-05	0.00255996
CIBAR1	ENSG00000188343	430.382	1.09749	0.282167	3.88951	0.000100446	0.00270359
ZNF528	ENSG00000167555	253.163	1.11584	0.287003	3.88791	0.000101112	0.00271654
GABRA3	ENSG00000011677	7.26711	1.86123	0.479425	3.8822	0.000103516	0.00276098
GSDME	ENSG00000105928	429.988	1.32041	0.340682	3.87579	0.000106278	0.00281298
H2AC13	ENSG00000196747	42.9277	1.63678	0.422637	3.87277	0.000107604	0.00283916
PLCG2	ENSG00000197943	535.285	1.31858	0.342927	3.84508	0.000120515	0.00310743
KRTAP5-2	ENSG00000205867	13.1841	1.85128	0.481579	3.84419	0.000120952	0.00311324
SMKR1	ENSG00000240204	24.1343	1.64817	0.429432	3.83801	0.000124034	0.00318145
IRF9	ENSG00000213928	1618.48	1.42118	0.371032	3.83034	0.000127964	0.00325392
FUNDC2	ENSG00000165775	2995.92	1.02301	0.267253	3.82785	0.000129266	0.00327008
PHLDA3	ENSG00000174307	562.959	1.24904	0.326689	3.82332	0.000131665	0.00330385
CLK1	ENSG00000013441	1512.15	1.17972	0.308896	3.81916	0.000133905	0.00334718
HOXA13	ENSG00000106031	22.059	1.56004	0.408551	3.81848	0.000134279	0.00335083
NALF1	ENSG00000204442	54.98	1.30335	0.342265	3.808	0.000140094	0.00344064
ECHDC3	ENSG00000134463	303.014	1.09282	0.287041	3.8072	0.000140551	0.00344064
DRD2	ENSG00000149295	64.8191	1.41109	0.370705	3.80652	0.000140938	0.00344117
CPQ	ENSG00000104324	867.34	1.27786	0.336173	3.8012	0.000143999	0.0034985
PSMB9	ENSG00000240065	791.559	1.03147	0.271336	3.80144	0.000143856	0.0034985
SLC38A3	ENSG00000188338	88.6286	1.59606	0.419957	3.80053	0.000144386	0.00349914
ZNF827	ENSG00000151612	235.722	1.05013	0.276326	3.80034	0.0001445	0.00349914
MYCL	ENSG00000116990	184.013	1.32835	0.349595	3.79968	0.000144883	0.00350264
GRN	ENSG00000030582	15559.7	1.11637	0.293846	3.79917	0.000145183	0.00350416
RXFP1	ENSG00000171509	6.10481	1.77544	0.46752	3.79756	0.000146128	0.00352117
BST2	ENSG00000130303	560.164	1.36889	0.360877	3.79325	0.000148691	0.00356542
C6orf52	ENSG00000137434	76.5085	1.2288	0.324259	3.78956	0.000150917	0.00360607
SEMA4D	ENSG00000187764	222.871	1.1422	0.302296	3.77842	0.000157826	0.00374713
CRIP1	ENSG00000213145	16167.1	1.11454	0.296369	3.76066	0.000169469	0.00395418
RASL12	ENSG00000103710	36.3035	1.50537	0.401272	3.75149	0.000175784	0.00407569
COL6A2	ENSG00000142173	2210.73	1.28803	0.34375	3.747	0.000178965	0.00411703
DRAM1	ENSG00000136048	1976.46	1.31415	0.350968	3.74437	0.000180844	0.00415376
C4orf36	ENSG00000163633	35.7554	1.61715	0.432345	3.74043	0.000183709	0.00419991
UBD	ENSG00000213886	5.5271	1.74398	0.466867	3.73549	0.000187349	0.00425797
RAB11FIP4	ENSG00000131242	779.929	1.48223	0.397396	3.72986	0.000191585	0.00432624
INHBE	ENSG00000139269	120.366	1.63008	0.437316	3.72748	0.000193407	0.00435402
BEND7	ENSG00000165626	170.476	1.21439	0.326858	3.71534	0.000202931	0.0045303
DEGS2	ENSG00000168350	102.588	1.63212	0.439789	3.71114	0.00020633	0.00457499
NKAIN1	ENSG00000084628	48.1397	1.21879	0.329359	3.70049	0.000215188	0.00475707
FTCDNL1	ENSG00000226124	123.672	1.21671	0.329342	3.69438	0.000220425	0.00483803
PCDHB12	ENSG00000120328	11.3182	1.74788	0.473586	3.69074	0.000223606	0.0048845
APOE	ENSG00000130203	10748.8	1.20543	0.326593	3.69092	0.000223447	0.0048845
PMF1-BGLAP	ENSG00000260238	250.86	1.02504	0.27818	3.68481	0.000228876	0.00497747
MAGEA3	ENSG00000221867	14.2277	1.70908	0.46397	3.68359	0.000229971	0.00499389
GBP4	ENSG00000162654	186.482	1.59149	0.432932	3.67607	0.000236857	0.00507604
TEX9	ENSG00000151575	79.7555	1.10996	0.302102	3.67412	0.000238667	0.0051
ADGRL3	ENSG00000150471	10.5027	1.76318	0.481074	3.66509	0.00024725	0.00523779
TSC22D3	ENSG00000157514	988.659	1.37817	0.376409	3.66136	0.000250878	0.00528747
CPEB1	ENSG00000214575	1085.19	1.14291	0.312466	3.65769	0.000254495	0.00534048
HLA-B	ENSG00000234745	4756.86	1.17067	0.320339	3.65446	0.000257719	0.00538977
SEL1L3	ENSG00000091490	75.8392	1.16495	0.31902	3.65166	0.000260546	0.00542576
NA	ENSG00000267740	85.9816	1.17385	0.322143	3.64389	0.000268544	0.00551825
FEZ1	ENSG00000149557	92.557	1.21696	0.334669	3.63631	0.000276576	0.00564971
EMID1	ENSG00000186998	113.617	1.54156	0.424951	3.62762	0.000286044	0.00582
LMX1B	ENSG00000136944	369.413	1.03681	0.285848	3.62713	0.000286592	0.00582
PROSER2	ENSG00000148426	165.749	1.0343	0.285475	3.62309	0.000291106	0.00587921
CACNA2D2	ENSG00000007402	63.8914	1.38355	0.384392	3.59932	0.000319053	0.00628837
LRRC26	ENSG00000184709	50.2299	1.33501	0.370954	3.59887	0.000319609	0.0062909
TFF3	ENSG00000160180	38.2102	1.6054	0.446806	3.59306	0.000326817	0.00640709
HRK	ENSG00000135116	73.1471	1.66976	0.464918	3.59151	0.000328762	0.00642257
FAM78A	ENSG00000126882	49.6531	1.22674	0.341577	3.59141	0.000328895	0.00642257
ANO5	ENSG00000171714	253.599	1.17226	0.326407	3.59139	0.000328915	0.00642257
RIC3	ENSG00000166405	38.5755	1.56073	0.435171	3.58648	0.000335168	0.00651012
RASSF9	ENSG00000198774	18.5364	1.67615	0.467427	3.5859	0.000335914	0.00651602
ZSCAN31	ENSG00000235109	559.874	1.17374	0.328389	3.57424	0.000351246	0.00674236
TXNIP	ENSG00000265972	6350.81	1.71914	0.48191	3.56735	0.000360614	0.00688628
ADRA2C	ENSG00000184160	447.598	1.19862	0.336465	3.56237	0.000367516	0.00699993
COL25A1	ENSG00000188517	5.14134	1.64118	0.462345	3.54969	0.000385682	0.00731753
IRF1	ENSG00000125347	1609.18	1.04021	0.293297	3.54662	0.000390209	0.00738438
CECR2	ENSG00000099954	139.105	1.30092	0.367889	3.53617	0.00040598	0.00761433
AP3B2	ENSG00000103723	39.2209	1.54798	0.437899	3.53502	0.000407738	0.00763756
H2BC6	ENSG00000274290	19.0551	1.5193	0.429933	3.5338	0.000409626	0.00766319
ZNF32	ENSG00000169740	1842.36	1.00163	0.283703	3.53055	0.000414703	0.00771893
HILPDA	ENSG00000135245	1081.55	1.01401	0.287456	3.52755	0.000419425	0.00778713
ZNF362	ENSG00000160094	1407.12	1.11551	0.316556	3.52389	0.000425253	0.0078557
TMEM150C	ENSG00000249242	66.7677	1.30558	0.370964	3.51942	0.000432495	0.00793968
KBTBD11	ENSG00000176595	291.292	1.16299	0.330441	3.51951	0.00043234	0.00793968
IFNGR1	ENSG00000027697	2373.02	1.06689	0.30323	3.51844	0.000434092	0.00794917
RAB3IL1	ENSG00000167994	1058.14	1.03827	0.295168	3.51756	0.000435529	0.00795569
PSORS1C1	ENSG00000204540	82.5187	1.22514	0.349106	3.50937	0.000449164	0.00814045
PALLD	ENSG00000129116	544.937	1.11712	0.318284	3.50982	0.000448417	0.00814045
AP4S1	ENSG00000100478	425.131	1.05389	0.300325	3.50917	0.000449513	0.00814045
CAPS	ENSG00000105519	190.959	1.29653	0.369591	3.50801	0.000451476	0.00815592
SULF2	ENSG00000196562	24.5118	1.48659	0.424572	3.50139	0.000462846	0.00832062
C4A	ENSG00000244731	321.41	1.27919	0.36585	3.49649	0.000471415	0.0084642
FOXN3	ENSG00000053254	1856.32	1.2415	0.355268	3.49455	0.000474857	0.00850526
F3	ENSG00000117525	86.7078	1.34006	0.383791	3.49165	0.000480054	0.00857748
IRF5	ENSG00000128604	252.341	1.17983	0.338349	3.48703	0.000488412	0.00871623
RNLS	ENSG00000184719	313.977	1.05864	0.304836	3.47281	0.000515044	0.00910323
NA	ENSG00000285982	5.29788	1.59359	0.45947	3.46833	0.000523695	0.00920802
LGR6	ENSG00000133067	10.2236	1.64773	0.475278	3.46687	0.000526554	0.00924012
IL7	ENSG00000104432	20.1645	1.45693	0.420452	3.46515	0.000529943	0.00925979
KRT17	ENSG00000128422	15.0133	1.54197	0.445558	3.46077	0.000538641	0.00932989
DDX60	ENSG00000137628	988.55	1.19637	0.346433	3.4534	0.000553561	0.00953225
CDH1	ENSG00000039068	1035.2	1.40287	0.407564	3.44208	0.000577256	0.00982536
PDGFD	ENSG00000170962	22.8993	1.44329	0.419601	3.43967	0.000582419	0.0099018
ELF3	ENSG00000163435	293.808	1.42447	0.414834	3.43382	0.000595129	0.0101062
ZFP92	ENSG00000189420	112.346	1.3394	0.392075	3.41618	0.000635051	0.0106612
MR1	ENSG00000153029	531.336	1.10177	0.322627	3.41501	0.000637794	0.010695
RETREG1	ENSG00000154153	85.7454	1.36355	0.399514	3.41302	0.000642461	0.010761
IL15	ENSG00000164136	33.3085	1.40008	0.410591	3.40992	0.00064983	0.0108432
MSRB2	ENSG00000148450	558.088	1.1341	0.33264	3.40941	0.000651046	0.0108432
C1orf115	ENSG00000162817	206.507	1.4671	0.432052	3.39566	0.000684641	0.0113004
TNFRSF9	ENSG00000049249	31.189	1.39579	0.411803	3.38945	0.000700327	0.0114949
TTC9	ENSG00000133985	45.5389	1.36691	0.404286	3.38104	0.000722129	0.0116963
CHRNA4	ENSG00000101204	132.073	1.2357	0.365532	3.38056	0.00072339	0.0117038
ANK2	ENSG00000145362	484.253	1.24609	0.369479	3.37257	0.000744714	0.0119568
CCL20	ENSG00000115009	13.9168	1.59044	0.471662	3.372	0.000746253	0.0119685
TINAGL1	ENSG00000142910	146.877	1.0732	0.318709	3.36735	0.00075895	0.012041
EN1	ENSG00000163064	16.6575	1.52631	0.453539	3.36534	0.0007645	0.0120899
DNAI4	ENSG00000152763	161.855	1.18982	0.353816	3.36283	0.000771485	0.0121742
CMKLR2	ENSG00000183671	14.5796	1.55716	0.463383	3.36041	0.000778268	0.0122681
MAP2K6	ENSG00000108984	93.4586	1.52999	0.456249	3.35341	0.000798227	0.0125291
MCOLN3	ENSG00000055732	48.3377	1.43906	0.429432	3.35108	0.000804975	0.0125588
TRIM22	ENSG00000132274	36.1304	1.55385	0.466514	3.33076	0.000866081	0.0132965
PARD3B	ENSG00000116117	137.155	1.06567	0.320268	3.32743	0.000876499	0.0134284
TINCR	ENSG00000223573	161.124	1.11301	0.336813	3.30455	0.000951284	0.0144092
H3C6	ENSG00000274750	299.54	1.19334	0.361986	3.29666	0.000978413	0.0146692
CYBRD1	ENSG00000071967	64.7881	1.3233	0.40163	3.29482	0.00098486	0.0147209
PADI2	ENSG00000117115	7296.92	1.26338	0.38341	3.29512	0.000983793	0.0147209
PCDHB9	ENSG00000177839	63.6783	1.18689	0.360227	3.29483	0.000984799	0.0147209
PCDHA11	ENSG00000249158	157.549	1.17211	0.356118	3.29136	0.00099705	0.0148563
RFLNA	ENSG00000178882	11.8944	1.53911	0.467706	3.29077	0.000999135	0.0148589
CGNL1	ENSG00000128849	39.0535	1.35911	0.414693	3.27739	0.00104772	0.0154256
NUTM2B	ENSG00000188199	51.4471	1.33061	0.408169	3.25994	0.00111434	0.0161438
FAM167A	ENSG00000154319	37.2945	1.26856	0.38916	3.25974	0.00111514	0.0161438
EPHA4	ENSG00000116106	111.055	1.28899	0.395636	3.25802	0.00112191	0.01621
CELF2	ENSG00000048740	14.1043	1.56229	0.479716	3.25669	0.0011272	0.0162573
A4GALT	ENSG00000128274	392.623	1.15454	0.354601	3.25588	0.0011304	0.0162847
DNAAF4	ENSG00000256061	125.72	1.10997	0.341371	3.25152	0.0011479	0.0164402
DOCK3	ENSG00000088538	36.0576	1.21368	0.373455	3.24987	0.00115457	0.0164557
MATN3	ENSG00000132031	229.709	1.10745	0.340756	3.24998	0.00115415	0.0164557
EGLN3	ENSG00000129521	41.9935	1.34523	0.414531	3.24518	0.00117376	0.0166969
DOCK11	ENSG00000147251	91.2799	1.24402	0.385024	3.23101	0.00123355	0.0174129
SSPN	ENSG00000123096	879.62	1.12844	0.349398	3.22968	0.00123931	0.0174773
MMP11	ENSG00000099953	263.721	1.24431	0.388534	3.20256	0.0013621	0.018848
RBP7	ENSG00000162444	320.248	1.08867	0.340076	3.20126	0.00136826	0.0189153
APOL3	ENSG00000128284	72.3498	1.16094	0.362717	3.20068	0.00137102	0.018918
NA	ENSG00000288529	4.38064	1.44506	0.451589	3.19993	0.00137459	0.0189382
HHAT	ENSG00000054392	206.074	1.29244	0.406044	3.183	0.00145757	0.0197605
SELENOM	ENSG00000198832	2082.52	1.00198	0.314897	3.18194	0.00146293	0.0197784
SHANK2	ENSG00000162105	136.267	1.01998	0.322911	3.1587	0.00158476	0.0210582
TMEM169	ENSG00000163449	84.0339	1.27249	0.403296	3.15522	0.00160375	0.0212913
DAPK2	ENSG00000035664	78.0085	1.15778	0.367598	3.14958	0.00163508	0.0215517
CBLN2	ENSG00000141668	289.879	1.13454	0.360623	3.14607	0.00165481	0.0217135
URGCP-MRPS24	ENSG00000270617	5.8582	1.4697	0.467797	3.14175	0.00167939	0.0218833
ACOT4	ENSG00000177465	93.7713	1.09696	0.349679	3.13705	0.00170655	0.0221761
SYNPR	ENSG00000163630	4.56847	1.40068	0.448061	3.12609	0.00177147	0.0227785
FOXI1	ENSG00000168269	5.75749	1.38893	0.445524	3.11752	0.00182379	0.0233088
FGFR2	ENSG00000066468	46.8633	1.13627	0.365516	3.10869	0.00187922	0.023872
PIK3IP1	ENSG00000100100	387.824	1.15543	0.37269	3.10025	0.00193358	0.0242901
DIPK1C	ENSG00000187773	65.6605	1.36737	0.442402	3.09079	0.00199626	0.0248865
TSPEAR	ENSG00000175894	29.8473	1.29636	0.419413	3.0909	0.00199553	0.0248865
KCNF1	ENSG00000162975	58.6715	1.06608	0.345472	3.08586	0.00202964	0.0251536
DEPTOR	ENSG00000155792	1407	1.15326	0.374494	3.07951	0.00207338	0.0255159
PSAT1	ENSG00000135069	22102.4	1.06441	0.346813	3.06911	0.00214694	0.0262349
FNDC5	ENSG00000160097	55.8242	1.00373	0.327046	3.06908	0.00214719	0.0262349
TMOD1	ENSG00000136842	39.0497	1.19625	0.391455	3.05592	0.00224372	0.0270994
CDKL3	ENSG00000006837	105.171	1.05865	0.346598	3.0544	0.00225511	0.0272147
ANKFN1	ENSG00000153930	7.78577	1.46798	0.482249	3.04402	0.00233438	0.0278969
TENM4	ENSG00000149256	26.7619	1.35011	0.445803	3.02849	0.00245775	0.0290533
TFAP2E	ENSG00000116819	45.8284	1.01296	0.334489	3.02837	0.00245877	0.0290533
PCDHB16	ENSG00000272674	30.2093	1.26219	0.417238	3.0251	0.0024855	0.0291818
EVA1A	ENSG00000115363	40.6105	1.38225	0.457016	3.02452	0.00249029	0.0292117
IFIT3	ENSG00000119917	945.454	1.03975	0.345333	3.01085	0.00260522	0.0298727
TSPAN8	ENSG00000127324	4.69045	1.40684	0.468512	3.00279	0.00267517	0.0304378
MAP1LC3B	ENSG00000140941	13785.8	1.00997	0.336932	2.99756	0.00272151	0.0308696
DMTN	ENSG00000158856	42.2786	1.20825	0.406111	2.97517	0.00292828	0.0328355
GLRB	ENSG00000109738	61.6748	1.01988	0.34444	2.96099	0.00306655	0.0339465
PCDHA13	ENSG00000239389	32.479	1.18063	0.399255	2.95708	0.00310564	0.0342504
FOXD4	ENSG00000170122	22.9491	1.33268	0.451727	2.95019	0.0031758	0.0347492
CAPN6	ENSG00000077274	12.758	1.39779	0.47412	2.94818	0.00319652	0.0349062
NA	ENSG00000260729	11.1697	1.41336	0.47983	2.94554	0.00322392	0.0350536
COL16A1	ENSG00000084636	100.392	1.13289	0.384817	2.94398	0.00324022	0.0351812
LZTS1	ENSG00000061337	13.6107	1.39596	0.476788	2.92785	0.00341316	0.0366268
SLC51B	ENSG00000186198	9.80471	1.40599	0.481124	2.92229	0.00347464	0.0370972
ZFHX2	ENSG00000136367	313.27	1.03367	0.354098	2.91915	0.00350985	0.0374189
SMPDL3B	ENSG00000130768	40.8417	1.18712	0.407147	2.9157	0.00354886	0.0377728
EIF4EBP3	ENSG00000243056	209.924	1.07484	0.369887	2.90588	0.00366227	0.038813
MGAT3	ENSG00000128268	115.471	1.05045	0.362638	2.89669	0.00377121	0.0395466
LRIG1	ENSG00000144749	255.917	1.00961	0.348871	2.89394	0.00380444	0.0398384
PCDHB13	ENSG00000187372	30.9677	1.20848	0.417895	2.89184	0.00382993	0.0400199
NNMT	ENSG00000166741	70.5619	1.22183	0.422765	2.8901	0.00385114	0.040156
ST14	ENSG00000149418	52.4936	1.09174	0.37773	2.89026	0.00384928	0.040156
ANKS1B	ENSG00000185046	48.531	1.07704	0.372946	2.88792	0.00387798	0.0403787
NA	ENSG00000283782	810.004	1.08372	0.37582	2.88362	0.00393135	0.0407041
NRTN	ENSG00000171119	44.5513	1.09176	0.380473	2.86948	0.00411148	0.0418916
TMEM61	ENSG00000143001	6.54778	1.37397	0.480328	2.86049	0.00422993	0.0426237
GPR161	ENSG00000143147	45.1314	1.06996	0.3741	2.86009	0.00423515	0.0426237
STK32A	ENSG00000169302	15.4092	1.3622	0.477295	2.854	0.00431729	0.0432515
NKAIN2	ENSG00000188580	47.5069	1.01456	0.355665	2.85257	0.00433677	0.0433367
SHISAL1	ENSG00000138944	16.587	1.23998	0.435097	2.8499	0.00437324	0.0435343
ROBO2	ENSG00000185008	14.1266	1.36621	0.47943	2.84966	0.00437666	0.0435389
SLC16A9	ENSG00000165449	23.8835	1.1749	0.412537	2.84798	0.00439971	0.0436208
GLI3	ENSG00000106571	55.8728	1.09065	0.383278	2.8456	0.00443283	0.0437724
NA	ENSG00000284057	310.969	1.19951	0.42165	2.84481	0.00444386	0.0438519
EFCC1	ENSG00000114654	10.3397	1.33852	0.471229	2.8405	0.00450432	0.0442382
TMEM229B	ENSG00000198133	25.5054	1.28551	0.452699	2.83967	0.00451606	0.0442382
PLAAT4	ENSG00000133321	204.628	1.23393	0.434456	2.84016	0.00450909	0.0442382
PCDH20	ENSG00000280165	467.59	1.19073	0.419191	2.84053	0.00450382	0.0442382
PLA2R1	ENSG00000153246	180.263	1.05135	0.370222	2.83979	0.00451439	0.0442382
PCDHB8	ENSG00000120322	114.021	1.09342	0.385157	2.83888	0.00452716	0.0442879
NA	ENSG00000261793	12.8706	1.32754	0.468561	2.83323	0.00460802	0.0447519
FOXD4L1	ENSG00000184492	4.79345	1.33134	0.470731	2.82825	0.00468032	0.045273
TP53INP1	ENSG00000164938	561.863	1.14392	0.40449	2.82805	0.0046832	0.045273
ENTPD2	ENSG00000054179	147.645	1.18086	0.418153	2.82399	0.00474304	0.0456715
COL12A1	ENSG00000111799	908.524	1.10319	0.391248	2.81966	0.00480749	0.0461714
NLGN3	ENSG00000196338	34.4495	1.07993	0.385111	2.80419	0.00504425	0.0477291
NEURL3	ENSG00000163121	14.5862	1.24894	0.446049	2.8	0.00511031	0.0480569
H2BC21	ENSG00000184678	622.56	1.10501	0.394656	2.79993	0.00511135	0.0480569
NA	ENSG00000277758	59.8249	1.0661	0.380793	2.79969	0.00511522	0.0480569
MAGEA9B	ENSG00000267978	11.4167	1.31164	0.469432	2.7941	0.00520445	0.0487437
CACNA1B	ENSG00000148408	24.6987	1.14178	0.408868	2.79255	0.00522947	0.0489158
GUCY1A1	ENSG00000164116	17.0698	1.21609	0.436464	2.78623	0.00533258	0.0496909

## Sheet: Down-DEGs
Gene_Symbol	Gene_ID	baseMean	log2FoldChange	lfcSE	stat	pvalue	padj
AREG	ENSG00000109321	2098.77	-3.45555	0.261293	-13.2248	6.31071e-40	3.09709e-36
ADGRF1	ENSG00000153292	129.306	-4.41834	0.371421	-11.8958	1.24495e-32	4.58234e-29
TNIK	ENSG00000154310	664.482	-3.49556	0.298447	-11.7125	1.10021e-31	3.23969e-28
BDNF	ENSG00000176697	372.746	-2.47405	0.258339	-9.57677	1.00129e-21	1.84276e-18
ANK3	ENSG00000151150	265.146	-3.51106	0.370892	-9.46652	2.89334e-21	4.25987e-18
EXPH5	ENSG00000110723	480.905	-3.08491	0.328754	-9.38364	6.37344e-21	8.53056e-18
SERPINE2	ENSG00000135919	449.146	-2.12416	0.230873	-9.20055	3.56127e-20	3.4955e-17
EREG	ENSG00000124882	2192.62	-2.40589	0.266323	-9.03374	1.65909e-19	1.43687e-16
EMP1	ENSG00000134531	1953.48	-2.10754	0.24159	-8.7236	2.69498e-18	1.72514e-15
FHIP1A	ENSG00000164142	176.086	-2.49193	0.291924	-8.53621	1.38693e-17	8.16792e-15
SLC16A7	ENSG00000118596	146.8	-3.35429	0.393809	-8.51754	1.6298e-17	9.15438e-15
F2RL2	ENSG00000164220	1022.43	-2.55301	0.300927	-8.48382	2.17917e-17	1.14586e-14
AK5	ENSG00000154027	1069.67	-2.37397	0.282244	-8.41108	4.06253e-17	1.99375e-14
PARM1	ENSG00000169116	383.07	-2.55133	0.30506	-8.36339	6.09428e-17	2.80394e-14
NA	ENSG00000286098	31.0227	-3.61887	0.459844	-7.8698	3.55221e-15	1.45275e-12
B3GALT5	ENSG00000183778	575.685	-2.95314	0.376799	-7.83744	4.59808e-15	1.78151e-12
CORO6	ENSG00000167549	256.809	-1.73864	0.222686	-7.80758	5.82982e-15	2.09818e-12
PLA2G7	ENSG00000146070	40.3112	-3.42974	0.442001	-7.75956	8.52218e-15	2.91795e-12
TRPA1	ENSG00000104321	2517.33	-2.90122	0.373865	-7.76009	8.48693e-15	2.91795e-12
PKIB	ENSG00000135549	305.561	-2.42045	0.320044	-7.56287	3.94263e-14	1.31926e-11
HGF	ENSG00000019991	204.201	-2.9323	0.397841	-7.37052	1.69959e-13	5.10675e-11
ANKRD20A1	ENSG00000260691	97.9478	-2.56331	0.349033	-7.34404	2.07236e-13	5.98262e-11
FAM83B	ENSG00000168143	136.45	-2.49974	0.344796	-7.24993	4.17e-13	1.15839e-10
E2F7	ENSG00000165891	1159.15	-1.49514	0.209114	-7.14985	8.68754e-13	2.28405e-10
TM4SF19	ENSG00000145107	43.9603	-2.95113	0.420161	-7.02381	2.15906e-12	5.38776e-10
AOX1	ENSG00000138356	853.003	-1.48677	0.21377	-6.95499	3.52597e-12	8.5103e-10
SFRP1	ENSG00000104332	4759.33	-1.71492	0.24846	-6.9022	5.12023e-12	1.19659e-09
COL13A1	ENSG00000197467	951.967	-2.43264	0.358649	-6.78279	1.17876e-11	2.5522e-09
BIRC7	ENSG00000101197	157.958	-2.30519	0.34078	-6.76443	1.33835e-11	2.81494e-09
VGLL3	ENSG00000206538	62.0983	-2.95436	0.447999	-6.59457	4.26503e-11	8.60192e-09
ADRB2	ENSG00000169252	376.509	-1.75582	0.267646	-6.56024	5.37212e-11	1.05458e-08
CDK15	ENSG00000138395	102.589	-2.9781	0.455339	-6.5404	6.13533e-11	1.18856e-08
SLC6A15	ENSG00000072041	407.173	-2.05486	0.316057	-6.50157	7.94874e-11	1.51986e-08
OTULINL	ENSG00000145569	269.577	-2.09971	0.326192	-6.43704	1.21829e-10	2.24211e-08
SRPX2	ENSG00000102359	304.063	-1.96308	0.307437	-6.38529	1.71071e-10	3.03455e-08
SPRY2	ENSG00000136158	4466.61	-1.36739	0.218464	-6.25911	3.8719e-10	6.47796e-08
SLC7A2	ENSG00000003989	49.5666	-2.5467	0.40865	-6.23199	4.60547e-10	7.61868e-08
EML6	ENSG00000214595	279.192	-1.97285	0.31676	-6.22823	4.71728e-10	7.63215e-08
DPYD	ENSG00000188641	774.909	-1.61889	0.259858	-6.2299	4.66731e-10	7.63215e-08
SLC4A8	ENSG00000050438	623.58	-1.642	0.264109	-6.21714	5.06312e-10	8.10264e-08
SFXN2	ENSG00000156398	443.013	-1.54646	0.249637	-6.19485	5.83413e-10	9.23612e-08
TOX	ENSG00000198846	325.495	-1.61158	0.264728	-6.08766	1.14575e-09	1.75718e-07
NOS3	ENSG00000164867	229.45	-1.6128	0.266115	-6.06055	1.35654e-09	2.03799e-07
DHRS9	ENSG00000073737	446.211	-2.201	0.367157	-5.99472	2.03833e-09	3.00103e-07
UPK1B	ENSG00000114638	119.962	-2.61189	0.439533	-5.94242	2.80839e-09	4.05371e-07
PC	ENSG00000173599	1101.54	-1.39206	0.235139	-5.92014	3.21658e-09	4.59783e-07
RAC2	ENSG00000128340	88.5208	-2.51231	0.425512	-5.90421	3.54332e-09	5.01619e-07
MYH15	ENSG00000144821	114.596	-2.40326	0.412679	-5.82354	5.76125e-09	7.85397e-07
CYTH4	ENSG00000100055	116.012	-2.20644	0.380183	-5.80362	6.48983e-09	8.68635e-07
CD22	ENSG00000012124	310.426	-1.96399	0.338921	-5.79484	6.83852e-09	9.07059e-07
CD69	ENSG00000110848	232.684	-2.37982	0.411335	-5.78559	7.22584e-09	9.49875e-07
FGF13	ENSG00000129682	62.1949	-1.97973	0.343467	-5.76396	8.21631e-09	1.07052e-06
ANKRD20A2P	ENSG00000183148	32.1054	-2.66275	0.462626	-5.75572	8.62734e-09	1.10453e-06
ACAT2	ENSG00000120437	1572.27	-1.5558	0.27074	-5.74647	9.11277e-09	1.15661e-06
STC1	ENSG00000159167	276.346	-2.10327	0.368346	-5.71004	1.12952e-08	1.41499e-06
REPS2	ENSG00000169891	334.744	-1.99241	0.349596	-5.69919	1.20377e-08	1.48934e-06
ANPEP	ENSG00000166825	41112.4	-1.68269	0.296613	-5.67303	1.40298e-08	1.70711e-06
CD68	ENSG00000129226	10390.6	-1.14037	0.201559	-5.65776	1.5336e-08	1.83571e-06
PON3	ENSG00000105852	396.471	-1.67086	0.296846	-5.6287	1.81569e-08	2.1386e-06
DNAJC12	ENSG00000108176	231.821	-2.23926	0.398202	-5.62344	1.87191e-08	2.17773e-06
SFMBT2	ENSG00000198879	1307.9	-1.55085	0.275946	-5.62013	1.90809e-08	2.17773e-06
ANTXR2	ENSG00000163297	5180.31	-1.01113	0.182479	-5.54104	3.00673e-08	3.35364e-06
BTC	ENSG00000174808	62.8827	-2.00906	0.364178	-5.5167	3.45428e-08	3.82386e-06
CEP128	ENSG00000100629	336.726	-1.86552	0.338448	-5.51198	3.54825e-08	3.86969e-06
RBPMS	ENSG00000157110	446.989	-1.21593	0.2208	-5.50692	3.65176e-08	3.92444e-06
CYP39A1	ENSG00000146233	18.9475	-2.57068	0.46813	-5.49139	3.98793e-08	4.22405e-06
CORO2B	ENSG00000103647	952.448	-1.66835	0.308369	-5.41025	6.29382e-08	6.17759e-06
BDH1	ENSG00000161267	294.302	-1.87869	0.347332	-5.4089	6.34129e-08	6.18297e-06
PRSS3	ENSG00000010438	188.786	-1.75221	0.324602	-5.39803	6.73785e-08	6.48375e-06
AGR2	ENSG00000106541	6942.58	-1.33831	0.248512	-5.38528	7.23325e-08	6.91526e-06
HTR7	ENSG00000148680	356.478	-1.34578	0.251759	-5.34553	9.01548e-08	8.56354e-06
PRKCH	ENSG00000027075	250.059	-1.68107	0.317248	-5.29891	1.16497e-07	1.09247e-05
IQGAP2	ENSG00000145703	57.9344	-2.18325	0.414449	-5.26784	1.38036e-07	1.28627e-05
DOCK4	ENSG00000128512	1749.79	-1.24674	0.237241	-5.25517	1.47887e-07	1.3694e-05
HTR2A	ENSG00000102468	23.9715	-2.49586	0.475498	-5.24894	1.52977e-07	1.40768e-05
NDRG4	ENSG00000103034	525.019	-1.65649	0.315841	-5.24471	1.56531e-07	1.41387e-05
TMEM143	ENSG00000161558	368.238	-1.32698	0.252985	-5.24532	1.56012e-07	1.41387e-05
NTNG2	ENSG00000196358	391.409	-1.46326	0.279066	-5.2434	1.57641e-07	1.41522e-05
SEC24D	ENSG00000150961	2205.02	-1.59048	0.304085	-5.23039	1.69157e-07	1.50939e-05
NA	ENSG00000285827	69.3122	-1.94315	0.371849	-5.22566	1.73537e-07	1.53915e-05
ANKRD1	ENSG00000148677	120.155	-2.03161	0.389708	-5.21315	1.85663e-07	1.6271e-05
NKX6-2	ENSG00000148826	1270.93	-1.5478	0.297718	-5.19888	2.00497e-07	1.74669e-05
GLRX	ENSG00000173221	366.791	-1.98625	0.383219	-5.18307	2.18262e-07	1.89027e-05
DCBLD2	ENSG00000057019	19563.6	-1.5632	0.302958	-5.15978	2.47234e-07	2.12867e-05
TBXAS1	ENSG00000059377	127.554	-1.5292	0.296748	-5.15319	2.56092e-07	2.17945e-05
ETV1	ENSG00000006468	1146.74	-1.46852	0.285811	-5.13808	2.77559e-07	2.30876e-05
RALGPS2	ENSG00000116191	706.055	-1.1853	0.231436	-5.12151	3.03101e-07	2.4655e-05
CDC6	ENSG00000094804	1982.78	-1.59115	0.311819	-5.10279	3.34685e-07	2.67803e-05
PKHD1L1	ENSG00000205038	39.1641	-1.99727	0.393128	-5.08045	3.76534e-07	2.96455e-05
TIAM1	ENSG00000156299	516.759	-1.65616	0.325931	-5.0813	3.74851e-07	2.96455e-05
RAB27B	ENSG00000041353	1953.94	-1.35784	0.267219	-5.08139	3.74681e-07	2.96455e-05
MAMLD1	ENSG00000013619	554.73	-1.92036	0.378717	-5.07071	3.96329e-07	3.08738e-05
IQGAP3	ENSG00000183856	2846.53	-1.68815	0.334209	-5.05117	4.39121e-07	3.38491e-05
RGS7	ENSG00000182901	26.6185	-2.21254	0.439195	-5.0377	4.71148e-07	3.52514e-05
SLC2A1	ENSG00000117394	5549.22	-1.08794	0.215859	-5.04005	4.6541e-07	3.52514e-05
SDF2L1	ENSG00000128228	2228.87	-1.85406	0.369315	-5.02026	5.16011e-07	3.72413e-05
CATSPER1	ENSG00000175294	68.7309	-1.61632	0.321677	-5.02466	5.04319e-07	3.72413e-05
CCDC163	ENSG00000280670	178.046	-1.58374	0.315446	-5.02062	5.15041e-07	3.72413e-05
CAVIN3	ENSG00000170955	1614.92	-1.26265	0.251413	-5.02223	5.1076e-07	3.72413e-05
RTEL1	ENSG00000258366	1013.49	-1.37125	0.274042	-5.0038	5.62097e-07	3.97873e-05
COL5A2	ENSG00000204262	14303.4	-1.59002	0.318387	-4.99399	5.91456e-07	4.15988e-05
ZMYND10	ENSG00000004838	51.2359	-2.03719	0.40903	-4.98054	6.34065e-07	4.42433e-05
IFT122	ENSG00000163913	1960.33	-1.23154	0.247424	-4.97746	6.44229e-07	4.45304e-05
NUDT1	ENSG00000106268	1237.23	-1.50103	0.302318	-4.96507	6.86752e-07	4.72479e-05
NCAM1	ENSG00000149294	318.38	-1.63807	0.331484	-4.94164	7.7467e-07	5.23186e-05
ACOT12	ENSG00000172497	302.015	-1.44452	0.292497	-4.9386	7.86874e-07	5.29002e-05
TMEM106A	ENSG00000184988	234.92	-1.35126	0.275249	-4.90924	9.14289e-07	6.00941e-05
LIG1	ENSG00000105486	1537.15	-1.78287	0.363372	-4.90645	9.27404e-07	6.06852e-05
FST	ENSG00000134363	46.7537	-2.0728	0.423211	-4.8978	9.6916e-07	6.31369e-05
GDA	ENSG00000119125	500.19	-1.31571	0.268776	-4.89521	9.82027e-07	6.36933e-05
CARD6	ENSG00000132357	61.0258	-1.87634	0.38444	-4.88071	1.05707e-06	6.6795e-05
CENPJ	ENSG00000151849	1128.01	-1.64535	0.338138	-4.86593	1.13921e-06	7.1373e-05
CENPH	ENSG00000153044	1509.55	-1.44476	0.298375	-4.84209	1.28479e-06	8.01525e-05
ACADVL	ENSG00000072778	5914.14	-1.1323	0.234437	-4.82987	1.36623e-06	8.38124e-05
NT5E	ENSG00000135318	23223.1	-1.01509	0.211142	-4.80765	1.52715e-06	9.32956e-05
DENND3	ENSG00000105339	2413.71	-1.09672	0.228775	-4.79391	1.63563e-06	9.94515e-05
SPTB	ENSG00000070182	81.9642	-2.22216	0.464663	-4.7823	1.73305e-06	0.000104145
SLC38A4	ENSG00000139209	144.162	-1.53864	0.321882	-4.78014	1.7517e-06	0.00010475
GABRA4	ENSG00000109158	103.78	-1.33391	0.27909	-4.7795	1.75734e-06	0.00010475
SH3TC2	ENSG00000169247	72.3462	-1.58156	0.333842	-4.73744	2.16431e-06	0.000127461
RNF182	ENSG00000180537	3523	-1.08568	0.229519	-4.73027	2.24226e-06	0.000131525
SCARA5	ENSG00000168079	52.1595	-1.81026	0.382915	-4.72758	2.27212e-06	0.000132748
ARSK	ENSG00000164291	2025.98	-1.17988	0.249824	-4.72284	2.32574e-06	0.000134282
AFF3	ENSG00000144218	303.752	-1.31172	0.278869	-4.7037	2.55486e-06	0.000145233
MCTP2	ENSG00000140563	16.7549	-2.17724	0.463533	-4.69705	2.63943e-06	0.00014889
PAPSS2	ENSG00000198682	1865.21	-1.4093	0.300179	-4.69488	2.66769e-06	0.00014991
PHF7	ENSG00000010318	402.201	-1.48546	0.316493	-4.69351	2.68556e-06	0.00015025
SPATA13	ENSG00000182957	1052.66	-1.19832	0.255349	-4.69286	2.69415e-06	0.00015025
CES1	ENSG00000198848	5992.71	-1.27348	0.271551	-4.68965	2.73678e-06	0.000152051
PXN	ENSG00000089159	52311.5	-1.06655	0.227579	-4.68651	2.77901e-06	0.000153268
UGGT1	ENSG00000136731	9758.66	-1.13849	0.244361	-4.65903	3.17696e-06	0.000170494
SULT1A1	ENSG00000196502	57.0347	-1.674	0.359473	-4.65682	3.2113e-06	0.000171304
PIMREG	ENSG00000129195	1078.46	-1.68106	0.363112	-4.6296	3.66377e-06	0.000193339
REXO5	ENSG00000005189	545.623	-1.55032	0.33522	-4.62477	3.75016e-06	0.000197191
RAD54L	ENSG00000085999	741.128	-1.76504	0.382215	-4.61792	3.87597e-06	0.000202873
FMN1	ENSG00000248905	1096.92	-1.20642	0.261343	-4.61622	3.90797e-06	0.000203311
SYCE2	ENSG00000161860	56.8905	-1.77343	0.388436	-4.56556	4.98163e-06	0.000252043
ZNF587B	ENSG00000269343	707.159	-1.36534	0.300399	-4.54509	5.49108e-06	0.000275922
TICRR	ENSG00000140534	1034.43	-1.80227	0.396789	-4.54213	5.5688e-06	0.00027793
MYO1D	ENSG00000176658	553.179	-1.20659	0.266399	-4.52926	5.91904e-06	0.000291462
LPAR3	ENSG00000171517	623.928	-1.0929	0.241188	-4.53131	5.86187e-06	0.000291462
BORA	ENSG00000136122	789.605	-1.60229	0.354053	-4.52558	6.02291e-06	0.000295584
CLEC2B	ENSG00000110852	186.063	-1.90741	0.42188	-4.5212	6.14887e-06	0.000298778
B3GNT6	ENSG00000198488	31.8823	-2.08121	0.461773	-4.507	6.57502e-06	0.000316186
HK2	ENSG00000159399	3206.97	-1.09113	0.242376	-4.50183	6.73719e-06	0.000321009
CLPTM1L	ENSG00000049656	10236.4	-1.07907	0.239784	-4.50019	6.78918e-06	0.000322365
RRM1	ENSG00000167325	9135.35	-1.48794	0.330818	-4.49775	6.86773e-06	0.000324082
CIT	ENSG00000122966	4791.78	-1.48634	0.331006	-4.49037	7.10988e-06	0.000332314
UBASH3B	ENSG00000154127	11990.7	-1.15578	0.257987	-4.48002	7.46375e-06	0.000346652
KNTC1	ENSG00000184445	2853.65	-1.5344	0.343078	-4.47247	7.73212e-06	0.00035354
LAYN	ENSG00000204381	483.056	-1.1516	0.257908	-4.46514	8.00175e-06	0.00036361
MYPN	ENSG00000138347	4006.08	-1.20291	0.269531	-4.46296	8.08346e-06	0.000366193
TYMS	ENSG00000176890	5218.92	-1.66037	0.373231	-4.44863	8.64189e-06	0.000386731
POLQ	ENSG00000051341	812.083	-1.72118	0.388007	-4.43596	9.16625e-06	0.00040649
RRM2	ENSG00000171848	8920.79	-1.78249	0.402023	-4.4338	9.25851e-06	0.000408123
LRRC45	ENSG00000169683	1047.57	-1.11361	0.251627	-4.42562	9.61672e-06	0.000418897
RHOH	ENSG00000168421	76.3569	-1.30471	0.295492	-4.41539	1.00829e-05	0.000436471
OSBPL3	ENSG00000070882	2128.27	-1.05557	0.239429	-4.4087	1.03995e-05	0.000447697
SDHA	ENSG00000073578	8001.31	-1.05264	0.239825	-4.38921	1.13763e-05	0.00048269
IL7R	ENSG00000168685	13.8322	-2.11311	0.481976	-4.38427	1.16377e-05	0.0004922
PPM1K	ENSG00000163644	216.107	-1.09545	0.250159	-4.379	1.19225e-05	0.000501527
CDH17	ENSG00000079112	272.599	-1.27656	0.292227	-4.36838	1.2517e-05	0.000525037
KIF14	ENSG00000118193	2328.98	-1.70503	0.391591	-4.35411	1.33608e-05	0.000557257
HAUS5	ENSG00000249115	845.084	-1.24082	0.285439	-4.34708	1.37964e-05	0.000573799
NDUFB8	ENSG00000166136	4547.68	-1.0644	0.244944	-4.34548	1.38973e-05	0.000576364
CHML	ENSG00000203668	1792.51	-1.27571	0.293825	-4.34174	1.41356e-05	0.000584604
ATP8B3	ENSG00000130270	1929.13	-1.27779	0.294706	-4.33582	1.45216e-05	0.000597209
ASB4	ENSG00000005981	793.924	-2.08055	0.480148	-4.33315	1.46993e-05	0.000599188
UACA	ENSG00000137831	17663	-1.06585	0.246643	-4.32144	1.55016e-05	0.000627004
CENPE	ENSG00000138778	2986.91	-1.64846	0.381701	-4.31873	1.56928e-05	0.000632589
SGIP1	ENSG00000118473	543.827	-1.0372	0.240244	-4.31728	1.57966e-05	0.000633717
E2F1	ENSG00000101412	1909.1	-1.59672	0.370052	-4.31484	1.59719e-05	0.000635554
NUCB2	ENSG00000070081	3568.75	-1.57414	0.364776	-4.31537	1.59335e-05	0.000635554
CA2	ENSG00000104267	147.368	-1.36702	0.316758	-4.31565	1.59131e-05	0.000635554
GDF11	ENSG00000135414	555.059	-1.36657	0.317175	-4.30857	1.64312e-05	0.000648569
ZNF367	ENSG00000165244	594.775	-1.46555	0.340759	-4.30084	1.70154e-05	0.000669835
PKMYT1	ENSG00000127564	2837.71	-1.61765	0.377754	-4.28227	1.85e-05	0.000716777
ERCC6L	ENSG00000186871	1593.43	-1.75929	0.411447	-4.27585	1.90413e-05	0.000731725
DHRS11	ENSG00000278535	366.959	-1.08155	0.253949	-4.25891	2.05422e-05	0.000777487
POLD1	ENSG00000062822	1969.21	-1.37419	0.323181	-4.25209	2.11788e-05	0.000799526
LMO7	ENSG00000136153	1244.59	-1.05961	0.249477	-4.24734	2.1632e-05	0.000814546
CUBN	ENSG00000107611	301.205	-1.19469	0.281587	-4.24269	2.20853e-05	0.000829496
HASPIN	ENSG00000177602	521.207	-1.5918	0.375735	-4.23651	2.2702e-05	0.000850488
POLA2	ENSG00000014138	1886.01	-1.53355	0.363119	-4.22326	2.40791e-05	0.000897511
TUSC3	ENSG00000104723	10.2063	-2.03552	0.482067	-4.22248	2.41627e-05	0.000898352
DLL4	ENSG00000128917	174.213	-1.63976	0.388566	-4.22004	2.44261e-05	0.00090358
PRELID2	ENSG00000186314	514.121	-1.02108	0.242802	-4.20539	2.60634e-05	0.000959329
SYTL5	ENSG00000147041	58.3654	-1.51082	0.360201	-4.19437	2.73635e-05	0.00100217
ATP2A1	ENSG00000196296	59.778	-1.52784	0.36431	-4.1938	2.74322e-05	0.0010022
CDC45	ENSG00000093009	737.107	-1.71701	0.409776	-4.19012	2.78807e-05	0.00101606
CCDC18	ENSG00000122483	392.781	-1.63544	0.390435	-4.18876	2.8048e-05	0.00101825
RBM20	ENSG00000203867	49.6887	-1.53413	0.366286	-4.18834	2.80998e-05	0.00101825
STRIP2	ENSG00000128578	210.008	-1.67546	0.40024	-4.18613	2.83749e-05	0.00102107
QPCT	ENSG00000115828	387.103	-1.25317	0.299396	-4.18566	2.84344e-05	0.00102107
VWDE	ENSG00000146530	578.362	-1.10967	0.265315	-4.18247	2.88362e-05	0.00103048
CYP1B1	ENSG00000138061	8838.81	-1.14191	0.273086	-4.18149	2.896e-05	0.00103239
LRRC15	ENSG00000172061	86.5199	-1.7683	0.423171	-4.17868	2.9321e-05	0.00103772
CBWD6	ENSG00000215126	267.824	-1.09631	0.263759	-4.15649	3.23173e-05	0.00113019
FFAR4	ENSG00000186188	32.5292	-1.70317	0.410398	-4.15004	3.32414e-05	0.00115975
PRR11	ENSG00000068489	4310.2	-1.25772	0.303263	-4.14729	3.36441e-05	0.00117102
BRIP1	ENSG00000136492	653.918	-1.41003	0.340331	-4.1431	3.42644e-05	0.00118251
ANKRD36C	ENSG00000174501	199.786	-1.23096	0.297688	-4.13506	3.54866e-05	0.00121504
CEP72	ENSG00000112877	445.969	-1.16062	0.280719	-4.13447	3.55781e-05	0.00121535
WDR62	ENSG00000075702	3235.19	-1.52338	0.369175	-4.12645	3.68405e-05	0.00125266
MVD	ENSG00000167508	2257.49	-1.16134	0.28141	-4.12687	3.67733e-05	0.00125266
EXO1	ENSG00000174371	952.307	-1.66749	0.404256	-4.12483	3.7101e-05	0.00125585
PASK	ENSG00000115687	880.296	-1.47116	0.356708	-4.12428	3.719e-05	0.00125585
GMFG	ENSG00000130755	62.1367	-1.70343	0.41357	-4.11885	3.80772e-05	0.00127993
EME1	ENSG00000154920	663.958	-1.41464	0.34375	-4.11532	3.86644e-05	0.00129441
TERT	ENSG00000164362	146.153	-1.59475	0.387854	-4.11172	3.92722e-05	0.00130635
CENPI	ENSG00000102384	1804.31	-1.59226	0.387378	-4.11034	3.95079e-05	0.00130635
GJA1	ENSG00000152661	3433.59	-1.12322	0.273255	-4.11052	3.94771e-05	0.00130635
ZWINT	ENSG00000122952	2455.4	-1.61494	0.393326	-4.10586	4.02818e-05	0.00132678
RIBC2	ENSG00000128408	45.2414	-1.64759	0.402072	-4.09774	4.17203e-05	0.00136804
ST3GAL5	ENSG00000115525	1093.4	-1.46587	0.358838	-4.08506	4.4066e-05	0.00143278
ITGA1	ENSG00000213949	174.734	-1.31947	0.323047	-4.08445	4.41813e-05	0.00143278
PTHLH	ENSG00000087494	130.817	-1.34584	0.32994	-4.07904	4.52219e-05	0.00146009
PPARGC1A	ENSG00000109819	68.0911	-1.62264	0.398173	-4.07522	4.59703e-05	0.00147777
RECQL4	ENSG00000160957	1886.6	-1.43896	0.353256	-4.07341	4.63305e-05	0.00148375
TTLL7	ENSG00000137941	1303.09	-1.13329	0.278315	-4.07198	4.66159e-05	0.00148713
RNF157	ENSG00000141576	1648.15	-1.29414	0.31821	-4.06694	4.76351e-05	0.00150866
EDEM1	ENSG00000134109	3563.69	-1.1133	0.274098	-4.0617	4.8717e-05	0.00152609
KIF20B	ENSG00000138182	2679.2	-1.5654	0.386084	-4.05455	5.02304e-05	0.00155976
CEP152	ENSG00000103995	1008.37	-1.4593	0.359954	-4.05413	5.03217e-05	0.00155976
DNMT1	ENSG00000130816	9544.05	-1.40848	0.347331	-4.05515	5.01031e-05	0.00155976
TRIP13	ENSG00000071539	2658.86	-1.47913	0.366283	-4.03821	5.38612e-05	0.00164522
B3GALT1	ENSG00000172318	213.744	-1.12071	0.277642	-4.03652	5.42496e-05	0.00164684
PLAA	ENSG00000137055	1043.35	-1.03454	0.256781	-4.02886	5.60472e-05	0.00169095
INSYN2B	ENSG00000204767	104.225	-1.82223	0.452741	-4.0249	5.69999e-05	0.00171267
PRC1	ENSG00000198901	9259.7	-1.39225	0.346576	-4.01715	5.89061e-05	0.00175207
SLFN13	ENSG00000154760	1646.6	-1.34444	0.334666	-4.01725	5.88812e-05	0.00175207
STX1B	ENSG00000099365	172.07	-1.12747	0.281217	-4.00926	6.091e-05	0.00180438
SHCBP1	ENSG00000171241	1541.27	-1.51895	0.379062	-4.00714	6.14586e-05	0.00181334
PIM2	ENSG00000102096	2347.03	-1.09123	0.273061	-3.99627	6.43478e-05	0.00188724
DPF1	ENSG00000011332	404.382	-1.70557	0.427476	-3.98987	6.61108e-05	0.00192656
ELOVL2	ENSG00000197977	2794.47	-1.36068	0.342064	-3.97786	6.95378e-05	0.00200746
TSPAN13	ENSG00000106537	3549.04	-1.0265	0.258085	-3.97739	6.96764e-05	0.00200753
CALR	ENSG00000179218	58370.5	-1.02	0.256666	-3.97405	7.06619e-05	0.00202798
CPA4	ENSG00000128510	151.707	-1.74738	0.439813	-3.973	7.09733e-05	0.00203296
STARD13	ENSG00000133121	994.316	-1.09451	0.275654	-3.9706	7.16928e-05	0.00204958
RASGRP3	ENSG00000152689	296.812	-1.36447	0.344235	-3.96377	7.37747e-05	0.00209688
IGFBP4	ENSG00000141753	9732.67	-1.41475	0.357217	-3.96049	7.47969e-05	0.00211776
ABCB11	ENSG00000073734	14.887	-1.89985	0.480729	-3.95201	7.74974e-05	0.00219001
FAM72C	ENSG00000263513	108.601	-1.68737	0.42742	-3.9478	7.88739e-05	0.00222228
ASPM	ENSG00000066279	3581.02	-1.54891	0.393351	-3.93774	8.22528e-05	0.0023023
ANLN	ENSG00000011426	17222.6	-1.48483	0.377604	-3.93224	8.41563e-05	0.00235111
HOXC12	ENSG00000123407	65.6162	-1.6449	0.418702	-3.92857	8.54524e-05	0.00237829
APOBEC3B	ENSG00000179750	887.845	-1.40483	0.35781	-3.9262	8.62983e-05	0.00239279
CNTNAP3C	ENSG00000283378	297.595	-1.05693	0.269749	-3.9182	8.92132e-05	0.00246433
GCGR	ENSG00000215644	15.1299	-1.86517	0.476326	-3.91575	9.01245e-05	0.00247557
OXTR	ENSG00000180914	539.751	-1.46681	0.374573	-3.91594	9.00509e-05	0.00247557
WNT5B	ENSG00000111186	1756.93	-1.07391	0.274212	-3.91634	8.99037e-05	0.00247557
CENPU	ENSG00000151725	593.624	-1.29861	0.331715	-3.91483	9.0468e-05	0.00248037
ITGA2	ENSG00000164171	11709.6	-1.15515	0.295596	-3.90786	9.31175e-05	0.00252946
SRPX	ENSG00000101955	227.971	-1.00949	0.259409	-3.89151	9.96227e-05	0.00268635
MCF2L2	ENSG00000053524	138.428	-1.20151	0.309251	-3.88524	0.00010223	0.00274158
KIF24	ENSG00000186638	522.832	-1.31783	0.339411	-3.88271	0.000103298	0.00276018
CCNE2	ENSG00000175305	311.192	-1.51053	0.389153	-3.88159	0.000103775	0.00276289
MND1	ENSG00000121211	188.111	-1.45064	0.374193	-3.87673	0.000105872	0.00280991
NCAPG2	ENSG00000146918	3729.37	-1.29683	0.334526	-3.87661	0.000105923	0.00280991
MYO7B	ENSG00000169994	25.182	-1.71355	0.442154	-3.87547	0.000106421	0.00281298
EYA2	ENSG00000064655	76.024	-1.38726	0.358485	-3.86979	0.00010893	0.00285877
KRTAP2-3	ENSG00000212724	11.7983	-1.855	0.479416	-3.86928	0.000109158	0.00285965
TLL1	ENSG00000038295	23.5037	-1.79497	0.464186	-3.86692	0.000110216	0.00287288
NMUR1	ENSG00000171596	143.152	-1.54297	0.399024	-3.86686	0.000110248	0.00287288
DIAPH3	ENSG00000139734	1501.82	-1.25049	0.323765	-3.86234	0.000112306	0.00292135
WDR4	ENSG00000160193	805.314	-1.24072	0.321397	-3.86038	0.000113212	0.00293455
TK1	ENSG00000167900	3629.23	-1.52031	0.394305	-3.85566	0.000115417	0.00298645
RHOBTB3	ENSG00000164292	9936.74	-1.02944	0.268383	-3.83572	0.000125197	0.00320012
SCG2	ENSG00000171951	209.935	-1.42448	0.371607	-3.83331	0.000126431	0.00322607
TEX19	ENSG00000182459	11.0334	-1.81526	0.47419	-3.82813	0.000129118	0.00327008
FABP4	ENSG00000170323	25.517	-1.78324	0.465829	-3.82809	0.000129142	0.00327008
MNS1	ENSG00000138587	201.413	-1.04315	0.272716	-3.82504	0.000130752	0.00329634
MAP7D2	ENSG00000184368	431.838	-1.14967	0.300604	-3.82452	0.000131028	0.00329764
ATAD5	ENSG00000176208	649.33	-1.43773	0.376053	-3.82321	0.000131723	0.00330385
ST3GAL6	ENSG00000064225	21.0316	-1.71178	0.448867	-3.81355	0.000136987	0.0034011
KIAA0040	ENSG00000235750	543.492	-1.2471	0.327071	-3.81293	0.000137331	0.00340392
JCAD	ENSG00000165757	5302.28	-1.36957	0.35953	-3.80934	0.000139341	0.00343637
SRGN	ENSG00000122862	745.348	-1.51144	0.397009	-3.80706	0.000140626	0.00344064
INCENP	ENSG00000149503	3659.74	-1.447	0.380093	-3.80697	0.000140682	0.00344064
KIF15	ENSG00000163808	1302.9	-1.40096	0.367887	-3.80814	0.000140019	0.00344064
RTKN2	ENSG00000182010	1241.25	-1.42692	0.375353	-3.80154	0.000143799	0.0034985
AMOTL1	ENSG00000166025	1517.59	-1.14179	0.300762	-3.79634	0.000146847	0.00353273
MAD2L1	ENSG00000164109	1608.21	-1.47852	0.39019	-3.78922	0.000151121	0.00360607
MUC5B	ENSG00000117983	47.6802	-1.5217	0.402461	-3.781	0.000156199	0.0037152
ZGRF1	ENSG00000138658	258.882	-1.41584	0.375108	-3.77449	0.000160336	0.00378305
CDC42EP3	ENSG00000163171	4418.42	-1.00539	0.266472	-3.77295	0.000161326	0.00380031
FANCI	ENSG00000140525	3762.34	-1.36307	0.361424	-3.77138	0.000162346	0.00381824
HELLS	ENSG00000119969	1476.44	-1.35973	0.360867	-3.76794	0.000164598	0.00386502
NA	ENSG00000259316	661.288	-1.27761	0.339334	-3.76507	0.000166504	0.00390356
CDCA2	ENSG00000184661	609.726	-1.48186	0.393983	-3.76124	0.00016907	0.00395115
CHAF1A	ENSG00000167670	1357.41	-1.42646	0.379441	-3.75936	0.000170345	0.00396835
CENPF	ENSG00000117724	13406.5	-1.42255	0.378464	-3.75875	0.000170767	0.00397189
MSTO1	ENSG00000125459	2349.39	-1.12987	0.300768	-3.75663	0.00017222	0.00399936
SACS	ENSG00000151835	4442.51	-1.21172	0.32324	-3.74867	0.000177771	0.00410239
LHX1	ENSG00000273706	595.788	-1.39199	0.372039	-3.74152	0.000182914	0.00418825
CNTROB	ENSG00000170037	2663.11	-1.19878	0.320956	-3.73503	0.000187694	0.00425797
AMDHD1	ENSG00000139344	17.8323	-1.61993	0.433822	-3.7341	0.000188386	0.00426709
HJURP	ENSG00000123485	4862.56	-1.42487	0.381986	-3.73015	0.000191362	0.00432624
NCAPH	ENSG00000121152	2717.18	-1.41879	0.380617	-3.7276	0.000193315	0.00435402
KNL1	ENSG00000137812	3699.42	-1.46876	0.39428	-3.72516	0.000195189	0.00438742
KCNJ15	ENSG00000157551	27.7497	-1.60567	0.431466	-3.72142	0.000198104	0.00443264
KIF11	ENSG00000138160	4741.16	-1.42622	0.383894	-3.71515	0.000203084	0.0045303
TLR6	ENSG00000174130	490.194	-1.26656	0.341774	-3.70582	0.000210705	0.00466497
ESPL1	ENSG00000135476	2917.17	-1.48375	0.401406	-3.69638	0.000218693	0.00481485
CBX1	ENSG00000108468	6418.77	-1.02606	0.277593	-3.69628	0.000218783	0.00481485
CDCA3	ENSG00000111665	1352.22	-1.52993	0.414133	-3.6943	0.000220493	0.00483803
MYO10	ENSG00000145555	15176	-1.12404	0.304683	-3.68922	0.000224946	0.00490648
GMPPB	ENSG00000173540	1267.87	-1.01616	0.275937	-3.68259	0.000230877	0.00499882
TRPM8	ENSG00000144481	182.471	-1.38523	0.37641	-3.6801	0.000233139	0.00502563
ZNF841	ENSG00000197608	203.034	-1.10919	0.301401	-3.68012	0.000233126	0.00502563
AGAP2	ENSG00000135439	163.837	-1.40768	0.382696	-3.67832	0.000234778	0.00504027
UNC13D	ENSG00000092929	730.639	-1.05646	0.287219	-3.67824	0.000234845	0.00504027
EPHB6	ENSG00000106123	347.206	-1.7702	0.482141	-3.67154	0.000241096	0.00514443
MCM8	ENSG00000125885	2151.81	-1.25781	0.342829	-3.66891	0.000243584	0.0051825
MANF	ENSG00000145050	4813.58	-1.38617	0.378091	-3.66624	0.00024614	0.00522178
KIF18B	ENSG00000186185	1617.68	-1.4606	0.398689	-3.6635	0.000248791	0.00525532
GPRIN3	ENSG00000185477	11.9024	-1.76508	0.482185	-3.66058	0.000251648	0.00529287
HROB	ENSG00000125319	268.664	-1.35621	0.370797	-3.65755	0.000254637	0.00534048
SORBS2	ENSG00000154556	34.2804	-1.59759	0.437251	-3.65372	0.000258473	0.00539787
ARHGEF39	ENSG00000137135	943.844	-1.44665	0.396111	-3.65214	0.00026006	0.00542332
ATP1A3	ENSG00000105409	611.396	-1.05133	0.288021	-3.65019	0.00026205	0.00544301
COL22A1	ENSG00000169436	360.576	-1.17725	0.322645	-3.64875	0.000263515	0.00546442
TONSL	ENSG00000160949	1484.55	-1.49667	0.410731	-3.64393	0.000268509	0.00551825
ATAD3A	ENSG00000197785	3222.55	-1.11144	0.30497	-3.64441	0.000268005	0.00551825
KDF1	ENSG00000175707	119.95	-1.0921	0.300121	-3.63888	0.000273829	0.0056072
PLK4	ENSG00000142731	985.308	-1.36738	0.376955	-3.62743	0.00028626	0.00582
TOP2A	ENSG00000131747	20953.9	-1.34487	0.371037	-3.62462	0.000289388	0.00586869
FANCB	ENSG00000181544	208.254	-1.47158	0.406097	-3.6237	0.000290414	0.00587329
DHFR	ENSG00000228716	3168.5	-1.41831	0.39139	-3.62378	0.000290326	0.00587329
CDC20	ENSG00000117399	9151.21	-1.47307	0.406651	-3.62243	0.000291844	0.00588605
ALDOC	ENSG00000109107	756.194	-1.47753	0.408253	-3.61916	0.00029556	0.0059447
NA	ENSG00000167774	27.2283	-1.73219	0.478916	-3.61689	0.000298163	0.00598889
PEG10	ENSG00000242265	15099	-1.41535	0.391666	-3.61366	0.000301909	0.00603941
BLM	ENSG00000197299	1255.26	-1.2257	0.339165	-3.61388	0.000301651	0.00603941
MCM4	ENSG00000104738	5814.12	-1.45872	0.403775	-3.61269	0.000303031	0.00605363
BRCA2	ENSG00000139618	1229.58	-1.34469	0.372555	-3.60936	0.000306956	0.00611544
AURKB	ENSG00000178999	1957.44	-1.34992	0.37463	-3.60333	0.000314168	0.00621707
C21orf58	ENSG00000160298	207.665	-1.41828	0.393917	-3.60046	0.000317656	0.00626924
FANCA	ENSG00000187741	1012.78	-1.31399	0.365458	-3.59545	0.000323835	0.00636559
HMGB2	ENSG00000164104	5902.39	-1.1522	0.32067	-3.5931	0.000326772	0.00640709
ITGA11	ENSG00000137809	18.754	-1.60393	0.446665	-3.5909	0.000329544	0.00642632
SKA3	ENSG00000165480	1188.99	-1.46097	0.407473	-3.58545	0.000336502	0.00651885
FLRT3	ENSG00000125848	220.154	-1.04927	0.292776	-3.58386	0.000338557	0.00655003
KIF23	ENSG00000137807	4668.58	-1.32122	0.368715	-3.5833	0.00033928	0.00655541
NCAPG	ENSG00000109805	2518.52	-1.37351	0.383438	-3.58209	0.000340857	0.00657725
SLC52A3	ENSG00000101276	344.305	-1.13809	0.31779	-3.58126	0.000341947	0.00658103
IGF2	ENSG00000167244	2236.17	-1.08982	0.304284	-3.5816	0.000341502	0.00658103
ALOXE3	ENSG00000179148	205.68	-1.39389	0.389374	-3.57982	0.000343826	0.00660855
ADAMTS1	ENSG00000154734	148.221	-1.12094	0.313835	-3.57176	0.000354588	0.00679766
PRIM1	ENSG00000198056	811.808	-1.29267	0.362353	-3.56744	0.000360479	0.00688628
SGK1	ENSG00000118515	650.306	-1.29534	0.365193	-3.54699	0.000389658	0.00738343
BHLHA15	ENSG00000180535	78.1672	-1.6473	0.466478	-3.53136	0.000413429	0.00770496
KIFC1	ENSG00000237649	4679.91	-1.38774	0.393721	-3.52468	0.000424001	0.00785229
FRK	ENSG00000111816	228.841	-1.14357	0.32482	-3.52063	0.000430519	0.00792317
NA	ENSG00000284946	472.221	-1.40129	0.398239	-3.51873	0.000433621	0.00794917
PCLAF	ENSG00000166803	947.088	-1.29759	0.369003	-3.51648	0.000437317	0.00797847
CBLC	ENSG00000142273	37.2841	-1.57867	0.450323	-3.50564	0.000455508	0.00820948
TNS4	ENSG00000131746	206.508	-1.68335	0.481802	-3.49386	0.00047609	0.00851699
TNC	ENSG00000041982	2001.1	-1.07421	0.308208	-3.48536	0.000491483	0.00876042
CTRL	ENSG00000141086	30.5547	-1.62778	0.467232	-3.48388	0.000494199	0.00879818
CCP110	ENSG00000103540	2737.15	-1.02907	0.295728	-3.47979	0.000501809	0.00890136
DDN	ENSG00000181418	63.7019	-1.50159	0.431995	-3.47594	0.000509067	0.00901925
MUC5AC	ENSG00000215182	43.7987	-1.43028	0.4116	-3.47493	0.00051098	0.00904225
FBXO5	ENSG00000112029	1414.31	-1.13934	0.328516	-3.46814	0.000524084	0.00920802
ANKRD36	ENSG00000135976	269.394	-1.0591	0.305305	-3.46897	0.000522451	0.00920802
BTBD11	ENSG00000151136	98.1561	-1.15118	0.332082	-3.46654	0.000527212	0.00924025
NRGN	ENSG00000154146	112.214	-1.52818	0.441081	-3.46462	0.000530985	0.00926266
OPRD1	ENSG00000116329	89.6155	-1.15567	0.333721	-3.46297	0.000534249	0.00929757
MLPH	ENSG00000115648	2966.99	-1.08535	0.313554	-3.46146	0.000537259	0.00931838
RAB3B	ENSG00000169213	961.297	-1.03543	0.29975	-3.45432	0.000551688	0.00951113
SPAG5	ENSG00000076382	6951.95	-1.35596	0.39289	-3.45124	0.00055802	0.00959782
GLI2	ENSG00000074047	329.192	-1.17058	0.339685	-3.44607	0.000568805	0.00971521
RAD18	ENSG00000070950	1185.55	-1.05607	0.306434	-3.4463	0.000568316	0.00971521
SPOCD1	ENSG00000134668	97.9751	-1.34428	0.390163	-3.44544	0.000570128	0.00972652
ZNF695	ENSG00000197472	264.568	-1.30278	0.37946	-3.43325	0.000596398	0.0101161
LIPE	ENSG00000079435	124.095	-1.1675	0.340133	-3.43248	0.000598087	0.0101331
STYK1	ENSG00000060140	24.6494	-1.48865	0.434281	-3.42785	0.000608385	0.0102957
NPTX1	ENSG00000171246	151.642	-1.56009	0.455557	-3.42457	0.000615779	0.0104089
ARHGDIB	ENSG00000111348	60.2806	-1.56249	0.456366	-3.42376	0.000617611	0.0104278
FAM111B	ENSG00000189057	812.836	-1.64145	0.480476	-3.4163	0.000634794	0.0106612
KIF2C	ENSG00000142945	5285.86	-1.20484	0.353072	-3.41245	0.000643818	0.0107715
CDCA5	ENSG00000146670	4461.4	-1.2616	0.369816	-3.41142	0.000646245	0.0107998
NLGN1	ENSG00000169760	45.2888	-1.31203	0.385971	-3.3993	0.000675591	0.0112013
KPNA2	ENSG00000182481	10473.5	-1.27849	0.376679	-3.39412	0.000688506	0.0113276
TBC1D8B	ENSG00000133138	1388.41	-1.10863	0.326635	-3.39408	0.000688594	0.0113276
FANCD2	ENSG00000144554	1124.1	-1.28914	0.379857	-3.39374	0.000689449	0.011329
ASF1B	ENSG00000105011	1582.39	-1.23515	0.364729	-3.38649	0.000707932	0.0115382
PDIA4	ENSG00000155660	32934	-1.06051	0.313416	-3.3837	0.000715154	0.0116345
FOXM1	ENSG00000111206	4316.83	-1.33568	0.394888	-3.38243	0.000718481	0.0116757
CENPO	ENSG00000138092	1965.88	-1.27307	0.376825	-3.37843	0.00072902	0.0117562
DGKH	ENSG00000102780	2291.02	-1.07744	0.319144	-3.37604	0.000735383	0.0118328
CDKN2C	ENSG00000123080	1810.28	-1.26094	0.373796	-3.37333	0.000742647	0.0119367
BRCA1	ENSG00000012048	2200.12	-1.13517	0.336763	-3.37083	0.000749433	0.0119934
E2F2	ENSG00000007968	402.853	-1.44895	0.42993	-3.3702	0.000751136	0.0120076
MAML2	ENSG00000184384	757.303	-1.11741	0.331655	-3.36921	0.000753851	0.0120249
SPC25	ENSG00000152253	572.637	-1.38772	0.411923	-3.36889	0.000754714	0.0120256
TUBB4B	ENSG00000188229	18554.4	-1.1328	0.336486	-3.36656	0.000761125	0.0120625
ARHGAP11A	ENSG00000198826	6657.93	-1.31557	0.392592	-3.35099	0.00080524	0.0125588
CYP1A1	ENSG00000140465	35.5815	-1.43279	0.427842	-3.34888	0.000811379	0.0126412
SLC9A5	ENSG00000135740	109.102	-1.00908	0.301381	-3.34818	0.000813447	0.01266
MCM7	ENSG00000166508	11226.8	-1.09435	0.327027	-3.34635	0.000818825	0.0127303
CCDC8	ENSG00000169515	325.809	-1.05977	0.316838	-3.34484	0.000823307	0.0127864
SPC24	ENSG00000161888	777.252	-1.34376	0.402	-3.34269	0.000829691	0.0128481
UBE2T	ENSG00000077152	1886.16	-1.25795	0.376718	-3.33924	0.00084007	0.0129783
FOSB	ENSG00000125740	1799.16	-1.59256	0.477206	-3.33726	0.000846095	0.013044
FANCE	ENSG00000112039	502.13	-1.1275	0.338076	-3.33505	0.000852851	0.0131207
LRRC34	ENSG00000171757	64.3433	-1.08427	0.32591	-3.32689	0.000878223	0.0134408
XRCC2	ENSG00000196584	595.259	-1.34181	0.404184	-3.3198	0.000900835	0.013744
TMEM158	ENSG00000249992	764.144	-1.16379	0.351044	-3.31524	0.000915655	0.0139268
CALM3	ENSG00000160014	15253.2	-1.00668	0.303713	-3.31457	0.000917828	0.0139455
PLK1	ENSG00000166851	5518.48	-1.34842	0.408442	-3.30137	0.000962133	0.0145586
TUBA1B	ENSG00000123416	66729.1	-1.14629	0.347619	-3.29754	0.000975354	0.0146645
HSPG2	ENSG00000142798	54292.1	-1.01206	0.307581	-3.29037	0.00100056	0.014865
TJP2	ENSG00000119139	3319.53	-1.08114	0.329061	-3.28553	0.00101791	0.015062
PHF19	ENSG00000119403	3339.28	-1.04606	0.318977	-3.27942	0.00104021	0.0153304
NFKBIZ	ENSG00000144802	1151.49	-1.13704	0.347246	-3.27444	0.00105871	0.0155407
GIPR	ENSG00000010310	157.653	-1.16125	0.354743	-3.27349	0.00106227	0.0155691
POLE	ENSG00000177084	4704.98	-1.10627	0.338403	-3.26908	0.00107896	0.0157439
SUV39H1	ENSG00000101945	1882.73	-1.15262	0.353354	-3.26195	0.00110648	0.0160658
NA	ENSG00000284906	967.815	-1.19389	0.366058	-3.26148	0.00110831	0.0160766
TROAP	ENSG00000135451	1229.64	-1.21191	0.37231	-3.25512	0.00113343	0.0163122
CDT1	ENSG00000167513	1750.85	-1.06128	0.326192	-3.25353	0.00113979	0.0163718
ABCG2	ENSG00000118777	855.722	-1.02031	0.31359	-3.25364	0.00113936	0.0163718
ARMCX2	ENSG00000184867	38.1723	-1.40462	0.432052	-3.25103	0.00114986	0.0164494
SCNN1G	ENSG00000166828	39.4751	-1.2884	0.396366	-3.25053	0.00115189	0.0164494
CEP55	ENSG00000138180	5208.25	-1.2663	0.390072	-3.24633	0.00116905	0.016646
RAD51AP1	ENSG00000111247	526.644	-1.1638	0.359593	-3.23643	0.00121033	0.0171508
ALX1	ENSG00000180318	75.071	-1.10846	0.34411	-3.22122	0.00127645	0.0179115
CYGB	ENSG00000161544	248.593	-1.08754	0.338109	-3.21655	0.00129742	0.0181578
MCM2	ENSG00000073111	6226.21	-1.11197	0.346052	-3.2133	0.00131221	0.0182951
PTTG1	ENSG00000164611	3724.07	-1.21908	0.380115	-3.20714	0.00134062	0.0186383
SPOCK1	ENSG00000152377	1856.85	-1.08161	0.337293	-3.20675	0.00134242	0.0186456
ANP32E	ENSG00000143401	4611.24	-1.03718	0.323663	-3.2045	0.00135297	0.0187568
CDH4	ENSG00000179242	23.997	-1.44285	0.450977	-3.19939	0.00137719	0.0189382
FN1	ENSG00000115414	87.9912	-1.23049	0.385273	-3.19382	0.00140405	0.0191939
GALNT5	ENSG00000136542	40.7108	-1.48346	0.46542	-3.18736	0.00143579	0.0195504
ANKRD20A4P	ENSG00000172014	63.1076	-1.33201	0.417931	-3.18716	0.00143677	0.0195504
GINS4	ENSG00000147536	456.999	-1.30772	0.410349	-3.18686	0.00143829	0.019553
CLSPN	ENSG00000092853	1699.13	-1.50101	0.471447	-3.18385	0.00145332	0.019721
COL17A1	ENSG00000065618	27.9899	-1.52821	0.480182	-3.18256	0.0014598	0.019772
BUB1	ENSG00000169679	7091.07	-1.24891	0.393039	-3.17758	0.00148511	0.0200049
CKAP2L	ENSG00000169607	2298.42	-1.14392	0.360764	-3.17082	0.00152008	0.0203827
MDGA1	ENSG00000112139	546.901	-1.18357	0.373865	-3.16576	0.0015468	0.0206925
NEIL3	ENSG00000109674	391.95	-1.21655	0.385127	-3.15883	0.00158407	0.0210582
PSMC3IP	ENSG00000131470	420.674	-1.04296	0.330725	-3.15355	0.00161298	0.0213176
CCKAR	ENSG00000163394	6.03604	-1.48159	0.471019	-3.1455	0.00165801	0.0217135
GTSE1	ENSG00000075218	1722.49	-1.27247	0.404562	-3.1453	0.00165916	0.0217135
SNCG	ENSG00000173267	179.426	-1.07293	0.342519	-3.13245	0.00173352	0.0225067
CCNF	ENSG00000162063	2163.3	-1.26602	0.404197	-3.13218	0.00173511	0.0225075
CACNA1G	ENSG00000006283	345.223	-1.17359	0.374866	-3.1307	0.00174389	0.022542
CCDC180	ENSG00000197816	87.6661	-1.06977	0.341676	-3.13094	0.00174245	0.022542
GDF5	ENSG00000125965	33.5512	-1.2548	0.40318	-3.11226	0.00185661	0.0236755
FASN	ENSG00000169710	39055	-1.02154	0.328421	-3.11046	0.00186799	0.0237845
SOX21	ENSG00000125285	682.193	-1.17138	0.376871	-3.10817	0.00188247	0.0238721
HSPB6	ENSG00000004776	36.2263	-1.25746	0.404996	-3.10487	0.00190361	0.0239956
CD79A	ENSG00000105369	31.8501	-1.26532	0.409204	-3.09215	0.0019871	0.0248354
SLC12A8	ENSG00000221955	62.9374	-1.32683	0.429342	-3.09038	0.00199899	0.0248994
SLC16A6	ENSG00000108932	67.4864	-1.2847	0.415789	-3.08979	0.002003	0.0249072
TCF19	ENSG00000137310	1226.99	-1.0801	0.35034	-3.08301	0.00204918	0.025353
HMCN1	ENSG00000143341	124.439	-1.19533	0.388012	-3.08064	0.00206554	0.0254485
DNAJB11	ENSG00000090520	8470.19	-1.09336	0.35484	-3.08127	0.00206117	0.0254485
PBK	ENSG00000168078	1050.29	-1.26469	0.410743	-3.07902	0.00207684	0.0255237
GASK1B	ENSG00000164125	363.948	-1.08033	0.351068	-3.07726	0.0020891	0.0256315
RDM1	ENSG00000278023	128.164	-1.08683	0.354509	-3.06574	0.00217131	0.0264418
MXD3	ENSG00000213347	283.717	-1.08289	0.353577	-3.06266	0.00219379	0.0266275
TPX2	ENSG00000088325	24563.6	-1.11508	0.364754	-3.05707	0.00223511	0.0270176
WDHD1	ENSG00000198554	1610.83	-1.03085	0.337778	-3.05186	0.00227427	0.0273787
ANKRD18B	ENSG00000230453	135.028	-1.13632	0.372409	-3.05128	0.00227869	0.0273982
CENPW	ENSG00000203760	685.94	-1.11735	0.366221	-3.05102	0.00228063	0.0273982
NUDT15	ENSG00000136159	1719.71	-1.05656	0.346339	-3.05064	0.00228357	0.0273982
MFSD2A	ENSG00000168389	70.5026	-1.14139	0.377182	-3.0261	0.00247731	0.0291321
NA	ENSG00000287856	17.2089	-1.45616	0.482044	-3.02079	0.00252114	0.0293859
SLC38A5	ENSG00000017483	42.4885	-1.31579	0.435658	-3.02024	0.00252577	0.0293859
RAET1E	ENSG00000164520	58.6551	-1.21169	0.401208	-3.02011	0.00252683	0.0293859
BUB1B	ENSG00000156970	3641.56	-1.17623	0.389418	-3.02047	0.0025238	0.0293859
RCSD1	ENSG00000198771	44.3704	-1.14764	0.379888	-3.02098	0.00251954	0.0293859
FEN1	ENSG00000168496	2718.65	-1.14623	0.380034	-3.01611	0.00256037	0.0296588
DNA2	ENSG00000138346	866.395	-1.11522	0.369838	-3.01543	0.00256615	0.0297024
STARD8	ENSG00000130052	771.426	-1.00484	0.333598	-3.01213	0.00259426	0.0297935
NA	ENSG00000260371	16.3226	-1.44181	0.479498	-3.00691	0.00263916	0.0301914
FERMT1	ENSG00000101311	255.674	-1.01101	0.336834	-3.00151	0.00268641	0.0305421
NHS	ENSG00000188158	44.1352	-1.21731	0.406219	-2.99669	0.00272927	0.0309338
TMEM107	ENSG00000179029	314.012	-1.11684	0.373268	-2.99205	0.00277111	0.0312887
KIF4A	ENSG00000090889	4376.94	-1.12444	0.37759	-2.97794	0.00290192	0.0326145
LMNB1	ENSG00000113368	5308.33	-1.12332	0.377618	-2.97476	0.00293223	0.0328548
ARHGAP33	ENSG00000004777	786.81	-1.07587	0.36256	-2.96743	0.00300296	0.0334116
WDR76	ENSG00000092470	1493.83	-1.03563	0.348992	-2.96749	0.00300244	0.0334116
NTRK2	ENSG00000148053	60.6538	-1.24073	0.418268	-2.96636	0.00301345	0.0334845
SGO2	ENSG00000163535	3260.36	-1.22319	0.412688	-2.96395	0.00303717	0.0336719
CENPK	ENSG00000123219	676.114	-1.17626	0.397324	-2.96046	0.00307181	0.0339792
DHH	ENSG00000139549	25.1246	-1.34685	0.455722	-2.95542	0.00312239	0.0343836
ORC1	ENSG00000085840	686.282	-1.40362	0.47503	-2.9548	0.00312868	0.0344272
MCM10	ENSG00000065328	1005.84	-1.39811	0.473763	-2.95108	0.00316668	0.0346898
CCDC150	ENSG00000144395	173.473	-1.257	0.42642	-2.94779	0.00320056	0.0349062
SYT2	ENSG00000143858	8.62407	-1.42061	0.482137	-2.94649	0.00321408	0.0350006
MYH3	ENSG00000109063	62.8871	-1.14429	0.389469	-2.93806	0.00330272	0.0357281
DSCC1	ENSG00000136982	566.613	-1.05925	0.360695	-2.93668	0.00331749	0.0358353
TACC3	ENSG00000013810	5623.55	-1.17639	0.401464	-2.93026	0.00338677	0.0364233
SMC2	ENSG00000136824	2592.75	-1.08139	0.369657	-2.9254	0.00344013	0.0368357
CENPL	ENSG00000120334	1032.17	-1.02637	0.352036	-2.91554	0.00355074	0.0377728
SASS6	ENSG00000156876	393.661	-1.08758	0.373507	-2.9118	0.00359356	0.0381732
HMX2	ENSG00000188816	204.943	-1.04791	0.359936	-2.91138	0.00359839	0.0381969
STIL	ENSG00000123473	2464.07	-1.05417	0.362812	-2.90554	0.00366618	0.038813
DLGAP5	ENSG00000126787	3348.11	-1.16654	0.40228	-2.89983	0.00373368	0.0392271
EGR3	ENSG00000179388	22.0496	-1.27556	0.442497	-2.88263	0.00394371	0.0408034
MYBL2	ENSG00000101057	5360.88	-1.36881	0.475303	-2.87988	0.00397826	0.0411232
SLC39A8	ENSG00000138821	53.2564	-1.25279	0.435212	-2.87857	0.00399485	0.0412167
SMC4	ENSG00000113810	9281.56	-1.00276	0.348504	-2.87732	0.00401075	0.0412583
VSIG1	ENSG00000101842	13.4292	-1.38458	0.482073	-2.87214	0.00407701	0.0417426
MARCHF4	ENSG00000144583	1833.38	-1.04136	0.362994	-2.86881	0.00412022	0.0419239
NAT16	ENSG00000167011	22.1197	-1.25448	0.437835	-2.86518	0.00416766	0.0422593
CFAP119	ENSG00000196118	101.126	-1.11847	0.390468	-2.86443	0.0041776	0.0423309
STARD4	ENSG00000164211	978.086	-1.18731	0.415581	-2.85698	0.00427688	0.0430113
E2F8	ENSG00000129173	450.991	-1.20071	0.420527	-2.85524	0.00430044	0.0431322
CDA	ENSG00000158825	74.8586	-1.16281	0.407254	-2.85524	0.0043004	0.0431322
DSN1	ENSG00000149636	1190.99	-1.03786	0.363759	-2.85314	0.00432892	0.0433275
ATP6V0A4	ENSG00000105929	11.4271	-1.37025	0.480388	-2.85238	0.00433929	0.0433367
EGR2	ENSG00000122877	38.2064	-1.2236	0.429488	-2.84897	0.00438604	0.0435734
PDZD7	ENSG00000186862	83.6331	-1.05554	0.370589	-2.84827	0.00439582	0.0436116
TMEM179	ENSG00000258986	41.8224	-1.0315	0.362359	-2.84663	0.00441847	0.0437185
PKD1L1	ENSG00000158683	45.4503	-1.08282	0.381254	-2.84014	0.00450932	0.0442382
PRADC1	ENSG00000135617	482.287	-1.14125	0.402282	-2.83693	0.00455501	0.0444718
EGR1	ENSG00000120738	9602.89	-1.36256	0.480504	-2.83569	0.00457268	0.0445257
ATAD2	ENSG00000156802	4299.1	-1.04814	0.3712	-2.82364	0.00474816	0.045691
DNAJB5	ENSG00000137094	1236.38	-1.07733	0.381726	-2.82225	0.00476882	0.0458598
MKI67	ENSG00000148773	20780.4	-1.34421	0.476555	-2.82069	0.00479208	0.0460534
UHRF1	ENSG00000276043	2803.62	-1.15909	0.411264	-2.81836	0.00482699	0.0463284
RFC3	ENSG00000133119	1303.5	-1.10343	0.392001	-2.81487	0.00487975	0.046622
ITGA10	ENSG00000143127	1471.64	-1.05241	0.37799	-2.78422	0.00536568	0.0498416
