# Supplementary material for: Acidic Growth Conditions Promote Epithelial-to-Mesenchymal Transition to Select More Aggressive PDAC Cell Phenotypes In Vitro
Source: Cancers (Basel). 2023 Apr 30;15(9):2572. doi: 10.3390/cancers15092572 (PMC10177299; doi:10.3390/cancers15092572)
Supplement: Supplementary file 1 [file cancers-15-02572-s001.zip › Supplementary File S3 - EMT DEGs - 4 days pHe 6.6 vs Ctrl.xlsx]

## Sheet: EMT DEGs - acute
Gene_ID	Gene_Symbol	Gene_Name	baseMean	log2FoldChange	lfcSE	stat	pvalue	padj
ENSG00000039068	CDH1	cadherin 1	300.834	-2.4039	0.405488	-5.9284	3.06e-09	5.97e-07
ENSG00000111087	GLI1	GLI family zinc finger 1	202.427	-2.60267	0.313207	-8.30972	9.59e-17	1.54e-13
ENSG00000092969	TGFB2	transforming growth factor beta 2	2456.86	-1.15496	0.237616	-4.86063	1.17e-06	8.76e-05
ENSG00000169429	CXCL8	C-X-C motif chemokine ligand 8	144.808	1.2902	0.345068	3.73897	0.000184773	0.00464958
ENSG00000019991	HGF	hepatocyte growth factor	204.816	-2.4965	0.398461	-6.26536	3.72e-10	1.1e-07
ENSG00000196154	S100A4	S100 calcium binding protein A4	4481.83	-1.9447	0.34526	-5.63257	1.78e-08	2.7e-06
ENSG00000105974	CAV1	caveolin 1	17005.9	-1.47474	0.19781	-7.45535	8.96e-14	7.19e-11
ENSG00000163347	CLDN1	claudin 1	2855.08	-1.09987	0.263293	-4.17737	2.95e-05	0.0011239
ENSG00000178726	THBD	thrombomodulin	4472.38	1.34239	0.38051	3.52786	0.000418934	0.00853467
ENSG00000119699	TGFB3	transforming growth factor beta 3	87.6453	-1.11086	0.366827	-3.0283	0.00245937	0.0305444
ENSG00000157227	MMP14	matrix metallopeptidase 14	4399.79	1.33949	0.343164	3.90334	9.49e-05	0.00279093
ENSG00000198910	L1CAM	L1 cell adhesion molecule	12505.1	-1.47345	0.313483	-4.70024	2.6e-06	0.000165347
ENSG00000107485	GATA3	GATA binding protein 3	547.889	-1.49169	0.390173	-3.82315	0.000131755	0.0036249
ENSG00000162711	NLRP3	NLR family pyrin domain containing 3	79.3252	2.54869	0.421834	6.04194	1.52e-09	3.33e-07
ENSG00000106541	AGR2	anterior gradient 2, protein disulphide isomerase family member	5668.84	-3.4275	0.312387	-10.972	5.21e-28	7.53e-24
ENSG00000104419	NDRG1	N-myc downstream regulated 1	3202.52	1.01595	0.305103	3.32984	0.000868948	0.0143935
ENSG00000272398	CD24	CD24 molecule	2839.21	-1.95913	0.304086	-6.4427	1.17e-10	4.35e-08
ENSG00000099250	NRP1	neuropilin 1	5032.36	-1.2716	0.20382	-6.23887	4.41e-10	1.25e-07
ENSG00000143494	VASH2	vasohibin 2	30.7137	1.45597	0.437781	3.32579	0.000881679	0.0145376
ENSG00000111424	VDR	vitamin D receptor	336.819	2.08984	0.325821	6.41407	1.42e-10	4.96e-08
ENSG00000163235	TGFA	transforming growth factor alpha	45.1289	1.15844	0.36877	3.14136	0.00168164	0.0235137
ENSG00000176697	BDNF	brain derived neurotrophic factor	413.421	-1.3455	0.331514	-4.05866	4.94e-05	0.00168134
ENSG00000100292	HMOX1	heme oxygenase 1	7318.15	1.54939	0.319301	4.85244	1.22e-06	8.99e-05
ENSG00000107984	DKK1	dickkopf WNT signaling pathway inhibitor 1	18539.5	-1.53155	0.300285	-5.10032	3.39e-07	3.24e-05
ENSG00000265972	TXNIP	thioredoxin interacting protein	6698.09	1.44044	0.430113	3.34897	0.00081112	0.0137027
ENSG00000118257	NRP2	neuropilin 2	262.635	1.22389	0.324454	3.77216	0.000161843	0.0042658
ENSG00000091622	PITPNM3	PITPNM family member 3	42.0991	1.15239	0.381161	3.02337	0.00249976	0.0309131
ENSG00000079385	CEACAM1	carcinoembryonic antigen related cell adhesion molecule 1	214.495	-1.45759	0.400303	-3.64121	0.000271363	0.00614352
ENSG00000086548	CEACAM6	carcinoembryonic antigen related cell adhesion molecule 6	23.8718	-1.33755	0.431129	-3.10244	0.00191931	0.025741
ENSG00000128268	MGAT3	mannosyl (beta-1,4-)-glycoprotein beta-1,4-N-acetylglucosaminyltransferase	50.5494	-1.27669	0.379259	-3.36629	0.000761872	0.013179
ENSG00000130702	LAMA5	laminin subunit alpha 5	30016.7	-1.06837	0.278148	-3.84101	0.00012253	0.00342217
ENSG00000085117	CD82	CD82 molecule	1395.33	1.24169	0.318841	3.89438	9.85e-05	0.0028612
ENSG00000132470	ITGB4	integrin subunit beta 4	1191.57	-1.29078	0.38683	-3.33682	0.000847439	0.0141018
ENSG00000005884	ITGA3	integrin subunit alpha 3	48299.8	-1.01704	0.231372	-4.39571	1.1e-05	0.000526338
ENSG00000041982	TNC	tenascin C	1746.88	-1.98519	0.276839	-7.17091	7.45e-13	4.89e-10
ENSG00000180340	FZD2	frizzled class receptor 2	1054.91	-1.1384	0.28394	-4.00931	6.09e-05	0.00197216
ENSG00000109846	CRYAB	crystallin alpha B	31.0116	1.67599	0.436014	3.84388	0.000121103	0.00338994
ENSG00000170381	SEMA3E	semaphorin 3E	280.503	-1.30723	0.234715	-5.56943	2.56e-08	3.66e-06
ENSG00000181143	MUC16	mucin 16, cell surface associated	18.9397	-2.07768	0.438232	-4.74105	2.13e-06	0.000140871
ENSG00000144852	NR1I2	nuclear receptor subfamily 1 group I member 2	8.24997	1.62395	0.422836	3.84061	0.000122728	0.00342217
ENSG00000032742	IFT88	intraflagellar transport 88	1005.45	-1.06014	0.256385	-4.13494	3.55e-05	0.00129179
ENSG00000168477	TNXB	tenascin XB	376.564	1.96232	0.405156	4.84338	1.28e-06	9.36e-05
ENSG00000072310	SREBF1	sterol regulatory element binding transcription factor 1	15358.6	-1.22989	0.381079	-3.22738	0.00124929	0.0189148
ENSG00000163993	S100P	S100 calcium binding protein P	24.9796	-1.63236	0.438188	-3.72524	0.000195127	0.00485097
ENSG00000197956	S100A6	S100 calcium binding protein A6	38268.5	-1.29496	0.260397	-4.97303	6.59e-07	5.63e-05
ENSG00000117707	PROX1	prospero homeobox 1	15.3572	1.38686	0.434749	3.19001	0.00142268	0.0208621
ENSG00000129048	ACKR4	atypical chemokine receptor 4	15.6225	1.67703	0.437003	3.83758	0.000124254	0.00345139
ENSG00000145287	PLAC8	placenta specific 8	2459.38	-1.3571	0.262892	-5.16218	2.44e-07	2.4e-05
ENSG00000184226	PCDH9	protocadherin 9	124.592	-1.41691	0.320164	-4.42558	9.62e-06	0.000474158
ENSG00000074181	NOTCH3	notch 3	303.98	-1.32291	0.408944	-3.23493	0.00121673	0.0185776
ENSG00000137486	ARRB1	arrestin beta 1	3755.03	-1.1489	0.317432	-3.61936	0.000295336	0.00654126
ENSG00000111057	KRT18	keratin 18	45398.7	-1.03184	0.247976	-4.16104	3.17e-05	0.00119115
ENSG00000170421	KRT8	keratin 8	60633.9	-1.34464	0.30389	-4.42476	9.65e-06	0.000474336
ENSG00000164120	HPGD	hydroxyprostaglandin dehydrogenase 15-(NAD)	11.3731	-1.45045	0.429239	-3.37912	0.000727177	0.0127159
ENSG00000123358	NR4A1	nuclear receptor subfamily 4 group A member 1	470.73	1.13057	0.334325	3.38166	0.000720487	0.0126695
ENSG00000166825	ANPEP	alanyl aminopeptidase, membrane	45139.5	-1.03248	0.306946	-3.36373	0.000768973	0.0132859
ENSG00000101680	LAMA1	laminin subunit alpha 1	8.56311	1.41571	0.426026	3.32305	0.0008904	0.0145981
ENSG00000165474	GJB2	gap junction protein beta 2	583.577	-2.34386	0.27828	-8.42268	3.68e-17	7.59e-14
ENSG00000124664	SPDEF	SAM pointed domain containing ETS transcription factor	29.0501	-1.27389	0.430124	-2.96168	0.00305965	0.0357554
ENSG00000106258	CYP3A5	cytochrome P450 family 3 subfamily A member 5	69.5419	-1.14246	0.340002	-3.36016	0.000778977	0.0133909
ENSG00000171872	KLF17	Kruppel like factor 17	31.3545	2.84667	0.415606	6.84945	7.41e-12	3.82e-09
ENSG00000112486	CCR6	C-C motif chemokine receptor 6	5.42298	1.11851	0.393798	2.84031	0.00450691	0.0462587
ENSG00000074416	MGLL	monoglyceride lipase	1563.72	2.10132	0.330138	6.36497	1.95e-10	6e-08
ENSG00000163430	FSTL1	follistatin like 1	628.595	1.81619	0.336777	5.39287	6.93e-08	8.56e-06
ENSG00000109819	PPARGC1A	PPARG coactivator 1 alpha	64.161	-1.9337	0.394208	-4.90529	9.33e-07	7.4e-05
ENSG00000140092	FBLN5	fibulin 5	10.6116	1.48646	0.436786	3.40318	0.000666061	0.011892
ENSG00000164056	SPRY1	sprouty RTK signaling antagonist 1	1355.86	-1.54047	0.252223	-6.10758	1.01e-09	2.44e-07
ENSG00000140937	CDH11	cadherin 11	143.816	-1.21812	0.326953	-3.72568	0.000194788	0.0048509
