# Supplementary material for: Acidic Growth Conditions Promote Epithelial-to-Mesenchymal Transition to Select More Aggressive PDAC Cell Phenotypes In Vitro
Source: Cancers (Basel). 2023 Apr 30;15(9):2572. doi: 10.3390/cancers15092572 (PMC10177299; doi:10.3390/cancers15092572)
Supplement: Supplementary file 1 [file cancers-15-02572-s001.zip › Supplementary File S4 - EMT DEGs - pHe- selected + 7.4 vs Ctrl.xlsx]

## Sheet: EMT DEGs - selected
Gene_ID	Gene_Symbol	Gene_Name	baseMean	log2FoldChange	lfcSE	stat	pvalue	padj
ENSG00000039068	CDH1	cadherin 1	1035.2	1.40287	0.407564	3.44208	0.000577256	0.00982536
ENSG00000087245	MMP2	matrix metallopeptidase 2	9207.9	1.48257	0.335146	4.42365	9.70469e-06	0.000421481
ENSG00000111087	GLI1	GLI family zinc finger 1	591.142	1.39539	0.276658	5.04372	4.56578e-07	3.483e-05
ENSG00000111206	FOXM1	forkhead box M1	4316.83	-1.33568	0.394888	-3.38243	0.000718481	0.0116757
ENSG00000019991	HGF	hepatocyte growth factor	204.201	-2.9323	0.397841	-7.37052	1.69959e-13	5.10675e-11
ENSG00000115414	FN1	fibronectin 1	87.9912	-1.23049	0.385273	-3.19382	0.00140405	0.0191939
ENSG00000233608	TWIST2	twist family bHLH transcription factor 2	99.6259	1.95418	0.322182	6.06547	1.31568e-09	1.99698e-07
ENSG00000101144	BMP7	bone morphogenetic protein 7	316.191	2.91592	0.284125	10.2628	1.03643e-24	2.54324e-21
ENSG00000108691	CCL2	C-C motif chemokine ligand 2	633.607	1.87016	0.397294	4.70725	2.51083e-06	0.000143283
ENSG00000148053	NTRK2	neurotrophic receptor tyrosine kinase 2	60.6538	-1.24073	0.418268	-2.96636	0.00301345	0.0334845
ENSG00000115009	CCL20	C-C motif chemokine ligand 20	13.9168	1.59044	0.471662	3.372	0.000746253	0.0119685
ENSG00000129514	FOXA1	forkhead box A1	57.3516	1.97926	0.323183	6.12427	9.11021e-10	1.41189e-07
ENSG00000120738	EGR1	early growth response 1	9602.89	-1.36256	0.480504	-2.83569	0.00457268	0.0445257
ENSG00000069702	TGFBR3	transforming growth factor beta receptor 3	102.252	1.18203	0.294526	4.01333	5.98675e-05	0.00177708
ENSG00000012048	BRCA1	BRCA1, DNA repair associated	2200.12	-1.13517	0.336763	-3.37083	0.000749433	0.0119934
ENSG00000106031	HOXA13	homeobox A13	22.059	1.56004	0.408551	3.81848	0.000134279	0.00335083
ENSG00000066468	FGFR2	fibroblast growth factor receptor 2	46.8633	1.13627	0.365516	3.10869	0.00187922	0.023872
ENSG00000130816	DNMT1	DNA methyltransferase 1	9544.05	-1.40848	0.347331	-4.05515	5.01031e-05	0.00155976
ENSG00000106541	AGR2	anterior gradient 2, protein disulphide isomerase family member	6942.58	-1.33831	0.248512	-5.38528	7.23325e-08	6.91526e-06
ENSG00000272398	CD24	CD24 molecule	6829.5	1.12841	0.274551	4.11003	3.95604e-05	0.00130635
ENSG00000164938	TP53INP1	tumor protein p53 inducible nuclear protein 1	561.863	1.14392	0.40449	2.82805	0.0046832	0.045273
ENSG00000170962	PDGFD	platelet derived growth factor D	22.8993	1.44329	0.419601	3.43967	0.000582419	0.0099018
ENSG00000111424	VDR	vitamin D receptor	243.777	1.65217	0.322315	5.12594	2.96052e-07	2.42154e-05
ENSG00000164362	TERT	telomerase reverse transcriptase	146.153	-1.59475	0.387854	-4.11172	3.92722e-05	0.00130635
ENSG00000176697	BDNF	brain derived neurotrophic factor	372.746	-2.47405	0.258339	-9.57677	1.00129e-21	1.84276e-18
ENSG00000103888	CEMIP	cell migration inducing hyaluronan binding protein	34.1761	2.00476	0.410244	4.88674	1.02517e-06	6.55908e-05
ENSG00000163453	IGFBP7	insulin like growth factor binding protein 7	344.688	2.35305	0.252355	9.32435	1.11664e-20	1.35243e-17
ENSG00000150907	FOXO1	forkhead box O1	173.682	1.15813	0.284896	4.0651	4.80122e-05	0.00151044
ENSG00000265972	TXNIP	thioredoxin interacting protein	6350.81	1.71914	0.48191	3.56735	0.000360614	0.00688628
ENSG00000136158	SPRY2	sprouty RTK signaling antagonist 2	4466.61	-1.36739	0.218464	-6.25911	3.8719e-10	6.47796e-08
ENSG00000118777	ABCG2	ATP binding cassette subfamily G member 2 (Junior blood group)	855.722	-1.02031	0.31359	-3.25364	0.00113936	0.0163718
ENSG00000065320	NTN1	netrin 1	539.997	1.15461	0.292566	3.94649	7.93065e-05	0.0022283
ENSG00000168646	AXIN2	axin 2	52.664	1.71551	0.367085	4.67334	2.96347e-06	0.000161001
ENSG00000156299	TIAM1	T-cell lymphoma invasion and metastasis 1	516.759	-1.65616	0.325931	-5.0813	3.74851e-07	2.96455e-05
ENSG00000152377	SPOCK1	SPARC/osteonectin, cwcv and kazal like domains proteoglycan 1	1856.85	-1.08161	0.337293	-3.20675	0.00134242	0.0186456
ENSG00000052850	ALX4	ALX homeobox 4	152.135	3.17958	0.353262	9.00062	2.24452e-19	1.83589e-16
ENSG00000087494	PTHLH	parathyroid hormone like hormone	130.817	-1.34584	0.32994	-4.07904	4.52219e-05	0.00146009
ENSG00000100906	NFKBIA	NFKB inhibitor alpha	3118.44	1.10852	0.226916	4.88514	1.03356e-06	6.55908e-05
ENSG00000128268	MGAT3	mannosyl (beta-1,4-)-glycoprotein beta-1,4-N-acetylglucosaminyltransferase	115.471	1.05045	0.362638	2.89669	0.00377121	0.0395466
ENSG00000164171	ITGA2	integrin subunit alpha 2	11709.6	-1.15515	0.295596	-3.90786	9.31175e-05	0.00252946
ENSG00000041982	TNC	tenascin C	2001.1	-1.07421	0.308208	-3.48536	0.000491483	0.00876042
ENSG00000276043	UHRF1	ubiquitin like with PHD and ring finger domains 1	2803.62	-1.15909	0.411264	-2.81836	0.00482699	0.0463284
ENSG00000030582	GRN	granulin precursor	15559.7	1.11637	0.293846	3.79917	0.000145183	0.00350416
ENSG00000074047	GLI2	GLI family zinc finger 2	329.192	-1.17058	0.339685	-3.44607	0.000568805	0.00971521
ENSG00000144749	LRIG1	leucine rich repeats and immunoglobulin like domains 1	255.917	1.00961	0.348871	2.89394	0.00380444	0.0398384
ENSG00000101412	E2F1	E2F transcription factor 1	1909.1	-1.59672	0.370052	-4.31484	1.59719e-05	0.000635554
ENSG00000245848	CEBPA	CCAAT/enhancer binding protein alpha	85.1818	1.37987	0.341445	4.04126	5.3164e-05	0.0016307
ENSG00000013810	TACC3	transforming acidic coiled-coil containing protein 3	5623.55	-1.17639	0.401464	-2.93026	0.00338677	0.0364233
ENSG00000170381	SEMA3E	semaphorin 3E	605.848	1.1577	0.228609	5.06413	4.10271e-07	3.17917e-05
ENSG00000187608	ISG15	ISG15 ubiquitin-like modifier	4137.23	2.30894	0.257237	8.97593	2.80965e-19	2.06833e-16
ENSG00000172817	CYP7B1	cytochrome P450 family 7 subfamily B member 1	25.1367	1.84152	0.415758	4.42931	9.45367e-06	0.000414245
ENSG00000134986	NREP	neuronal regeneration related protein	627.652	1.71755	0.318172	5.39818	6.7319e-08	6.48375e-06
ENSG00000118971	CCND2	cyclin D2	204.411	1.53635	0.382145	4.02033	5.81167e-05	0.0017356
ENSG00000111186	WNT5B	Wnt family member 5B	1756.93	-1.07391	0.274212	-3.91634	8.99037e-05	0.00247557
ENSG00000144481	TRPM8	transient receptor potential cation channel subfamily M member 8	182.471	-1.38523	0.37641	-3.6801	0.000233139	0.00502563
ENSG00000115596	WNT6	Wnt family member 6	191.98	2.80547	0.335279	8.36758	5.88127e-17	2.79322e-14
ENSG00000176890	TYMS	thymidylate synthetase	5218.92	-1.66037	0.373231	-4.44863	8.64189e-06	0.000386731
ENSG00000149418	ST14	suppression of tumorigenicity 14	52.4936	1.09174	0.37773	2.89026	0.00384928	0.040156
ENSG00000112096	SOD2	superoxide dismutase 2	7364.42	1.37245	0.207352	6.61894	3.61783e-11	7.39796e-09
ENSG00000117394	SLC2A1	solute carrier family 2 member 1	5549.22	-1.08794	0.215859	-5.04005	4.6541e-07	3.52514e-05
ENSG00000214575	CPEB1	cytoplasmic polyadenylation element binding protein 1	1085.19	1.14291	0.312466	3.65769	0.000254495	0.00534048
ENSG00000161921	CXCL16	C-X-C motif chemokine ligand 16	312.872	1.34032	0.27294	4.91068	9.07604e-07	5.99222e-05
ENSG00000101311	FERMT1	fermitin family member 1	255.674	-1.01101	0.336834	-3.00151	0.00268641	0.0305421
ENSG00000163536	SERPINI1	serpin family I member 1	194.551	1.39705	0.298789	4.67572	2.92922e-06	0.000159729
ENSG00000070081	NUCB2	nucleobindin 2	3568.75	-1.57414	0.364776	-4.31537	1.59335e-05	0.000635554
ENSG00000101057	MYBL2	MYB proto-oncogene like 2	5360.88	-1.36881	0.475303	-2.87988	0.00397826	0.0411232
ENSG00000099953	MMP11	matrix metallopeptidase 11	263.721	1.24431	0.388534	3.20256	0.0013621	0.018848
ENSG00000113368	LMNB1	lamin B1	5308.33	-1.12332	0.377618	-2.97476	0.00293223	0.0328548
ENSG00000168961	LGALS9	galectin 9	85.7406	1.9281	0.329682	5.84836	4.96458e-09	6.83117e-07
ENSG00000128422	KRT17	keratin 17	15.0133	1.54197	0.445558	3.46077	0.000538641	0.00932989
ENSG00000159399	HK2	hexokinase 2	3206.97	-1.09113	0.242376	-4.50183	6.73719e-06	0.000321009
ENSG00000166825	ANPEP	alanyl aminopeptidase, membrane	41112.4	-1.68269	0.296613	-5.67303	1.40298e-08	1.70711e-06
ENSG00000173221	GLRX	glutaredoxin	366.791	-1.98625	0.383219	-5.18307	2.18262e-07	1.89027e-05
ENSG00000242265	PEG10	paternally expressed 10	15099	-1.41535	0.391666	-3.61366	0.000301909	0.00603941
ENSG00000169710	FASN	fatty acid synthase	39055	-1.02154	0.328421	-3.11046	0.00186799	0.0237845
ENSG00000117525	F3	coagulation factor III, tissue factor	86.7078	1.34006	0.383791	3.49165	0.000480054	0.00857748
ENSG00000164220	F2RL2	coagulation factor II thrombin receptor like 2	1022.43	-2.55301	0.300927	-8.48382	2.17917e-17	1.14586e-14
ENSG00000006468	ETV1	ETS variant 1	1146.74	-1.46852	0.285811	-5.13808	2.77559e-07	2.30876e-05
ENSG00000116106	EPHA4	EPH receptor A4	111.055	1.28899	0.395636	3.25802	0.00112191	0.01621
ENSG00000138061	CYP1B1	cytochrome P450 family 1 subfamily B member 1	8838.81	-1.14191	0.273086	-4.18149	2.896e-05	0.00103239
ENSG00000168062	BATF2	basic leucine zipper ATF-like transcription factor 2	306.427	1.53815	0.28263	5.44227	5.2606e-08	5.24635e-06
ENSG00000129521	EGLN3	egl-9 family hypoxia inducible factor 3	41.9935	1.34523	0.414531	3.24518	0.00117376	0.0166969
ENSG00000163430	FSTL1	follistatin like 1	763.994	2.36746	0.255441	9.26815	1.89407e-20	1.99188e-17
ENSG00000053254	FOXN3	forkhead box N3	1856.32	1.2415	0.355268	3.49455	0.000474857	0.00850526
ENSG00000102096	PIM2	Pim-2 proto-oncogene, serine/threonine kinase	2347.03	-1.09123	0.273061	-3.99627	6.43478e-05	0.00188724
ENSG00000109819	PPARGC1A	PPARG coactivator 1 alpha	68.0911	-1.62264	0.398173	-4.07522	4.59703e-05	0.00147777
ENSG00000134363	FST	follistatin	46.7537	-2.0728	0.423211	-4.8978	9.6916e-07	6.31369e-05
