# Supplementary material for: Acidic Growth Conditions Promote Epithelial-to-Mesenchymal Transition to Select More Aggressive PDAC Cell Phenotypes In Vitro
Source: Cancers (Basel). 2023 Apr 30;15(9):2572. doi: 10.3390/cancers15092572 (PMC10177299; doi:10.3390/cancers15092572)
Supplement: Supplementary file 1 [file cancers-15-02572-s001.zip › Supplementary File S5 - GO analysis PANC-1 - 4 days pHe 6.6 vs Ctrl - Downregulated.xlsx]

## Sheet: ToppFun_Acute_vs_Ctrl_Down
Category	ID	Name	Source	p-value	q-value FDR B&H	Hit Count in Query List	Hit Count in Genome	Hit in Query List
GO: Biological Process	GO:0035295	tube development		1.895e-14	1.121e-10	83	1828	EPHB4,CFH,HGF,SPRY1,EREG,CRLF1,MB,DACT2,WARS2,SEMA3A,TMEM184A,HPGD,PKD2,CC2D2A,SPDEF,SEC14L4,TNS3,FOXJ1,JCAD,HSPG2,SEMA3C,ANPEP,TNC,AGR2,CP,CITED1,APOE,AREG,SLC4A2,EFHC2,DKK1,OSR1,CD24,DLK2,FUT1,GRHL3,FZD2,TCF7L1,INVS,SEMA3E,SPINT1,INHBB,KREMEN2,ADGRB1,SREBF1,PERP,GATA3,CEACAM6,ITGA3,ACE,BDNF,PHGDH,CEACAM1,NRP1,PPARGC1A,GJB2,GLI1,SCG2,C5,STRA6,CHRFAM7A,TCTN1,NOTCH3,PRICKLE1,RBP4,LAMA5,CAT,CAV1,TF…
GO: Biological Process	GO:0048666	neuron development		2.475e-12	7.321e-09	74	1673	EPHB4,CFH,HGF,MAP2,GDAP1,ADCY1,SLC12A5,SEMA3A,S100A6,CC2D2A,FLRT1,PCDH18,FOXJ1,SEMA6B,COL4A5,SEMA3C,ATF5,HTR2A,ANK3,TNC,APOE,AREG,EFHC2,RHOH,DKK1,UNC5C,CD24,RIMS2,FZD2,SEMA3E,GABRB1,SARM1,ADGRB1,GATA3,TUBB2B,ITGA1,ITGA3,ZNF804A,BDNF,PHGDH,NRP1,IGSF10,GLI1,DIO3,DMD,CHRFAM7A,SDK1,TCTN1,NOTCH3,NEU4,DRD1,NRL,PRICKLE1,SYNE1,L1CAM,BRSK2,LAMA5,SYT2,NR2F1,TGFB2,MMP25,SEMA3D,CORO1A,EFNB3,THY1,LINGO1,MEGF8…
GO: Cellular Component	GO:0031226	intrinsic component of plasma membrane		7.63e-12	3.204e-09	80	1910	EPHB4,HFE,EREG,NMUR1,PLPPR3,ADCY1,SLC12A5,SEMA3A,ITGBL1,KLRF1,FCER2,KCNK15,PKD2,SCN9A,SCNN1A,SCNN1B,SCNN1G,FLRT1,PCDH18,SECTM1,SEMA6B,HSPG2,SEMA3C,HTR1B,HTR2A,ITGA10,CP,GABBR2,PCDH20,SLC6A9,SLC14A1,SCARA5,CD24,CACNG4,FUT1,ATP1A3,IL2RB,SEMA3E,GABRA4,GABRB1,AVPR2,ADGRB1,PERP,CEACAM6,ITGA1,ITGA3,SSTR5,ITGB4,FFAR4,CEACAM1,NRP1,GGT5,GHR,GJB2,ST3GAL5,KCNQ2,CACNA1G,C5,C7,STRA6,CHRFAM7A,NOTCH3,CACNA1D,DR…
GO: Cellular Component	GO:0005887	integral component of plasma membrane		1.058e-11	3.204e-09	77	1813	EPHB4,HFE,EREG,NMUR1,PLPPR3,ADCY1,SLC12A5,SEMA3A,ITGBL1,KLRF1,FCER2,KCNK15,PKD2,SCN9A,SCNN1A,SCNN1B,SCNN1G,FLRT1,PCDH18,SECTM1,SEMA6B,HSPG2,SEMA3C,HTR1B,HTR2A,ITGA10,GABBR2,PCDH20,SLC6A9,SLC14A1,SCARA5,CACNG4,FUT1,ATP1A3,IL2RB,SEMA3E,GABRA4,GABRB1,AVPR2,ADGRB1,PERP,CEACAM6,ITGA1,ITGA3,SSTR5,ITGB4,FFAR4,CEACAM1,NRP1,GHR,GJB2,ST3GAL5,KCNQ2,CACNA1G,C5,C7,STRA6,CHRFAM7A,NOTCH3,CACNA1D,DRD1,TRPA1,CAV1…
GO: Cellular Component	GO:0043005	neuron projection		2.212e-11	4.468e-09	75	1768	EPHB4,CFH,MAP2,ACP2,ADCY1,SLC12A5,SEMA3A,S100A4,PPP1R1B,SCN9A,CC2D2A,FLRT1,KLHL14,MPST,MAPK8IP1,SORBS2,HTR1B,HTR2A,ANK3,SEPTIN5,MYRIP,SYBU,ZNF385A,APOE,GABBR2,SLC6A9,ARRB1,UNC5C,PRKCG,ATP1A3,RIMS2,GABRA4,GABRB1,SARM1,ADGRB1,ITGA1,ITGA3,SSTR5,ZNF804A,BDNF,CADM2,FBXO2,NRP1,PPARGC1A,KCNQ2,CACNA1G,DMD,MGARP,CHRFAM7A,RAB27B,CACNA1D,NEU4,DRD1,ROGDI,TRPA1,RBM3,SYNE1,L1CAM,ESPNL,BRSK2,TPGS1,SYT2,PKHD1L1,…
GO: Biological Process	GO:0072359	circulatory system development		3.442e-11	5.58e-08	78	1916	EPHB4,CFH,HGF,SPRY1,EREG,MAT2A,MB,WARS2,SEMA3A,TMEM184A,HPGD,PKD2,ANTXR1,CC2D2A,SEC14L4,COL1A1,FOXJ1,FOXS1,JCAD,HSPG2,SEMA3C,SORBS2,NOP56,NEBL,ANPEP,CITED1,APOE,CRIP1,CRIP2,DKK1,CCM2L,OSR1,DLK2,FUT1,ASB2,MAPK11,FZD2,TCF7L1,INVS,SEMA3E,SPINT1,KREMEN2,ADGRB1,PERP,GATA3,CEACAM6,ITGA3,ACE,CEACAM1,NRP1,CFD,NFATC2,GLI1,SCG2,C5,STRA6,CHRFAM7A,NOTCH3,CACNA1D,RAP1B,PRICKLE1,DYNC2H1,SYNE1,RBP4,CAV1,NR2F1,A…
GO: Biological Process	GO:0031175	neuron projection development		5.103e-11	5.58e-08	64	1424	EPHB4,HGF,MAP2,GDAP1,ADCY1,SLC12A5,SEMA3A,S100A6,FLRT1,PCDH18,FOXJ1,SEMA6B,COL4A5,SEMA3C,HTR2A,ANK3,TNC,APOE,AREG,EFHC2,RHOH,DKK1,UNC5C,CD24,RIMS2,SEMA3E,SARM1,ADGRB1,GATA3,TUBB2B,ITGA1,ITGA3,ZNF804A,BDNF,PHGDH,NRP1,GLI1,DMD,CHRFAM7A,SDK1,TCTN1,NOTCH3,NEU4,PRICKLE1,SYNE1,L1CAM,BRSK2,LAMA5,SYT2,NR2F1,TGFB2,MMP25,SEMA3D,CORO1A,EFNB3,THY1,LINGO1,MEGF8,IFT88,CDH1,CDH11,MAPK8IP2,EPHA7,EPHB1
GO: Biological Process	GO:0001655	urogenital system development		5.499e-11	5.58e-08	37	570	CFH,SPRY1,CRLF1,UPK3B,DACT2,HPGD,ARID5B,PKD2,CC2D2A,FOXJ1,MPST,TNC,CITED1,KMO,CRIP1,EFHC2,OSR1,CD24,INVS,GATA3,ITGA3,ACE,BDNF,NRP1,PPARGC1A,GLI1,C5,STRA6,NOTCH3,DYNC2H1,RBP4,LAMA5,TNS2,CAT,TGFB2,IFT88,EPHA7
GO: Biological Process	GO:0034330	cell junction organization		6.409e-11	5.58e-08	48	899	LRRC24,S100A10,FLRT1,COL4A5,SORBS2,ANK3,TNC,SYBU,APOE,LIMS2,DKK1,PRKCG,INAVA,RIMS2,SEMA3E,GJB6,ADGRB1,PERP,CEACAM6,ITGA3,ACE,ZNF804A,ITGB4,BDNF,CADM2,CEACAM1,NRP1,GJB2,TUBA1A,CHRFAM7A,SDK1,CACNA1D,DRD1,RAP1B,L1CAM,CAV1,GPC6,CLDN1,TGFB2,TGFB3,THY1,CBLN2,CDH1,CDH3,CDH11,CDH18,EPHA7,EPHB1
GO: Biological Process	GO:0048589	developmental growth		7.159e-11	5.58e-08	55	1128	SPRY1,EREG,MAP2,PLAC8,SLC12A5,SEMA3A,ARID5B,SCNN1B,FLRT1,SEC14L4,COL1A1,FOXS1,SEMA6B,COL4A5,SEMA3C,SORBS2,ATF5,TNC,AGR2,APOE,AREG,DKK1,CCM2L,MAPK11,RIMS2,FZD2,SEMA3E,GAMT,GATA3,BDNF,NRP1,GHR,IGSF10,GLI1,DIO3,DMD,STRA6,KDF1,NOTCH3,KRT8,RAP1B,L1CAM,RBP4,TNS2,SYT2,CAV1,CBS,TFAP2C,LFNG,TGFB2,SEMA3D,THBS3,MEGF8,LPA,EPHA7
GO: Biological Process	GO:0009887	animal organ morphogenesis		8.032e-11	5.58e-08	72	1727	EPHB4,CFH,HGF,SPRY1,EREG,UPK3B,SEMA3A,HOXC4,EDARADD,ARID5B,PKD2,COL1A1,FOXJ1,COL5A2,HSPG2,SEMA3C,TNC,CP,APLP1,CITED1,CRIP1,AREG,LIMS2,EFHC2,DKK1,CCM2L,OSR1,GRHL3,FZD2,TCF7L1,INVS,GAMT,GJB6,PERP,GATA3,CEACAM6,ITGB4,BDNF,CEACAM1,NRP1,GHR,GLI1,DIO3,STRA6,SDK1,RAP1B,ROGDI,NRL,PRICKLE1,L1CAM,RBP4,LAMA5,CAV1,GPC6,CBS,TFAP2C,NR2F1,LFNG,CLDN1,ADGRG6,TGFB2,TGFB3,SEMA3D,THBS3,THY1,MEGF8,IFT88,TLE2,TMSB4X,E…
GO: Biological Process	GO:0000904	cell morphogenesis involved in differentiation		8.49e-11	5.58e-08	54	1100	EPHB4,MAP2,DACT2,ADCY1,SEMA3A,S100A6,S100A10,ANTXR1,FOXJ1,SEMA6B,COL4A5,SEMA3C,HTR2A,ANK3,TNC,CARMIL1,ZNF385A,APOE,LIMS2,RHOH,ARRB1,DKK1,UNC5C,SEMA3E,SARM1,ADGRB1,GATA3,TUBB2B,BDNF,NRP1,GLI1,CHRFAM7A,TCTN1,NOTCH3,KRT8,SYNE1,L1CAM,BRSK2,LAMA5,ADGRG6,TGFB2,MMP25,SEMA3D,CORO1A,EFNB3,THY1,LINGO1,MEGF8,IFT88,CDH1,CDH11,MAPK8IP2,EPHA7,EPHB1
GO: Biological Process	GO:0048646	anatomical structure formation involved in morphogenesis		2.489e-10	1.388e-07	77	1959	EPHB4,CFH,HGF,SPRY1,EREG,CEND1,WARS2,SEMA3A,TMEM184A,PKD2,CC2D2A,SEC14L4,PCDH18,COL1A1,FOXJ1,JCAD,COL5A2,HSPG2,COL6A1,SEMA3C,NEBL,ANPEP,ZNF385A,EFHC2,DKK1,OSR1,DLK2,FUT1,ASB2,GRHL3,FZD2,TCF7L1,INVS,SEMA3E,SPINT1,KREMEN2,ADGRB1,PERP,GATA3,CEACAM6,ITGA3,ACE,ITGB4,CEACAM1,NRP1,NFATC2,TUBA1A,GLI1,SCG2,C5,DMD,STRA6,CHRFAM7A,SDK1,TCTN1,NOTCH3,KRT8,RAP1B,TPCN2,PRICKLE1,RBP4,CAV1,TFAP2C,LFNG,CLDN1,ADGRG6…
GO: Biological Process	GO:0072001	renal system development		2.581e-10	1.388e-07	34	518	CFH,SPRY1,CRLF1,UPK3B,DACT2,HPGD,ARID5B,PKD2,CC2D2A,FOXJ1,MPST,CITED1,KMO,EFHC2,OSR1,CD24,INVS,GATA3,ITGA3,ACE,BDNF,NRP1,PPARGC1A,C5,STRA6,NOTCH3,DYNC2H1,RBP4,LAMA5,TNS2,CAT,TGFB2,IFT88,EPHA7
GO: Biological Process	GO:0000902	cell morphogenesis		4.077e-10	2.01e-07	62	1426	EPHB4,HGF,MAP2,DACT2,ADCY1,SEMA3A,S100A6,S100A10,ANTXR1,FLRT1,PCDH18,FOXJ1,SEMA6B,COL4A5,SEMA3C,HTR2A,ANK3,TNC,CARMIL1,ZNF385A,APOE,LIMS2,RHOH,ARRB1,DKK1,UNC5C,RIMS2,SEMA3E,SARM1,ADGRB1,GATA3,TUBB2B,ITGA1,BDNF,NRP1,GLI1,DMD,CHRFAM7A,TCTN1,NOTCH3,KRT8,SYNE1,L1CAM,BRSK2,LAMA5,SYT2,ADGRG6,TGFB2,MMP25,SEMA3D,CORO1A,EFNB3,THY1,LINGO1,MEGF8,IFT88,CDH1,CDH11,MAPK8IP2,CDH18,EPHA7,EPHB1
GO: Cellular Component	GO:0070161	anchoring junction		4.637e-10	7.025e-08	47	911	ITGBL1,PKD2,FLRT1,TNS3,JCAD,HSPG2,SORBS2,HYOU1,ANK3,NEBL,TNC,MXRA8,PPL,SLC4A2,LIMS2,MISP,PRKCG,FZD2,GJB6,ADGRB1,PERP,CEACAM6,ITGA1,ITGA3,ITGB4,CEACAM1,NRP1,GJB2,DMD,KRT8,RAP1B,KRT18,L1CAM,TNS2,CAT,CAV1,CLDN1,CORO1A,THY1,HMCN1,TLE2,TNS4,CDH1,CDH3,PCDH9,CDH11,CDH18
GO: Biological Process	GO:0032989	cellular component morphogenesis		5.358e-10	2.385e-07	54	1157	EPHB4,MAP2,ADCY1,SEMA3A,S100A6,FLRT1,PCDH18,SEMA6B,COL4A5,SEMA3C,HTR2A,ANK3,NEBL,TNC,APOE,RHOH,UNC5C,ASB2,RIMS2,SEMA3E,SARM1,ADGRB1,GATA3,TUBB2B,ITGA1,ITGB4,BDNF,NRP1,GLI1,DMD,CHRFAM7A,TCTN1,NOTCH3,KRT8,TPCN2,SYNE1,L1CAM,BRSK2,LAMA5,SYT2,ADGRG6,TGFB2,MMP25,SEMA3D,CORO1A,EFNB3,THY1,LINGO1,MEGF8,TNNT1,CDH11,MAPK8IP2,EPHA7,EPHB1
GO: Biological Process	GO:0001822	kidney development		5.646e-10	2.385e-07	33	506	CFH,SPRY1,CRLF1,UPK3B,DACT2,HPGD,ARID5B,PKD2,CC2D2A,FOXJ1,MPST,CITED1,KMO,EFHC2,OSR1,CD24,INVS,GATA3,ITGA3,ACE,BDNF,NRP1,PPARGC1A,C5,STRA6,NOTCH3,DYNC2H1,LAMA5,TNS2,CAT,TGFB2,IFT88,EPHA7
GO: Biological Process	GO:0022603	regulation of anatomical structure morphogenesis		9.337e-10	3.682e-07	58	1314	EPHB4,HGF,SPRY1,EREG,MAP2,SEMA3A,S100A10,TMEM184A,SEC14L4,FOXJ1,SEMA6B,JCAD,HSPG2,SEMA3C,TNC,CARMIL1,APOE,LIMS2,RHOH,DKK1,OSR1,DLK2,FUT1,GRHL3,RIMS2,FZD2,TCF7L1,SEMA3E,SARM1,ADGRB1,GATA3,CEACAM6,BDNF,CEACAM1,NRP1,PPARGC1A,SCG2,C5,CHRFAM7A,PRICKLE1,SYNE1,L1CAM,BRSK2,SYT2,GPC6,LFNG,ADGRG6,TGFB2,SEMA3D,CORO1A,EFNB3,THY1,LINGO1,MEGF8,IFT88,LPA,CDH1,EPHA7
GO: Biological Process	GO:0007155	cell adhesion		1.211e-09	4.476e-07	68	1686	EPHB4,CFH,HFE,DACT2,SOCS6,S100A10,ITGBL1,ANTXR1,FLRT1,PCDH18,COL1A1,FOXJ1,JCAD,HSPG2,COL6A1,ANK3,TNC,CARMIL1,AGR2,MXRA8,ITGA10,APLP1,PCDH20,LIMS2,RHOH,ARRB1,CCM2L,CD24,PDE5A,FUT1,SEMA3E,ADGRB1,PERP,GATA3,CEACAM6,ITGA1,ITGA3,ITGB4,CADM2,CEACAM1,NRP1,DMD,SDK1,KRT18,L1CAM,LAMA5,MUC16,CAV1,GPC6,EDIL3,CLDN1,LGALS8,TGFB2,CORO1A,THBS3,EFNB3,THY1,HMCN1,LPA,LSAMP,CDH1,CDH3,PCDH7,PCDH9,CDH11,CDH18,EPHA7,EP…
GO: Biological Process	GO:0035239	tube morphogenesis		1.423e-09	4.95e-07	61	1436	EPHB4,CFH,HGF,SPRY1,EREG,MB,WARS2,SEMA3A,TMEM184A,HPGD,PKD2,CC2D2A,SEC14L4,FOXJ1,JCAD,HSPG2,ANPEP,TNC,AGR2,CITED1,APOE,AREG,EFHC2,OSR1,DLK2,FUT1,GRHL3,FZD2,INVS,SEMA3E,SPINT1,KREMEN2,ADGRB1,PERP,GATA3,CEACAM6,ACE,CEACAM1,NRP1,GLI1,SCG2,C5,STRA6,CHRFAM7A,TCTN1,NOTCH3,PRICKLE1,LAMA5,CAV1,TFAP2C,NR2F1,CLDN1,ADGRG6,TGFB2,THY1,MEGF8,LPA,TMSB4X,CDH1,EPHA7,EPHB1
GO: Biological Process	GO:0048812	neuron projection morphogenesis		1.829e-09	6.011e-07	47	961	EPHB4,MAP2,ADCY1,SEMA3A,S100A6,FLRT1,PCDH18,SEMA6B,COL4A5,SEMA3C,HTR2A,ANK3,TNC,APOE,RHOH,UNC5C,RIMS2,SEMA3E,SARM1,ADGRB1,GATA3,TUBB2B,ITGA1,BDNF,NRP1,GLI1,DMD,CHRFAM7A,TCTN1,NOTCH3,SYNE1,L1CAM,BRSK2,LAMA5,SYT2,TGFB2,MMP25,SEMA3D,CORO1A,EFNB3,THY1,LINGO1,MEGF8,CDH11,MAPK8IP2,EPHA7,EPHB1
GO: Biological Process	GO:0040007	growth		2.652e-09	8.256e-07	62	1496	SPRY1,EREG,MAP2,SOCS6,PLAC8,SLC12A5,SEMA3A,S100A10,ARID5B,SCNN1B,FLRT1,SEC14L4,COL1A1,FOXS1,SEMA6B,COL4A5,SELENOP,SEMA3C,SORBS2,ATF5,TNC,AGR2,APOE,AREG,DKK1,CCM2L,MAPK11,RIMS2,FZD2,SEMA3E,GAMT,GATA3,CEACAM6,BDNF,CEACAM1,NRP1,GHR,IGSF10,GLI1,DIO3,DMD,STRA6,GNG4,KDF1,NOTCH3,KRT8,RAP1B,L1CAM,RBP4,TNS2,SYT2,CAV1,CBS,TFAP2C,LFNG,TGFB2,TGFB3,SEMA3D,THBS3,MEGF8,LPA,EPHA7
GO: Cellular Component	GO:0009986	cell surface		2.85e-09	3.454e-07	52	1131	CFH,HFE,CRLF1,ITGBL1,FCER2,SCNN1A,SCNN1B,SCNN1G,ANTXR1,ALPP,ANK3,ANPEP,MXRA8,APOE,AREG,PDIA4,SCARA5,UNC5C,CD24,CACNG4,IL2RB,CEACAM6,ITGA1,ITGA3,ACE,ITGB4,CEACAM1,NRP1,GHR,KCNQ2,DMD,CHRFAM7A,NOTCH3,CACNA1D,KRT18,L1CAM,MUC16,CAV1,GPC6,ADGRG6,TGFB2,MMP25,TGFB3,THY1,ADGRG2,LPA,ENTPD2,ENTPD6,ERMAP,CD69,OSMR,CDH1
GO: Biological Process	GO:0120039	plasma membrane bounded cell projection morphogenesis		3.094e-09	9.15e-07	47	977	EPHB4,MAP2,ADCY1,SEMA3A,S100A6,FLRT1,PCDH18,SEMA6B,COL4A5,SEMA3C,HTR2A,ANK3,TNC,APOE,RHOH,UNC5C,RIMS2,SEMA3E,SARM1,ADGRB1,GATA3,TUBB2B,ITGA1,BDNF,NRP1,GLI1,DMD,CHRFAM7A,TCTN1,NOTCH3,SYNE1,L1CAM,BRSK2,LAMA5,SYT2,TGFB2,MMP25,SEMA3D,CORO1A,EFNB3,THY1,LINGO1,MEGF8,CDH11,MAPK8IP2,EPHA7,EPHB1
GO: Biological Process	GO:0048858	cell projection morphogenesis		3.877e-09	1.092e-06	47	984	EPHB4,MAP2,ADCY1,SEMA3A,S100A6,FLRT1,PCDH18,SEMA6B,COL4A5,SEMA3C,HTR2A,ANK3,TNC,APOE,RHOH,UNC5C,RIMS2,SEMA3E,SARM1,ADGRB1,GATA3,TUBB2B,ITGA1,BDNF,NRP1,GLI1,DMD,CHRFAM7A,TCTN1,NOTCH3,SYNE1,L1CAM,BRSK2,LAMA5,SYT2,TGFB2,MMP25,SEMA3D,CORO1A,EFNB3,THY1,LINGO1,MEGF8,CDH11,MAPK8IP2,EPHA7,EPHB1
GO: Biological Process	GO:0022612	gland morphogenesis		5.598e-09	1.505e-06	19	196	HGF,SEMA3A,SEMA3C,TNC,CP,CRIP1,AREG,LIMS2,CEACAM6,CEACAM1,NRP1,GLI1,LAMA5,CAV1,TFAP2C,TGFB2,TGFB3,ELF3,CDH1
GO: Cellular Component	GO:0036477	somatodendritic compartment		6.069e-09	5.585e-07	54	1226	CFH,MAP2,ADCY1,SLC12A5,SEMA3A,PPP1R1B,FLRT1,KLHL14,MAPK8IP1,SORBS2,HTR1B,HTR2A,ANK3,ZNF385A,APOE,GABBR2,SLC6A9,ARRB1,UNC5C,PRKCG,CACNG4,ATP1A3,GABRA4,GABRB1,SARM1,ADGRB1,ITGA1,ZNF804A,BDNF,CADM2,FBXO2,NRP1,GHR,PPARGC1A,BTD,CACNA1G,DMD,CHRFAM7A,CACNA1D,DRD1,ROGDI,RBM3,SYNE1,L1CAM,TPGS1,EEF1A2,TGFB2,TGFB3,MAL2,EFNB3,THY1,MAPK8IP2,EPHA7,EPHB1
GO: Cellular Component	GO:0045202	synapse		6.451e-09	5.585e-07	66	1662	MAP2,ACP2,APC2,ADCY1,SLC12A5,OTOF,PPP1R1B,MPST,MAPK8IP1,COL4A5,SORBS2,HTR1B,HTR2A,ANK3,SEPTIN5,MYRIP,APOE,GABBR2,SLC6A9,ARRB1,UNC5C,CD24,PRKCG,CACNG4,ATP1A3,RIMS2,GABRA4,GABRB1,SARM1,ADGRB1,TUBB2B,SYNC,ITGA3,ZNF804A,BDNF,CADM2,FBXO2,NRP1,TUBA1A,KCNQ2,CACNA1G,DMD,CHRFAM7A,SDK1,RAB27B,CACNA1D,DRD1,ROGDI,SYNE1,L1CAM,LAMA5,TPGS1,SYT2,GPC6,EEF1A2,MAL2,CORO1A,EFNB3,LPA,CBLN2,CDH1,CDH11,MAPK8IP2,EPHA7,E…
GO: Biological Process	GO:0032990	cell part morphogenesis		8.247e-09	2.121e-06	47	1008	EPHB4,MAP2,ADCY1,SEMA3A,S100A6,FLRT1,PCDH18,SEMA6B,COL4A5,SEMA3C,HTR2A,ANK3,TNC,APOE,RHOH,UNC5C,RIMS2,SEMA3E,SARM1,ADGRB1,GATA3,TUBB2B,ITGA1,BDNF,NRP1,GLI1,DMD,CHRFAM7A,TCTN1,NOTCH3,SYNE1,L1CAM,BRSK2,LAMA5,SYT2,TGFB2,MMP25,SEMA3D,CORO1A,EFNB3,THY1,LINGO1,MEGF8,CDH11,MAPK8IP2,EPHA7,EPHB1
GO: Cellular Component	GO:0030312	external encapsulating structure		8.411e-09	6.372e-07	37	677	LRRC24,S100A4,S100A6,S100A10,FLRT1,COL1A1,COL4A5,FLG,COL5A2,HSPG2,COL6A1,SEMA3C,MXRA5,TNC,APLP1,VWA1,APOE,MUC5AC,ITGB4,OLFML2A,PXDN,COL21A1,INHBE,L1CAM,LAMA5,MUC5B,GPC6,EDIL3,PKHD1L1,TGFB2,MMP25,TGFB3,THBS3,LINGO1,HMCN1,LPA,ENTPD2
GO: Biological Process	GO:0007411	axon guidance		1.064e-08	2.623e-06	28	427	EPHB4,ADCY1,SEMA3A,SEMA6B,COL4A5,SEMA3C,HTR2A,ANK3,TNC,RHOH,UNC5C,SEMA3E,GATA3,TUBB2B,BDNF,NRP1,GLI1,NOTCH3,L1CAM,LAMA5,TGFB2,MMP25,SEMA3D,EFNB3,MEGF8,CDH11,EPHA7,EPHB1
GO: Biological Process	GO:0097485	neuron projection guidance		1.12e-08	2.649e-06	28	428	EPHB4,ADCY1,SEMA3A,SEMA6B,COL4A5,SEMA3C,HTR2A,ANK3,TNC,RHOH,UNC5C,SEMA3E,GATA3,TUBB2B,BDNF,NRP1,GLI1,NOTCH3,L1CAM,LAMA5,TGFB2,MMP25,SEMA3D,EFNB3,MEGF8,CDH11,EPHA7,EPHB1
GO: Biological Process	GO:0048732	gland development		1.941e-08	4.416e-06	41	835	HFE,HGF,SCD5,SEMA3A,EDARADD,ARID5B,PKD2,MPST,SEMA3C,TNC,CP,CRIP1,AREG,LIMS2,DKK1,INHBB,KREMEN2,SREBF1,GATA3,CEACAM6,CEACAM1,NRP1,BHLHA15,GLI1,DIO3,STRA6,NOTCH3,KRT18,PRICKLE1,RBP4,LAMA5,CAV1,TFAP2C,CLDN1,TGFB2,TGFB3,SEMA3D,IFT88,ELF3,CDH1,PCK2
GO: Biological Process	GO:0001944	vasculature development		2.149e-08	4.709e-06	52	1215	EPHB4,CFH,HGF,EREG,MB,WARS2,SEMA3A,TMEM184A,HPGD,PKD2,ANTXR1,SEC14L4,COL1A1,FOXS1,JCAD,HSPG2,SEMA3C,ANPEP,CITED1,APOE,OSR1,DLK2,FUT1,SEMA3E,SPINT1,KREMEN2,ADGRB1,PERP,CEACAM6,ACE,CEACAM1,NRP1,CFD,NFATC2,SCG2,C5,STRA6,CHRFAM7A,NOTCH3,PRICKLE1,DYNC2H1,CAV1,NR2F1,ADGRG6,LGALS8,TGFB2,THY1,MEGF8,IFT88,LPA,PADI2,EPHB1
GO: Cellular Component	GO:0031012	extracellular matrix		2.524e-08	1.699e-06	36	675	LRRC24,S100A4,S100A6,S100A10,FLRT1,COL1A1,COL4A5,FLG,COL5A2,HSPG2,COL6A1,SEMA3C,MXRA5,TNC,APLP1,VWA1,APOE,MUC5AC,ITGB4,OLFML2A,PXDN,COL21A1,INHBE,L1CAM,LAMA5,MUC5B,GPC6,EDIL3,TGFB2,MMP25,TGFB3,THBS3,LINGO1,HMCN1,LPA,ENTPD2
GO: Biological Process	GO:0048729	tissue morphogenesis		3.125e-08	6.602e-06	53	1265	EPHB4,HGF,SPRY1,UPK3B,DACT2,SEMA3A,PKD2,SCNN1B,SCNN1G,CC2D2A,SEC14L4,PCDH18,FOXJ1,COL5A2,COL6A1,SEMA3C,TNC,CITED1,AREG,EFHC2,DKK1,CCM2L,OSR1,GRHL3,FZD2,TCF7L1,INVS,SEMA3E,SPINT1,GATA3,CEACAM6,ITGA3,ITGB4,CEACAM1,NRP1,GLI1,KDF1,TCTN1,RAP1B,PRICKLE1,L1CAM,BRSK2,LAMA5,GPC6,TFAP2C,TGFB2,TGFB3,MEGF8,IFT88,RP1L1,TMSB4X,CDH1,EPHA7
GO: Biological Process	GO:0007409	axonogenesis		4.807e-08	9.804e-06	37	732	EPHB4,MAP2,ADCY1,SEMA3A,S100A6,SEMA6B,COL4A5,SEMA3C,HTR2A,ANK3,TNC,APOE,RHOH,UNC5C,SEMA3E,ADGRB1,GATA3,TUBB2B,BDNF,NRP1,GLI1,TCTN1,NOTCH3,L1CAM,BRSK2,LAMA5,TGFB2,MMP25,SEMA3D,CORO1A,EFNB3,THY1,LINGO1,MEGF8,CDH11,EPHA7,EPHB1
GO: Biological Process	GO:0050771	negative regulation of axonogenesis		5.261e-08	1.037e-05	12	84	MAP2,SEMA3A,SEMA6B,SEMA3C,TNC,SEMA3E,NRP1,SEMA3D,EFNB3,THY1,LINGO1,EPHA7
GO: Biological Process	GO:0048878	chemical homeostasis		5.736e-08	1.094e-05	59	1511	CFH,HFE,SOCS6,SCD5,ADCY1,ACOX2,SLC12A5,PKD2,SCNN1A,SCNN1B,SCNN1G,FLG,HTR1B,HTR2A,RPH3AL,ANK3,ANPEP,CP,SYBU,APOE,IFIT1,SLC4A2,SLC6A9,ARRB1,SCARA5,CD24,GRHL3,ATP1A3,FZD2,AVPR2,GJB6,SSTR5,ACE,FFAR4,PPARGC1A,BHLHA15,CLN6,CACNA1G,C5,C7,DMD,KDF1,CHRFAM7A,CACNA1D,DRD1,TPCN2,TRPA1,RBP4,BRSK2,CAV1,CLDN1,TGFB2,CORO1A,THY1,CTAGE8,SLC39A14,CDH1,PCK2,SLC4A11
GO: Biological Process	GO:0048667	cell morphogenesis involved in neuron differentiation		7.078e-08	1.308e-05	42	909	EPHB4,MAP2,ADCY1,SEMA3A,S100A6,FOXJ1,SEMA6B,COL4A5,SEMA3C,HTR2A,ANK3,TNC,APOE,RHOH,UNC5C,SEMA3E,SARM1,ADGRB1,GATA3,TUBB2B,BDNF,NRP1,GLI1,CHRFAM7A,TCTN1,NOTCH3,SYNE1,L1CAM,BRSK2,LAMA5,TGFB2,MMP25,SEMA3D,CORO1A,EFNB3,THY1,LINGO1,MEGF8,CDH11,MAPK8IP2,EPHA7,EPHB1
GO: Cellular Component	GO:0030424	axon		1.111e-07	6.54e-06	42	914	CFH,MAP2,ADCY1,SEMA3A,SCN9A,MAPK8IP1,HTR1B,HTR2A,ANK3,SEPTIN5,SYBU,SLC6A9,UNC5C,PRKCG,ATP1A3,SARM1,ITGA3,ZNF804A,BDNF,CADM2,NRP1,KCNQ2,DMD,MGARP,CHRFAM7A,RAB27B,DRD1,ROGDI,TRPA1,L1CAM,BRSK2,TPGS1,SYT2,TGFB2,MAL2,CORO1A,EFNB3,THY1,CDH1,PCDH9,EPHA7,EPHB1
GO: Biological Process	GO:0007417	central nervous system development		1.119e-07	2.007e-05	63	1694	HGF,MAP2,CEND1,ADCY1,SEMA3A,JOSD2,PKD2,PCDH18,FOXJ1,MPST,HSPG2,SELENOP,ATF5,MXRA8,APLP1,CITED1,MSI1,APOE,AREG,DKK1,UNC5C,FUT1,GRHL3,ATP1A3,TCF7L1,GABRA4,GABRB1,INHBB,AVPR2,GATA3,ACE,BDNF,PHGDH,CADM2,NRP1,IGSF10,PPARGC1A,BTD,GLI1,DMD,TCTN1,NOTCH3,CTXN1,DRD1,ROGDI,PRICKLE1,DYNC2H1,CBS,TFAP2C,NR2F1,TGFB2,SEMA3D,CORO1A,EFNB3,LINGO1,IFT88,RP1L1,CDH1,PADI2,PCDH9,CDH11,EPHA7,EPHB1
GO: Cellular Component	GO:0099081	supramolecular polymer		1.187e-07	6.54e-06	63	1678	HFE,MAP2,APC2,S100P,PKD2,SCNN1A,ANTXR1,CCDC96,ALPP,COL1A1,COL4A5,FLG,COL5A2,COL6A1,SORBS2,ANK3,NEBL,ANPEP,SEPTIN5,CORO2A,CARMIL1,NICN1,FSD1,SYBU,APOE,PPL,EFHC2,MISP,UNC5C,CD24,CABCOCO1,INVS,GJB6,SARM1,CEACAM6,TUBB2B,SYNC,ITGA3,ACE,ZNF804A,CEACAM1,NRP1,TUBA1A,GLI1,DMD,CACNA1D,KRT8,TRPA1,DYNC2I2,KRT18,DYNC2H1,SYNE1,ESPNL,TPGS1,PKHD1L1,ARL4C,CORO1A,IFT88,RP1L1,PACRG,TNNT1,CDH1,EPHB1
GO: Molecular Function	GO:0005102	signaling receptor binding		1.457e-07	0.0001364	71	1945	HFE,HGF,EREG,CRLF1,CHGB,SEMA3A,S100A4,ITGBL1,KLRF1,FCER2,EDARADD,PPP1R1B,PKD2,FLRT1,CHAC1,SECTM1,SEMA6B,HSPG2,SEMA3C,AGR2,APLP1,APOE,AREG,ARRB1,DKK1,DLK2,CACNG4,ATP1A3,FYB1,SEMA3E,HR,GABRB1,INHBB,GATA3,CEACAM6,ITGA1,ITGA3,ACE,ITGB4,BDNF,CEACAM1,PPARGC1A,PXDN,BTC,SCG2,C5,DMD,NOTCH3,INHBE,DRD1,SYNE1,L1CAM,LAMA5,TNS2,CAV1,EDIL3,LGALS8,TGFB2,TGFB3,SEMA3D,EFNB3,ENHO,THY1,LINGO1,LPA,ERMAP,OSMR,PACRG,PA…
GO: Biological Process	GO:0051961	negative regulation of nervous system development		1.693e-07	2.946e-05	17	195	MAP2,SEMA3A,SEMA6B,SEMA3C,ATF5,TNC,DKK1,CD24,SEMA3E,BDNF,NRP1,NOTCH3,SEMA3D,EFNB3,THY1,LINGO1,EPHA7
GO: Cellular Component	GO:0030425	dendrite		2.116e-07	9.763e-06	40	868	MAP2,ADCY1,SLC12A5,SEMA3A,PPP1R1B,MAPK8IP1,SORBS2,HTR1B,HTR2A,ANK3,ZNF385A,APOE,GABBR2,SLC6A9,ARRB1,UNC5C,PRKCG,ATP1A3,GABRA4,GABRB1,SARM1,ADGRB1,ZNF804A,BDNF,FBXO2,PPARGC1A,CACNA1G,CHRFAM7A,CACNA1D,DRD1,ROGDI,RBM3,SYNE1,L1CAM,TPGS1,MAL2,EFNB3,THY1,EPHA7,EPHB1
GO: Cellular Component	GO:0097447	dendritic tree		2.116e-07	9.763e-06	40	868	MAP2,ADCY1,SLC12A5,SEMA3A,PPP1R1B,MAPK8IP1,SORBS2,HTR1B,HTR2A,ANK3,ZNF385A,APOE,GABBR2,SLC6A9,ARRB1,UNC5C,PRKCG,ATP1A3,GABRA4,GABRB1,SARM1,ADGRB1,ZNF804A,BDNF,FBXO2,PPARGC1A,CACNA1G,CHRFAM7A,CACNA1D,DRD1,ROGDI,RBM3,SYNE1,L1CAM,TPGS1,MAL2,EFNB3,THY1,EPHA7,EPHB1
GO: Cellular Component	GO:0099512	supramolecular fiber		2.255e-07	9.763e-06	62	1670	HFE,MAP2,APC2,S100P,PKD2,SCNN1A,ANTXR1,CCDC96,ALPP,COL1A1,FLG,COL5A2,COL6A1,SORBS2,ANK3,NEBL,ANPEP,SEPTIN5,CORO2A,CARMIL1,NICN1,FSD1,SYBU,APOE,PPL,EFHC2,MISP,UNC5C,CD24,CABCOCO1,INVS,GJB6,SARM1,CEACAM6,TUBB2B,SYNC,ITGA3,ACE,ZNF804A,CEACAM1,NRP1,TUBA1A,GLI1,DMD,CACNA1D,KRT8,TRPA1,DYNC2I2,KRT18,DYNC2H1,SYNE1,ESPNL,TPGS1,PKHD1L1,ARL4C,CORO1A,IFT88,RP1L1,PACRG,TNNT1,CDH1,EPHB1
GO: Biological Process	GO:0001568	blood vessel development		2.604e-07	4.4e-05	47	1131	EPHB4,CFH,HGF,EREG,MB,WARS2,SEMA3A,TMEM184A,HPGD,PKD2,ANTXR1,SEC14L4,COL1A1,FOXS1,JCAD,HSPG2,SEMA3C,ANPEP,CITED1,APOE,OSR1,DLK2,FUT1,SEMA3E,SPINT1,KREMEN2,ADGRB1,PERP,CEACAM6,ACE,CEACAM1,NRP1,SCG2,C5,STRA6,CHRFAM7A,NOTCH3,PRICKLE1,DYNC2H1,CAV1,NR2F1,ADGRG6,TGFB2,THY1,MEGF8,LPA,EPHB1
GO: Cellular Component	GO:0045178	basal part of cell		2.625e-07	1.061e-05	23	350	HFE,OTOF,HPGD,PKD2,ANK3,SLC4A2,SLC6A9,ARRB1,SLC14A1,CEACAM6,ITGA1,ITGA3,ACE,ITGB4,CEACAM1,OSCP1,CA11,CACNA1D,CAV1,CLDN1,SLC39A14,CDH1,SLC4A11
GO: Biological Process	GO:0060322	head development		3.095e-07	5.085e-05	53	1359	HGF,CEND1,ADCY1,SEMA3A,ARID5B,PCDH18,COL1A1,FOXJ1,HSPG2,SELENOP,ATF5,APLP1,CITED1,DKK1,UNC5C,FUT1,GRHL3,ATP1A3,TCF7L1,INHBB,AVPR2,ACE,BDNF,PHGDH,CADM2,NRP1,IGSF10,PPARGC1A,GLI1,DMD,STRA6,TCTN1,NOTCH3,DRD1,ROGDI,PRICKLE1,DYNC2H1,CBS,TFAP2C,NR2F1,CLDN1,TGFB2,TGFB3,SEMA3D,CORO1A,EFNB3,CDK2AP1,IFT88,RP1L1,CDH1,PADI2,PCDH9,EPHA7
GO: Biological Process	GO:0061564	axon development		3.995e-07	6.386e-05	37	797	EPHB4,MAP2,ADCY1,SEMA3A,S100A6,SEMA6B,COL4A5,SEMA3C,HTR2A,ANK3,TNC,APOE,RHOH,UNC5C,SEMA3E,ADGRB1,GATA3,TUBB2B,BDNF,NRP1,GLI1,TCTN1,NOTCH3,L1CAM,BRSK2,LAMA5,TGFB2,MMP25,SEMA3D,CORO1A,EFNB3,THY1,LINGO1,MEGF8,CDH11,EPHA7,EPHB1
GO: Cellular Component	GO:0062023	collagen-containing extracellular matrix		4.709e-07	1.783e-05	29	537	S100A4,S100A6,S100A10,COL1A1,COL4A5,FLG,COL5A2,HSPG2,COL6A1,SEMA3C,MXRA5,TNC,APLP1,VWA1,APOE,ITGB4,PXDN,COL21A1,INHBE,L1CAM,LAMA5,GPC6,EDIL3,TGFB2,TGFB3,THBS3,HMCN1,LPA,ENTPD2
GO: Biological Process	GO:0050768	negative regulation of neurogenesis		5.817e-07	9.054e-05	16	189	MAP2,SEMA3A,SEMA6B,SEMA3C,ATF5,TNC,CD24,SEMA3E,BDNF,NRP1,NOTCH3,SEMA3D,EFNB3,THY1,LINGO1,EPHA7
GO: Biological Process	GO:0010977	negative regulation of neuron projection development		6.701e-07	0.0001016	16	191	MAP2,SEMA3A,SEMA6B,SEMA3C,TNC,APOE,DKK1,SEMA3E,NRP1,NEU4,NR2F1,SEMA3D,EFNB3,THY1,LINGO1,EPHA7
GO: Biological Process	GO:0002009	morphogenesis of an epithelium		7.36e-07	0.0001088	42	992	EPHB4,HGF,SPRY1,UPK3B,SEMA3A,PKD2,SCNN1B,SCNN1G,CC2D2A,SEC14L4,PCDH18,FOXJ1,SEMA3C,TNC,CITED1,AREG,EFHC2,DKK1,OSR1,GRHL3,FZD2,INVS,SEMA3E,SPINT1,GATA3,CEACAM6,CEACAM1,NRP1,KDF1,TCTN1,RAP1B,PRICKLE1,BRSK2,LAMA5,GPC6,TFAP2C,TGFB2,MEGF8,RP1L1,TMSB4X,CDH1,EPHA7
GO: Cellular Component	GO:0009897	external side of plasma membrane		7.39e-07	2.634e-05	29	549	CFH,HFE,CRLF1,FCER2,SCNN1A,SCNN1B,SCNN1G,ANTXR1,ALPP,ANPEP,APOE,SCARA5,CD24,IL2RB,CEACAM6,ITGA1,ITGA3,ACE,CEACAM1,GHR,CHRFAM7A,KRT18,L1CAM,MUC16,THY1,LPA,ERMAP,CD69,OSMR
GO: Biological Process	GO:0050891	multicellular organismal water homeostasis		7.577e-07	0.0001093	11	88	SCD5,ADCY1,SCNN1A,SCNN1B,SCNN1G,FLG,GRHL3,AVPR2,KDF1,CLDN1,CDH1
GO: Biological Process	GO:0007435	salivary gland morphogenesis		7.823e-07	0.0001102	8	41	HGF,SEMA3A,SEMA3C,NRP1,LAMA5,TGFB2,TGFB3,CDH1
GO: Cellular Component	GO:0098797	plasma membrane protein complex		8.071e-07	2.717e-05	36	778	HFE,APC2,ITGBL1,SCN9A,SCNN1A,SCNN1B,SCNN1G,HSPG2,ITGA10,GABBR2,CACNG4,ATP1A3,IL2RB,GJB6,CEACAM6,ITGA1,ITGA3,ITGB4,CEACAM1,GJB2,KCNQ2,CACNA1G,C5,C7,DMD,GNG4,CHRFAM7A,CACNA1D,KRT8,CAV1,ABCB8,OSMR,CDH1,CDH3,CDH11,CDH18
GO: Biological Process	GO:0060600	dichotomous subdivision of an epithelial terminal unit		9.443e-07	0.0001299	5	11	SEMA3A,SEMA3C,AREG,NRP1,TFAP2C
GO: Cellular Component	GO:0097478	leaflet of membrane bilayer		9.948e-07	3.014e-05	36	785	CFH,HFE,CRLF1,S100A6,FCER2,PKD2,SCNN1A,SCNN1B,SCNN1G,ANTXR1,ALPP,ANPEP,APOE,SCARA5,CD24,IL2RB,CEACAM6,ITGA1,ITGA3,ACE,CEACAM1,GHR,DMD,GNG4,CHRFAM7A,KRT18,ESYT1,L1CAM,MUC16,EEF1A2,THY1,LPA,ERMAP,CD69,OSMR,CDH1
GO: Cellular Component	GO:0098552	side of membrane		9.948e-07	3.014e-05	36	785	CFH,HFE,CRLF1,S100A6,FCER2,PKD2,SCNN1A,SCNN1B,SCNN1G,ANTXR1,ALPP,ANPEP,APOE,SCARA5,CD24,IL2RB,CEACAM6,ITGA1,ITGA3,ACE,CEACAM1,GHR,DMD,GNG4,CHRFAM7A,KRT18,ESYT1,L1CAM,MUC16,EEF1A2,THY1,LPA,ERMAP,CD69,OSMR,CDH1
GO: Biological Process	GO:0060323	head morphogenesis		1.049e-06	0.0001395	9	57	ARID5B,COL1A1,DKK1,GRHL3,TCF7L1,STRA6,TGFB2,TGFB3,CDK2AP1
GO: Biological Process	GO:0050770	regulation of axonogenesis		1.061e-06	0.0001395	17	222	MAP2,SEMA3A,SEMA6B,SEMA3C,TNC,APOE,SEMA3E,BDNF,NRP1,L1CAM,BRSK2,SEMA3D,EFNB3,THY1,LINGO1,MEGF8,EPHA7
GO: Cellular Component	GO:0030055	cell-substrate junction		1.097e-06	3.16e-05	25	438	ITGBL1,FLRT1,TNS3,HSPG2,SORBS2,HYOU1,NEBL,TNC,SLC4A2,LIMS2,MISP,FZD2,ADGRB1,ITGA1,ITGA3,ITGB4,NRP1,DMD,L1CAM,TNS2,CAT,CAV1,THY1,TLE2,TNS4
GO: Cellular Component	GO:0009925	basal plasma membrane		1.147e-06	3.16e-05	21	325	OTOF,HPGD,PKD2,ANK3,SLC4A2,SLC6A9,ARRB1,SLC14A1,CEACAM6,ITGA3,ACE,ITGB4,CEACAM1,OSCP1,CA11,CACNA1D,CAV1,CLDN1,SLC39A14,CDH1,SLC4A11
GO: Biological Process	GO:0007507	heart development		1.169e-06	0.0001504	43	1046	EPHB4,SPRY1,MAT2A,MB,PKD2,CC2D2A,FOXJ1,HSPG2,SEMA3C,SORBS2,NOP56,NEBL,CRIP1,CRIP2,DKK1,CCM2L,OSR1,ASB2,MAPK11,FZD2,TCF7L1,INVS,GATA3,ITGA3,ACE,NRP1,GLI1,STRA6,CACNA1D,RAP1B,PRICKLE1,DYNC2H1,SYNE1,RBP4,CAV1,NR2F1,ADGRG6,TGFB2,TGFB3,SEMA3D,MEGF8,IFT88,TMSB4X
GO: Molecular Function	GO:0008092	cytoskeletal protein binding		1.276e-06	0.0005973	46	1115	MAP2,APC2,S100A4,S100A6,PKD2,SCNN1A,ANTXR1,PLEKHH2,MAPK8IP1,SORBS2,ATF5,RPH3AL,ANK3,NEBL,CORO2A,MYRIP,FSD1,SYBU,APOE,EFHC2,MISP,UNC5C,GJB6,CEACAM6,ACE,CEACAM1,PPARGC1A,GLI1,KCNQ2,DMD,RAB27B,KLHL4,CACNA1D,SYNE1,ESPNL,BRSK2,TPGS1,ARL4C,CORO1A,IFT88,TMSB4X,TNS4,PACRG,TNNT1,CDH1,MAPK8IP2
GO: Biological Process	GO:0010648	negative regulation of cell communication		1.302e-06	0.000163	63	1818	HGF,SPRY1,EREG,APC2,DACT2,SOCS6,ADCY1,CHAC1,MAPK8IP1,HTR1B,HTR2A,RPH3AL,HYOU1,DEPTOR,APLP1,CITED1,ZNF385A,APOE,AREG,RHOH,ARRB1,DKK1,DLK2,TCF7L1,INVS,INHBB,KREMEN2,SARM1,SREBF1,GATA3,CEACAM6,ITGA1,ITGA3,SSTR5,BDNF,FFAR4,CEACAM1,NRP1,PXDN,BTC,GLI1,SCG2,DMD,CHRFAM7A,NOTCH3,DRD1,RAP1B,PRICKLE1,SYNE1,TNS2,CAV1,LFNG,TGFB2,TGFB3,ENHO,THY1,MEGF8,TLE2,PALM3,TMSB4X,CDH1,PADI2,MAPK8IP2
GO: Biological Process	GO:0031589	cell-substrate adhesion		1.348e-06	0.000163	24	418	S100A10,ITGBL1,ANTXR1,COL1A1,CARMIL1,AGR2,ITGA10,LIMS2,FUT1,SEMA3E,CEACAM6,ITGA1,ITGA3,ITGB4,NRP1,DMD,L1CAM,LAMA5,EDIL3,CORO1A,THBS3,THY1,LPA,EPHB1
GO: Biological Process	GO:0023057	negative regulation of signaling		1.351e-06	0.000163	63	1820	HGF,SPRY1,EREG,APC2,DACT2,SOCS6,ADCY1,CHAC1,MAPK8IP1,HTR1B,HTR2A,RPH3AL,HYOU1,DEPTOR,APLP1,CITED1,ZNF385A,APOE,AREG,RHOH,ARRB1,DKK1,DLK2,TCF7L1,INVS,INHBB,KREMEN2,SARM1,SREBF1,GATA3,CEACAM6,ITGA1,ITGA3,SSTR5,BDNF,FFAR4,CEACAM1,NRP1,PXDN,BTC,GLI1,SCG2,DMD,CHRFAM7A,NOTCH3,DRD1,RAP1B,PRICKLE1,SYNE1,TNS2,CAV1,LFNG,TGFB2,TGFB3,ENHO,THY1,MEGF8,TLE2,PALM3,TMSB4X,CDH1,PADI2,MAPK8IP2
GO: Cellular Component	GO:0031253	cell projection membrane		1.697e-06	4.472e-05	24	419	HFE,MAP2,APC2,SLC12A5,S100P,PKD2,SCNN1A,ANTXR1,JCAD,ANPEP,MXRA8,CD24,GABRA4,CEACAM6,ITGA3,ACE,FFAR4,CEACAM1,DMD,CHRFAM7A,CACNA1D,DRD1,THY1,ENTPD2
GO: Biological Process	GO:0051093	negative regulation of developmental process		1.794e-06	0.0002081	48	1249	SPRY1,EREG,MAP2,PLAC8,SEMA3A,SPDEF,FOXJ1,SEMA6B,COL5A2,HSPG2,SEMA3C,ATF5,TNC,CITED1,APOE,AREG,DKK1,OSR1,CD24,DLK2,MAPK11,TCF7L1,SEMA3E,ADGRB1,GATA3,CEACAM6,BDNF,CEACAM1,NRP1,PPARGC1A,NFATC2,BHLHA15,DIO3,DMD,NOTCH3,PRICKLE1,RBP4,CAV1,LFNG,TGFB2,SEMA3D,EFNB3,THY1,LINGO1,LPA,CDH3,EPHA7,EPHB1
GO: Biological Process	GO:0021953	central nervous system neuron differentiation		1.795e-06	0.0002081	20	310	HGF,MAP2,CEND1,SEMA3A,ATF5,DKK1,GABRB1,GATA3,NRP1,IGSF10,GLI1,TCTN1,NOTCH3,DRD1,DYNC2H1,TFAP2C,CORO1A,LINGO1,CDH11,EPHB1
GO: Cellular Component	GO:0005884	actin filament		1.933e-06	4.88e-05	29	576	HFE,MAP2,APC2,S100P,PKD2,ANTXR1,NEBL,ANPEP,SEPTIN5,CORO2A,CARMIL1,MISP,UNC5C,CD24,GJB6,CEACAM6,ITGA3,ACE,CEACAM1,DMD,TRPA1,DYNC2I2,ESPNL,PKHD1L1,ARL4C,CORO1A,IFT88,CDH1,EPHB1
GO: Biological Process	GO:0099536	synaptic signaling		2.115e-06	0.0002403	44	1107	ACP2,ADCY1,SLC12A5,OTOF,SCN9A,SORBS2,HTR1B,HTR2A,ANK3,SEPTIN5,SYBU,APOE,GABBR2,KMO,SLC6A9,DKK1,CD24,PRKCG,CACNG4,RIMS2,GABRA4,GABRB1,ADGRB1,TUBB2B,BDNF,KCNQ2,CACNA1G,CHRFAM7A,CACNA1D,DRD1,RAP1B,TRPA1,SYNE1,L1CAM,TPGS1,SYT2,EFNB3,LPA,CBLN2,CDH1,CDH11,MAPK8IP2,EPHB1,RASD2
GO: Cellular Component	GO:0044297	cell body		2.141e-06	5.189e-05	39	916	CFH,MAP2,SLC12A5,PPP1R1B,FLRT1,KLHL14,MAPK8IP1,SORBS2,HTR2A,ZNF385A,APOE,GABBR2,UNC5C,CACNG4,ATP1A3,ITGA1,ZNF804A,BDNF,CADM2,NRP1,GHR,PPARGC1A,GJB2,BTD,CACNA1G,DMD,CHRFAM7A,CACNA1D,DRD1,ROGDI,L1CAM,EEF1A2,TGFB2,TGFB3,THY1,ENTPD2,PACRG,MAPK8IP2,EPHA7
GO: Biological Process	GO:0010171	body morphogenesis		2.153e-06	0.0002403	10	79	ARID5B,COL1A1,DKK1,GRHL3,TCF7L1,INVS,STRA6,TGFB2,TGFB3,CDK2AP1
GO: Biological Process	GO:0045216	cell-cell junction organization		2.194e-06	0.0002404	18	260	LIMS2,INAVA,GJB6,PERP,CEACAM6,ACE,CADM2,CEACAM1,GJB2,SDK1,CAV1,CLDN1,TGFB2,TGFB3,CDH1,CDH3,CDH11,CDH18
GO: Cellular Component	GO:0099513	polymeric cytoskeletal fiber		2.34e-06	5.29e-05	53	1437	HFE,MAP2,APC2,S100P,PKD2,SCNN1A,ANTXR1,CCDC96,FLG,NEBL,ANPEP,SEPTIN5,CORO2A,CARMIL1,NICN1,FSD1,SYBU,APOE,PPL,EFHC2,MISP,UNC5C,CD24,CABCOCO1,INVS,GJB6,SARM1,CEACAM6,TUBB2B,SYNC,ITGA3,ACE,ZNF804A,CEACAM1,NRP1,TUBA1A,GLI1,DMD,KRT8,TRPA1,DYNC2I2,KRT18,DYNC2H1,ESPNL,TPGS1,PKHD1L1,ARL4C,CORO1A,IFT88,RP1L1,PACRG,CDH1,EPHB1
GO: Biological Process	GO:0072073	kidney epithelium development		2.35e-06	0.0002457	16	210	SPRY1,CRLF1,PKD2,FOXJ1,CITED1,KMO,EFHC2,OSR1,CD24,GATA3,BDNF,PPARGC1A,LAMA5,CAT,IFT88,EPHA7
GO: Cellular Component	GO:0005925	focal adhesion		2.357e-06	5.29e-05	24	427	ITGBL1,FLRT1,TNS3,HSPG2,SORBS2,HYOU1,NEBL,TNC,SLC4A2,LIMS2,MISP,FZD2,ADGRB1,ITGA1,ITGA3,ITGB4,NRP1,L1CAM,TNS2,CAT,CAV1,THY1,TLE2,TNS4
GO: Biological Process	GO:0008015	blood circulation		2.366e-06	0.0002457	34	755	SEMA3A,KCNK15,PKD2,SCNN1A,SCNN1B,HTR1B,HTR2A,ANPEP,APOE,CRIP1,CRIP2,AREG,LIMS2,CCM2L,PDE5A,CACNG4,ATP1A3,AVPR2,SREBF1,CEACAM6,ITGA1,ACE,CEACAM1,CACNA1G,DMD,CHRFAM7A,NOTCH3,CACNA1D,DRD1,TRPA1,CAV1,CBS,TGFB2,LPA
GO: Biological Process	GO:0098916	anterograde trans-synaptic signaling		2.427e-06	0.0002457	43	1076	ACP2,ADCY1,SLC12A5,OTOF,SCN9A,HTR1B,HTR2A,ANK3,SEPTIN5,SYBU,APOE,GABBR2,KMO,SLC6A9,DKK1,CD24,PRKCG,CACNG4,RIMS2,GABRA4,GABRB1,ADGRB1,TUBB2B,BDNF,KCNQ2,CACNA1G,CHRFAM7A,CACNA1D,DRD1,RAP1B,TRPA1,SYNE1,L1CAM,TPGS1,SYT2,EFNB3,LPA,CBLN2,CDH1,CDH11,MAPK8IP2,EPHB1,RASD2
GO: Biological Process	GO:0007268	chemical synaptic transmission		2.427e-06	0.0002457	43	1076	ACP2,ADCY1,SLC12A5,OTOF,SCN9A,HTR1B,HTR2A,ANK3,SEPTIN5,SYBU,APOE,GABBR2,KMO,SLC6A9,DKK1,CD24,PRKCG,CACNG4,RIMS2,GABRA4,GABRB1,ADGRB1,TUBB2B,BDNF,KCNQ2,CACNA1G,CHRFAM7A,CACNA1D,DRD1,RAP1B,TRPA1,SYNE1,L1CAM,TPGS1,SYT2,EFNB3,LPA,CBLN2,CDH1,CDH11,MAPK8IP2,EPHB1,RASD2
GO: Biological Process	GO:1901888	regulation of cell junction assembly		2.457e-06	0.0002457	17	236	LRRC24,S100A10,FLRT1,TNC,DKK1,ADGRB1,ACE,BDNF,NRP1,RAP1B,CAV1,GPC6,CLDN1,THY1,CBLN2,EPHA7,EPHB1
GO: Biological Process	GO:0051046	regulation of secretion		2.492e-06	0.0002457	37	861	HFE,ADCY1,TMEM184A,HTR1B,HTR2A,RPH3AL,ANPEP,SEPTIN5,MYRIP,SYBU,APOE,KMO,ARRB1,PRKCG,RIMS2,INHBB,AVPR2,SREBF1,CEACAM6,SSTR5,ACE,FFAR4,CEACAM1,CACNA1G,CHRFAM7A,RAB27B,CACNA1D,DRD1,RAP1B,TRPA1,RBP4,BRSK2,SYT2,TGFB2,TGFB3,ENHO,PCK2
GO: Biological Process	GO:0090066	regulation of anatomical structure size		2.609e-06	0.000253	31	657	MAP2,SLC12A5,SEMA3A,SCNN1B,PLEKHH2,SEMA6B,SEMA3C,HTR1B,HTR2A,DEPTOR,TNC,CARMIL1,APOE,PDE5A,SEMA3E,AVPR2,ITGA1,ACE,BDNF,NRP1,CACNA1G,NOTCH3,DRD1,L1CAM,CAV1,CBS,SEMA3D,CORO1A,MEGF8,TMSB4X,EPHA7
GO: Biological Process	GO:0051960	regulation of nervous system development		2.789e-06	0.0002661	30	626	HGF,LRRC24,MAP2,SEMA3A,FLRT1,SEMA6B,SEMA3C,ATF5,TNC,APOE,DKK1,CD24,SEMA3E,SPINT1,ADGRB1,GATA3,ACE,BDNF,NRP1,GLI1,NOTCH3,L1CAM,SEMA3D,EFNB3,THY1,LINGO1,MEGF8,CBLN2,EPHA7,EPHB1
GO: Biological Process	GO:0099537	trans-synaptic signaling		3.001e-06	0.0002818	43	1085	ACP2,ADCY1,SLC12A5,OTOF,SCN9A,HTR1B,HTR2A,ANK3,SEPTIN5,SYBU,APOE,GABBR2,KMO,SLC6A9,DKK1,CD24,PRKCG,CACNG4,RIMS2,GABRA4,GABRB1,ADGRB1,TUBB2B,BDNF,KCNQ2,CACNA1G,CHRFAM7A,CACNA1D,DRD1,RAP1B,TRPA1,SYNE1,L1CAM,TPGS1,SYT2,EFNB3,LPA,CBLN2,CDH1,CDH11,MAPK8IP2,EPHB1,RASD2
GO: Biological Process	GO:0046903	secretion		3.207e-06	0.0002948	61	1787	HFE,HGF,ADCY1,PLAC8,S100P,TMEM184A,OTOF,AGA,SCNN1B,SELENOP,HTR1B,HTR2A,RPH3AL,ANPEP,SEPTIN5,AGR2,MYRIP,CP,SYBU,APOE,KMO,PDIA4,SLC6A9,ARRB1,PRKCG,RIMS2,INHBB,AVPR2,SREBF1,GATA3,CEACAM6,SSTR5,ACE,BDNF,FFAR4,CEACAM1,CFD,SCG2,CACNA1G,CHRFAM7A,RAB27B,CACNA1D,DRD1,RAP1B,TRPA1,RBP4,BRSK2,CAT,SYT2,CAV1,TGFB2,MMP25,TGFB3,CORO1A,ENHO,CBLN2,CTAGE8,TMSB4X,PADI2,PCDH7,PCK2
GO: Biological Process	GO:0060325	face morphogenesis		3.24e-06	0.0002948	8	49	ARID5B,COL1A1,DKK1,GRHL3,STRA6,TGFB2,TGFB3,CDK2AP1
GO: Cellular Component	GO:0045177	apical part of cell		3.56e-06	7.706e-05	28	562	HFE,OTOF,PKD2,SCNN1A,SCNN1B,SCNN1G,SORBS2,MYRIP,SLC4A2,SLC6A9,GJB6,CEACAM6,CEACAM1,BTD,CHRFAM7A,RAB27B,CACNA1D,TRPA1,DYNC2H1,CAV1,CLDN1,MAL2,THY1,ADGRG2,SLC39A14,OSMR,CDH1,SLC4A11
GO: Biological Process	GO:0030104	water homeostasis		3.676e-06	0.0003294	11	103	SCD5,ADCY1,SCNN1A,SCNN1B,SCNN1G,FLG,GRHL3,AVPR2,KDF1,CLDN1,CDH1
GO: Biological Process	GO:0007431	salivary gland development		3.795e-06	0.000335	8	50	HGF,SEMA3A,SEMA3C,NRP1,LAMA5,TGFB2,TGFB3,CDH1
GO: Biological Process	GO:0048871	multicellular organismal homeostasis		3.89e-06	0.0003384	31	670	HFE,SCD5,ADCY1,PLAC8,SCNN1A,SCNN1B,SCNN1G,FLG,HTR2A,INAVA,GRHL3,MUC5AC,AVPR2,GJB6,CEACAM6,FFAR4,CEACAM1,PPARGC1A,DMD,KDF1,NOTCH3,DRD1,RBP4,TNS2,CAV1,CLDN1,CORO1A,IFT88,RP1L1,CDH1,CDH3
GO: Biological Process	GO:0048638	regulation of developmental growth		3.991e-06	0.0003421	25	476	MAP2,PLAC8,SEMA3A,SEC14L4,FOXS1,SEMA6B,SEMA3C,TNC,AGR2,APOE,MAPK11,RIMS2,SEMA3E,GAMT,BDNF,NRP1,GHR,GLI1,DIO3,L1CAM,RBP4,SYT2,SEMA3D,MEGF8,EPHA7
GO: Biological Process	GO:0010721	negative regulation of cell development		4.074e-06	0.0003442	17	245	MAP2,SEMA3A,SEMA6B,SEMA3C,ATF5,TNC,CD24,SEMA3E,BDNF,NRP1,DIO3,NOTCH3,SEMA3D,EFNB3,THY1,LINGO1,EPHA7
GO: Biological Process	GO:0031345	negative regulation of cell projection organization		4.303e-06	0.000358	17	246	MAP2,SEMA3A,SEMA6B,SEMA3C,TNC,APOE,DKK1,SEMA3E,ITGA3,NRP1,NEU4,NR2F1,SEMA3D,EFNB3,THY1,LINGO1,EPHA7
GO: Biological Process	GO:1902284	neuron projection extension involved in neuron projection guidance		4.428e-06	0.000358	8	51	SEMA3A,SEMA6B,COL4A5,SEMA3C,SEMA3E,NRP1,SEMA3D,MEGF8
GO: Biological Process	GO:0048846	axon extension involved in axon guidance		4.428e-06	0.000358	8	51	SEMA3A,SEMA6B,COL4A5,SEMA3C,SEMA3E,NRP1,SEMA3D,MEGF8
GO: Biological Process	GO:1901890	positive regulation of cell junction assembly		4.478e-06	0.000358	12	126	LRRC24,S100A10,FLRT1,TNC,ADGRB1,BDNF,NRP1,CAV1,CLDN1,THY1,CBLN2,EPHB1
GO: Biological Process	GO:0050808	synapse organization		4.619e-06	0.0003643	28	576	LRRC24,FLRT1,COL4A5,SORBS2,ANK3,TNC,SYBU,APOE,DKK1,PRKCG,RIMS2,SEMA3E,ADGRB1,ITGA3,ZNF804A,BDNF,NRP1,TUBA1A,CHRFAM7A,SDK1,CACNA1D,DRD1,L1CAM,GPC6,CBLN2,CDH1,EPHA7,EPHB1
GO: Biological Process	GO:0060560	developmental growth involved in morphogenesis		5.16e-06	0.0004016	22	391	SPRY1,MAP2,SEMA3A,FLRT1,SEC14L4,SEMA6B,COL4A5,SEMA3C,TNC,APOE,AREG,RIMS2,SEMA3E,BDNF,NRP1,L1CAM,SYT2,CBS,TFAP2C,SEMA3D,MEGF8,EPHA7
GO: Biological Process	GO:0045596	negative regulation of cell differentiation		5.447e-06	0.0004185	37	891	SPRY1,EREG,MAP2,SEMA3A,SPDEF,FOXJ1,SEMA6B,COL5A2,SEMA3C,ATF5,TNC,CITED1,AREG,DKK1,OSR1,CD24,SEMA3E,GATA3,CEACAM6,BDNF,CEACAM1,NRP1,NFATC2,BHLHA15,DIO3,DMD,NOTCH3,PRICKLE1,CAV1,LFNG,TGFB2,SEMA3D,EFNB3,THY1,LINGO1,EPHA7,EPHB1
GO: Biological Process	GO:0034329	cell junction assembly		5.582e-06	0.0004233	26	517	LRRC24,S100A10,FLRT1,TNC,LIMS2,DKK1,GJB6,ADGRB1,ACE,ITGB4,BDNF,NRP1,GJB2,SDK1,DRD1,RAP1B,CAV1,GPC6,CLDN1,THY1,CBLN2,CDH1,CDH11,CDH18,EPHA7,EPHB1
GO: Cellular Component	GO:0015629	actin cytoskeleton		5.686e-06	0.0001188	37	883	HFE,MAP2,APC2,S100P,PKD2,SCNN1A,ANTXR1,KLHL14,PLEKHH2,SORBS2,NEBL,ANPEP,SEPTIN5,CORO2A,CARMIL1,MYRIP,MISP,UNC5C,CD24,FYB1,GJB6,CEACAM6,ITGA3,ACE,CEACAM1,DMD,NOTCH3,TRPA1,DYNC2I2,ESPNL,PKHD1L1,ARL4C,CORO1A,IFT88,TNNT1,CDH1,EPHB1
GO: Molecular Function	GO:0005201	extracellular matrix structural constituent		5.714e-06	0.001783	15	192	COL1A1,COL4A5,COL5A2,HSPG2,COL6A1,MXRA5,TNC,VWA1,MUC5AC,PXDN,COL21A1,LAMA5,EDIL3,THBS3,HMCN1
GO: Biological Process	GO:0048841	regulation of axon extension involved in axon guidance		7.011e-06	0.0005214	7	39	SEMA3A,SEMA6B,SEMA3C,SEMA3E,NRP1,SEMA3D,MEGF8
GO: Biological Process	GO:0051241	negative regulation of multicellular organismal process		7.107e-06	0.0005214	51	1431	HFE,HGF,SPRY1,MAP2,PLAC8,SEMA3A,FOXJ1,SEMA6B,HSPG2,SEMA3C,ATF5,ANPEP,TNC,APOE,ARRB1,DKK1,OSR1,CD24,DLK2,PDE5A,MAPK11,TCF7L1,SEMA3E,INHBB,AVPR2,KREMEN2,ADGRB1,GATA3,CEACAM6,ACE,BDNF,FFAR4,CEACAM1,NRP1,CHRFAM7A,NOTCH3,DRD1,PRICKLE1,RBP4,MUC16,TGFB2,TGFB3,SEMA3D,EFNB3,THY1,LINGO1,LPA,TMSB4X,TNNT1,CDH3,EPHA7
GO: Biological Process	GO:0072006	nephron development		7.157e-06	0.0005214	16	229	CFH,UPK3B,PKD2,FOXJ1,CITED1,KMO,EFHC2,OSR1,CD24,GATA3,ITGA3,PPARGC1A,C5,NOTCH3,LAMA5,IFT88
GO: Biological Process	GO:0001667	ameboidal-type cell migration		7.228e-06	0.0005214	31	691	EPHB4,SEMA3A,S100P,ARID5B,PCDH18,SEMA6B,JCAD,HSPG2,SEMA3C,TNC,APOE,DKK1,FUT1,SEMA3E,ADGRB1,GATA3,CEACAM6,ITGA3,ITGB4,CEACAM1,NRP1,SCG2,PRICKLE1,LAMA5,LGALS8,TGFB2,SEMA3D,MEGF8,LPA,TMSB4X,CDH1
GO: Biological Process	GO:0021954	central nervous system neuron development		7.847e-06	0.0005521	12	133	MAP2,SEMA3A,ATF5,GABRB1,NRP1,IGSF10,TCTN1,DRD1,CORO1A,LINGO1,CDH11,EPHB1
GO: Biological Process	GO:0030517	negative regulation of axon extension		7.932e-06	0.0005521	8	55	MAP2,SEMA3A,SEMA6B,SEMA3C,TNC,SEMA3E,NRP1,SEMA3D
GO: Biological Process	GO:0006935	chemotaxis		7.933e-06	0.0005521	36	870	EPHB4,HGF,ADCY1,SEMA3A,SEMA6B,COL4A5,SEMA3C,HTR2A,ANK3,TNC,RHOH,UNC5C,SEMA3E,SPINT1,GATA3,TUBB2B,ITGA1,BDNF,NRP1,GLI1,SCG2,C5,NOTCH3,L1CAM,LAMA5,TGFB2,MMP25,SEMA3D,CORO1A,EFNB3,MEGF8,TMSB4X,PADI2,CDH11,EPHA7,EPHB1
GO: Biological Process	GO:0010975	regulation of neuron projection development		8.098e-06	0.000557	29	627	HGF,MAP2,SEMA3A,SEMA6B,SEMA3C,TNC,APOE,EFHC2,DKK1,CD24,SEMA3E,SARM1,GATA3,ITGA3,ZNF804A,BDNF,NRP1,DMD,NEU4,SYNE1,L1CAM,BRSK2,NR2F1,SEMA3D,EFNB3,THY1,LINGO1,MEGF8,EPHA7
GO: Biological Process	GO:0030155	regulation of cell adhesion		8.319e-06	0.0005656	37	908	EPHB4,HFE,DACT2,SOCS6,S100A10,COL1A1,FOXJ1,ANK3,TNC,CARMIL1,AGR2,LIMS2,RHOH,ARRB1,CCM2L,CD24,PDE5A,FUT1,SEMA3E,GATA3,CEACAM6,ITGA3,CEACAM1,NRP1,DMD,L1CAM,LAMA5,CAV1,EDIL3,LGALS8,TGFB2,CORO1A,EFNB3,THY1,LPA,CDH1,EPHA7
GO: Biological Process	GO:0003013	circulatory system process		8.74e-06	0.0005875	35	838	SEMA3A,KCNK15,PKD2,SCNN1A,SCNN1B,HTR1B,HTR2A,ANPEP,APOE,CRIP1,CRIP2,AREG,LIMS2,SLC6A9,CCM2L,PDE5A,CACNG4,ATP1A3,AVPR2,SREBF1,CEACAM6,ITGA1,ACE,CEACAM1,CACNA1G,DMD,CHRFAM7A,NOTCH3,CACNA1D,DRD1,TRPA1,CAV1,CBS,TGFB2,LPA
GO: Biological Process	GO:0007420	brain development		9.381e-06	0.0006235	47	1289	HGF,CEND1,ADCY1,SEMA3A,PCDH18,FOXJ1,HSPG2,SELENOP,ATF5,APLP1,CITED1,DKK1,UNC5C,FUT1,GRHL3,ATP1A3,TCF7L1,INHBB,AVPR2,ACE,BDNF,PHGDH,CADM2,NRP1,IGSF10,PPARGC1A,GLI1,DMD,TCTN1,NOTCH3,DRD1,ROGDI,PRICKLE1,DYNC2H1,CBS,TFAP2C,NR2F1,TGFB2,SEMA3D,CORO1A,EFNB3,IFT88,RP1L1,CDH1,PADI2,PCDH9,EPHA7
GO: Biological Process	GO:0009968	negative regulation of signal transduction		9.585e-06	0.00063	57	1687	HGF,SPRY1,EREG,APC2,DACT2,SOCS6,ADCY1,CHAC1,MAPK8IP1,HTR1B,RPH3AL,HYOU1,DEPTOR,APLP1,CITED1,ZNF385A,APOE,AREG,RHOH,ARRB1,DKK1,DLK2,TCF7L1,INVS,KREMEN2,SARM1,GATA3,CEACAM6,ITGA1,ITGA3,SSTR5,BDNF,CEACAM1,NRP1,PXDN,BTC,GLI1,SCG2,DMD,CHRFAM7A,NOTCH3,PRICKLE1,SYNE1,TNS2,CAV1,LFNG,TGFB2,TGFB3,ENHO,THY1,MEGF8,TLE2,PALM3,TMSB4X,CDH1,PADI2,MAPK8IP2
GO: Cellular Component	GO:0097060	synaptic membrane		1.049e-05	0.000212	25	498	ADCY1,OTOF,HTR1B,HTR2A,ANK3,GABBR2,SLC6A9,ARRB1,PRKCG,CACNG4,ATP1A3,RIMS2,GABRA4,GABRB1,ADGRB1,ITGA3,NRP1,DMD,CHRFAM7A,CACNA1D,DRD1,SYNE1,L1CAM,EFNB3,EPHA7
GO: Biological Process	GO:0009611	response to wounding		1.086e-05	0.0006933	37	919	CFH,EREG,SCNN1B,SCNN1G,COL1A1,FOXJ1,TNC,CARMIL1,APOE,PPL,ARRB1,DKK1,CCM2L,CD24,PRKCG,GRHL3,FZD2,INHBB,SARM1,GATA3,CEACAM6,ITGB4,CEACAM1,NRP1,GLI1,C5,NOTCH3,L1CAM,MUC16,CAV1,CLDN1,TGFB2,TGFB3,LINGO1,LPA,ENTPD2,CDH3
GO: Biological Process	GO:0008038	neuron recognition		1.088e-05	0.0006933	9	75	ADCY1,SEMA3A,TNC,BDNF,NRP1,L1CAM,SEMA3D,EFNB3,MEGF8
GO: Biological Process	GO:0048843	negative regulation of axon extension involved in axon guidance		1.102e-05	0.0006933	6	28	SEMA3A,SEMA6B,SEMA3C,SEMA3E,NRP1,SEMA3D
GO: Biological Process	GO:0060445	branching involved in salivary gland morphogenesis		1.102e-05	0.0006933	6	28	HGF,SEMA3A,SEMA3C,NRP1,LAMA5,CDH1
GO: Biological Process	GO:0061387	regulation of extent of cell growth		1.114e-05	0.0006939	13	161	MAP2,SEMA3A,SEMA6B,SEMA3C,TNC,APOE,SEMA3E,BDNF,NRP1,L1CAM,SEMA3D,MEGF8,EPHA7
GO: Biological Process	GO:0030516	regulation of axon extension		1.145e-05	0.0007057	12	138	MAP2,SEMA3A,SEMA6B,SEMA3C,TNC,APOE,SEMA3E,BDNF,NRP1,L1CAM,SEMA3D,MEGF8
GO: Biological Process	GO:0009725	response to hormone		1.256e-05	0.0007585	49	1382	EREG,MAP2,MAT2A,MB,ADCY1,SCNN1A,SCNN1B,SCNN1G,COL1A1,FOXJ1,HTR1B,TNC,CITED1,MSI1,APOE,AREG,CD24,ATP1A3,FZD2,GABRB1,CYP3A5,INHBB,SREBF1,GATA3,CEACAM6,ITGA3,SSTR5,ACE,BDNF,CEACAM1,GHR,PPARGC1A,GJB2,CACNA1G,MGARP,DRD1,RAP1B,L1CAM,RBP4,TNS2,CAT,CAV1,CLDN1,TGFB2,TGFB3,ENHO,SLC39A14,PADI2,PCK2
GO: Biological Process	GO:0140352	export from cell		1.257e-05	0.0007585	56	1662	HFE,HGF,ADCY1,PLAC8,S100P,OTOF,AGA,SELENOP,HTR1B,HTR2A,RPH3AL,ANPEP,SEPTIN5,MYRIP,SYBU,APOE,KMO,PDIA4,SLC6A9,ARRB1,PRKCG,ATP1A3,RIMS2,INHBB,SREBF1,GATA3,CEACAM6,SSTR5,BDNF,FFAR4,CEACAM1,CFD,SCG2,CACNA1G,OSCP1,CHRFAM7A,RAB27B,CACNA1D,DRD1,RAP1B,TRPA1,RBP4,BRSK2,CAT,SYT2,TGFB2,MMP25,TGFB3,CORO1A,ENHO,CBLN2,CTAGE8,TMSB4X,PADI2,PCDH7,PCK2
GO: Biological Process	GO:0030855	epithelial cell differentiation		1.326e-05	0.000785	42	1114	SPRY1,EREG,DACT2,TST,SPDEF,FOXJ1,FLG,AGR2,CITED1,MSI1,KMO,PPL,EFHC2,OSR1,CD24,FZD2,TCF7L1,KREMEN2,SREBF1,PERP,GATA3,CEACAM6,CEACAM1,NRP1,GLI1,DMD,KDF1,NOTCH3,KRT8,RAP1B,KRT18,CAV1,TFAP2C,CLDN1,TGFB2,TGFB3,THBS3,IFT88,ELF3,CDH1,CDH3,PCK2
GO: Biological Process	GO:0023061	signal release		1.327e-05	0.000785	30	678	HFE,ADCY1,OTOF,HTR1B,HTR2A,RPH3AL,SEPTIN5,MYRIP,SYBU,KMO,SLC6A9,ARRB1,PRKCG,RIMS2,INHBB,SREBF1,GATA3,SSTR5,FFAR4,CHRFAM7A,CACNA1D,DRD1,RAP1B,TRPA1,RBP4,BRSK2,SYT2,ENHO,CBLN2,PCK2
GO: Cellular Component	GO:0098858	actin-based cell projection		1.338e-05	0.0002616	22	411	HFE,MAP2,S100P,ANTXR1,ANPEP,CORO2A,UNC5C,CD24,CEACAM6,ITGA3,ACE,CEACAM1,DMD,TRPA1,DYNC2I2,ESPNL,PKHD1L1,ARL4C,CORO1A,IFT88,CDH1,EPHB1
GO: Biological Process	GO:2000300	regulation of synaptic vesicle exocytosis		1.394e-05	0.0008166	10	97	ADCY1,HTR1B,HTR2A,SEPTIN5,PRKCG,RIMS2,CHRFAM7A,CACNA1D,DRD1,RAP1B
GO: Biological Process	GO:0014070	response to organic cyclic compound		1.496e-05	0.0008674	54	1591	MAP2,MAT2A,GDAP1,ADCY1,HPGD,PPP1R1B,PKD2,SCNN1A,SCNN1B,SCNN1G,COL1A1,FOXJ1,HTR1B,HTR2A,TNC,APLP1,CITED1,APOE,IFIT1,AREG,PDE5A,PRKCG,CACNG4,ATP1A3,FZD2,GABRB1,CYP3A5,INHBB,SREBF1,SSTR5,ACE,BDNF,GGT5,GHR,PPARGC1A,GJB2,CACNA1G,MGARP,SDK1,CACNA1D,DRD1,RAP1B,TPCN2,TRPA1,L1CAM,CAT,CAV1,CBS,CLDN1,TGFB2,TGFB3,CDH1,PADI2,PCK2
GO: Biological Process	GO:0055080	cation homeostasis		1.574e-05	0.000904	36	898	HFE,SLC12A5,PKD2,SCNN1A,SCNN1B,SCNN1G,HTR1B,HTR2A,ANK3,ANPEP,CP,APOE,SLC4A2,SLC6A9,SCARA5,CD24,ATP1A3,FZD2,AVPR2,ACE,FFAR4,CLN6,CACNA1G,C7,DMD,CHRFAM7A,CACNA1D,DRD1,TPCN2,TRPA1,CAV1,TGFB2,CORO1A,THY1,SLC39A14,SLC4A11
GO: Cellular Component	GO:0043025	neuronal cell body		1.634e-05	0.0003095	34	818	CFH,MAP2,SLC12A5,PPP1R1B,FLRT1,KLHL14,SORBS2,HTR2A,ZNF385A,APOE,GABBR2,UNC5C,ATP1A3,ITGA1,ZNF804A,BDNF,CADM2,NRP1,GHR,PPARGC1A,BTD,CACNA1G,DMD,CHRFAM7A,CACNA1D,DRD1,ROGDI,L1CAM,EEF1A2,TGFB2,TGFB3,THY1,MAPK8IP2,EPHA7
GO: Biological Process	GO:0033993	response to lipid		1.68e-05	0.0009552	52	1517	CFH,MAP2,GDAP1,SCD5,ADCY1,HPGD,SCNN1A,SCNN1B,SCNN1G,COL1A1,FOXJ1,HTR1B,TNC,CITED1,APOE,KMO,AREG,DKK1,OSR1,PDE5A,ATP1A3,FZD2,GABRB1,CYP3A5,INHBB,GJB6,SREBF1,SSTR5,ACE,BDNF,GGT5,GHR,PPARGC1A,GJB2,CACNA1G,STRA6,MGARP,CACNA1D,DRD1,TPCN2,TRPA1,L1CAM,RBP4,CAT,CAV1,CLDN1,TGFB2,TGFB3,ENTPD2,PALM3,PADI2,PCK2
GO: Molecular Function	GO:0045499	chemorepellent activity		1.707e-05	0.003995	6	29	SEMA3A,SEMA6B,SEMA3C,SEMA3E,SEMA3D,EPHA7
GO: Biological Process	GO:1903530	regulation of secretion by cell		1.715e-05	0.0009661	33	793	HFE,ADCY1,HTR1B,HTR2A,RPH3AL,SEPTIN5,MYRIP,SYBU,APOE,KMO,ARRB1,PRKCG,RIMS2,INHBB,SREBF1,CEACAM6,SSTR5,FFAR4,CEACAM1,CACNA1G,CHRFAM7A,RAB27B,CACNA1D,DRD1,RAP1B,TRPA1,RBP4,BRSK2,SYT2,TGFB2,TGFB3,ENHO,PCK2
GO: Biological Process	GO:0042330	taxis		1.772e-05	0.000984	36	903	EPHB4,HGF,ADCY1,SEMA3A,SEMA6B,COL4A5,SEMA3C,HTR2A,ANK3,TNC,RHOH,UNC5C,SEMA3E,SPINT1,GATA3,TUBB2B,ITGA1,BDNF,NRP1,GLI1,SCG2,C5,NOTCH3,L1CAM,LAMA5,TGFB2,MMP25,SEMA3D,CORO1A,EFNB3,MEGF8,TMSB4X,PADI2,CDH11,EPHA7,EPHB1
GO: Biological Process	GO:0007610	behavior		1.78e-05	0.000984	37	940	CEND1,ADCY1,SLC12A5,PPP1R1B,SCN9A,COL6A1,SELENOP,HTR1B,HTR2A,SEPTIN5,VWA1,ZNF385A,APOE,SLC6A9,DKK1,PDE5A,PRKCG,ATP1A3,CEACAM6,ITGA3,ACE,BDNF,CEACAM1,CLN6,DIO3,STRA6,CHRFAM7A,SDK1,CACNA1D,DRD1,TRPA1,TPGS1,EFNB3,IFT88,LSAMP,MAPK8IP2,RASD2
GO: Biological Process	GO:0031290	retinal ganglion cell axon guidance		1.965e-05	0.00107	8	62	ADCY1,COL4A5,NRP1,GLI1,SEMA3D,CDH11,EPHA7,EPHB1
GO: Biological Process	GO:0032940	secretion by cell		1.975e-05	0.00107	54	1607	HFE,HGF,ADCY1,PLAC8,S100P,OTOF,AGA,SELENOP,HTR1B,HTR2A,RPH3AL,ANPEP,SEPTIN5,MYRIP,SYBU,APOE,KMO,PDIA4,SLC6A9,ARRB1,PRKCG,RIMS2,INHBB,SREBF1,GATA3,CEACAM6,SSTR5,BDNF,FFAR4,CEACAM1,CFD,SCG2,CACNA1G,CHRFAM7A,RAB27B,CACNA1D,DRD1,RAP1B,TRPA1,RBP4,BRSK2,CAT,SYT2,TGFB2,MMP25,TGFB3,CORO1A,ENHO,CBLN2,CTAGE8,TMSB4X,PADI2,PCDH7,PCK2
GO: Biological Process	GO:0060485	mesenchyme development		1.989e-05	0.00107	23	458	HGF,SPRY1,SEMA3A,S100A4,PKD2,COL1A1,SEMA6B,SEMA3C,TNC,ARRB1,DKK1,OSR1,SEMA3E,GATA3,NRP1,NOTCH3,PRICKLE1,LAMA5,TFAP2C,TGFB2,TGFB3,SEMA3D,MEGF8
GO: Biological Process	GO:0030324	lung development		2.04e-05	0.001086	17	277	SPRY1,SPDEF,TNS3,FOXJ1,TNC,AGR2,CP,SREBF1,ITGA3,ACE,GLI1,STRA6,RBP4,LAMA5,TGFB2,TGFB3,IFT88
GO: Biological Process	GO:0001889	liver development		2.057e-05	0.001086	21	396	HFE,HGF,ARID5B,PKD2,MPST,CP,LIMS2,DKK1,KREMEN2,SREBF1,CEACAM6,CEACAM1,GLI1,DIO3,NOTCH3,KRT18,PRICKLE1,RBP4,CLDN1,IFT88,PCK2
GO: Biological Process	GO:0043549	regulation of kinase activity		2.114e-05	0.001107	41	1098	EPHB4,HGF,SPRY1,EREG,SOCS6,ADCY1,PPP1R1B,PKD2,MAPK8IP1,HTR1B,HTR2A,DEPTOR,APOE,AREG,RHOH,ARRB1,DKK1,CD24,PDE5A,INAVA,MAPK11,CEACAM6,ITGA1,ACE,BDNF,CEACAM1,GHR,BTC,C5,CHRFAM7A,CCNJL,DRD1,CAV1,CBS,EEF1A2,TGFB2,TGFB3,THY1,MAPK8IP2,EPHA7,EPHB1
GO: Biological Process	GO:0019932	second-messenger-mediated signaling		2.178e-05	0.00113	30	696	NMUR1,ADCY1,PKD2,HTR1B,HTR2A,APLP1,APOE,ARRB1,CD24,PDE5A,RIMS2,FZD2,AVPR2,ADGRB1,CEACAM6,SSTR5,FFAR4,CEACAM1,NFATC2,BHLHA15,DMD,CACNA1D,DRD1,TPCN2,L1CAM,CBS,ADGRG6,GUCY1A2,ADGRG2,RASD2
GO: Biological Process	GO:0051094	positive regulation of developmental process		2.2e-05	0.001132	56	1695	EPHB4,HGF,SPRY1,EREG,LRRC24,SEMA3A,S100A10,SPDEF,FLRT1,SEC14L4,COL1A1,FOXJ1,FOXS1,JCAD,HTR2A,TNC,CARMIL1,AGR2,ZNF385A,APOE,LIMS2,RHOH,DKK1,OSR1,CD24,PDE5A,FUT1,MAPK11,RIMS2,SPINT1,ADGRB1,GATA3,CEACAM6,ACE,BDNF,FFAR4,CEACAM1,NRP1,GHR,PPARGC1A,NFATC2,BTC,GLI1,DIO3,C5,DMD,KDF1,CHRFAM7A,L1CAM,SYT2,TGFB2,TGFB3,MEGF8,CBLN2,TMSB4X,EPHB1
GO: Cellular Component	GO:0016324	apical plasma membrane		2.2e-05	0.0004041	23	456	PKD2,SCNN1A,SCNN1B,SCNN1G,SORBS2,MYRIP,SLC4A2,SLC6A9,GJB6,CEACAM6,CEACAM1,CHRFAM7A,RAB27B,CACNA1D,TRPA1,CAV1,CLDN1,MAL2,THY1,ADGRG2,SLC39A14,OSMR,SLC4A11
GO: Biological Process	GO:0007423	sensory organ development		2.284e-05	0.001165	42	1140	CFH,SPRY1,SLC12A5,S100A4,S100A6,OTOF,CC2D2A,FOXJ1,COL5A2,DKK1,OSR1,GRHL3,FZD2,TCF7L1,INHBB,GJB6,KREMEN2,GATA3,BDNF,CADM2,NRP1,CFD,GJB2,DIO3,STRA6,SDK1,NRL,PRICKLE1,RBP4,CAV1,TFAP2C,CLDN1,ADGRG6,TGFB2,TGFB3,CORO1A,THY1,IFT88,RP1L1,CDH1,CDH11,EPHB1
GO: Biological Process	GO:0048640	negative regulation of developmental growth		2.321e-05	0.001173	12	148	MAP2,PLAC8,SEMA3A,SEMA6B,SEMA3C,TNC,MAPK11,SEMA3E,NRP1,RBP4,SEMA3D,EPHA7
GO: Biological Process	GO:0055065	metal ion homeostasis		2.374e-05	0.00119	33	806	HFE,SLC12A5,PKD2,SCNN1A,SCNN1B,SCNN1G,HTR1B,HTR2A,ANK3,ANPEP,CP,APOE,SLC6A9,SCARA5,CD24,ATP1A3,FZD2,AVPR2,ACE,FFAR4,CACNA1G,C7,DMD,CHRFAM7A,CACNA1D,DRD1,TPCN2,TRPA1,CAV1,TGFB2,CORO1A,THY1,SLC39A14
GO: Biological Process	GO:0030323	respiratory tube development		2.45e-05	0.001218	17	281	SPRY1,SPDEF,TNS3,FOXJ1,TNC,AGR2,CP,SREBF1,ITGA3,ACE,GLI1,STRA6,RBP4,LAMA5,TGFB2,TGFB3,IFT88
GO: Biological Process	GO:0010811	positive regulation of cell-substrate adhesion		2.482e-05	0.001224	12	149	S100A10,CARMIL1,AGR2,LIMS2,FUT1,CEACAM6,ITGA3,NRP1,DMD,L1CAM,EDIL3,THY1
GO: Biological Process	GO:1903305	regulation of regulated secretory pathway		2.526e-05	0.001235	15	226	ADCY1,HTR1B,HTR2A,RPH3AL,SEPTIN5,PRKCG,RIMS2,CEACAM6,CEACAM1,CACNA1G,CHRFAM7A,CACNA1D,DRD1,RAP1B,SYT2
GO: Biological Process	GO:0061008	hepaticobiliary system development		2.567e-05	0.001245	21	402	HFE,HGF,ARID5B,PKD2,MPST,CP,LIMS2,DKK1,KREMEN2,SREBF1,CEACAM6,CEACAM1,GLI1,DIO3,NOTCH3,KRT18,PRICKLE1,RBP4,CLDN1,IFT88,PCK2
GO: Cellular Component	GO:0150034	distal axon		2.681e-05	0.0004778	24	494	MAP2,ADCY1,MAPK8IP1,HTR1B,SEPTIN5,SLC6A9,UNC5C,PRKCG,ATP1A3,ITGA3,ZNF804A,BDNF,NRP1,CHRFAM7A,DRD1,L1CAM,BRSK2,SYT2,MAL2,EFNB3,THY1,CDH1,PCDH9,EPHA7
GO: Biological Process	GO:0030198	extracellular matrix organization		2.79e-05	0.001342	23	468	ANTXR1,COL1A1,COL4A5,COL5A2,HSPG2,COL6A1,TNC,ITGA10,APLP1,VWA1,SPINT1,ITGA1,ITGA3,ITGB4,OLFML2A,PXDN,LAMA5,CAV1,TGFB2,MMP25,LPA,ELF3,CDH1
GO: Biological Process	GO:1990138	neuron projection extension		2.855e-05	0.001362	16	256	MAP2,SEMA3A,FLRT1,SEMA6B,COL4A5,SEMA3C,TNC,APOE,RIMS2,SEMA3E,BDNF,NRP1,L1CAM,SYT2,SEMA3D,MEGF8
GO: Biological Process	GO:0043062	extracellular structure organization		2.884e-05	0.001365	23	469	ANTXR1,COL1A1,COL4A5,COL5A2,HSPG2,COL6A1,TNC,ITGA10,APLP1,VWA1,SPINT1,ITGA1,ITGA3,ITGB4,OLFML2A,PXDN,LAMA5,CAV1,TGFB2,MMP25,LPA,ELF3,CDH1
GO: Biological Process	GO:0045229	external encapsulating structure organization		3.185e-05	0.001495	23	472	ANTXR1,COL1A1,COL4A5,COL5A2,HSPG2,COL6A1,TNC,ITGA10,APLP1,VWA1,SPINT1,ITGA1,ITGA3,ITGB4,OLFML2A,PXDN,LAMA5,CAV1,TGFB2,MMP25,LPA,ELF3,CDH1
GO: Biological Process	GO:0060562	epithelial tube morphogenesis		3.215e-05	0.001497	26	572	SPRY1,SEMA3A,PKD2,CC2D2A,FOXJ1,TNC,CITED1,AREG,EFHC2,OSR1,GRHL3,FZD2,INVS,SEMA3E,SPINT1,GATA3,NRP1,TCTN1,PRICKLE1,LAMA5,TFAP2C,TGFB2,MEGF8,TMSB4X,CDH1,EPHA7
GO: Biological Process	GO:0032526	response to retinoic acid		3.243e-05	0.001499	13	178	GDAP1,COL1A1,TNC,APOE,DKK1,OSR1,ATP1A3,SREBF1,GJB2,STRA6,DRD1,RBP4,TGFB2
GO: Biological Process	GO:0050673	epithelial cell proliferation		3.409e-05	0.001563	26	574	HGF,EREG,JCAD,HSPG2,APOE,AREG,LIMS2,OSR1,FUT1,GATA3,CEACAM6,CEACAM1,NRP1,GLI1,SCG2,KDF1,MUC16,CAV1,TFAP2C,NR2F1,CLDN1,TGFB2,TGFB3,IFT88,CDH1,CDH3
GO: Biological Process	GO:0060541	respiratory system development		3.579e-05	0.001613	18	319	SPRY1,EDARADD,SPDEF,TNS3,FOXJ1,TNC,AGR2,CP,SREBF1,ITGA3,ACE,GLI1,STRA6,RBP4,LAMA5,TGFB2,TGFB3,IFT88
GO: Biological Process	GO:0048514	blood vessel morphogenesis		3.583e-05	0.001613	38	1009	EPHB4,CFH,HGF,EREG,MB,WARS2,SEMA3A,TMEM184A,HPGD,PKD2,SEC14L4,JCAD,HSPG2,ANPEP,CITED1,APOE,DLK2,FUT1,SEMA3E,KREMEN2,ADGRB1,PERP,CEACAM6,ACE,CEACAM1,NRP1,SCG2,C5,STRA6,CHRFAM7A,NOTCH3,CAV1,NR2F1,ADGRG6,TGFB2,THY1,LPA,EPHB1
GO: Biological Process	GO:1904045	cellular response to aldosterone		3.598e-05	0.001613	4	11	SCNN1A,SCNN1B,SCNN1G,ACE
GO: Biological Process	GO:0099643	signal release from synapse		3.781e-05	0.001666	15	234	ADCY1,OTOF,HTR1B,HTR2A,SEPTIN5,KMO,SLC6A9,PRKCG,RIMS2,CHRFAM7A,CACNA1D,DRD1,RAP1B,SYT2,CBLN2
GO: Biological Process	GO:0007269	neurotransmitter secretion		3.781e-05	0.001666	15	234	ADCY1,OTOF,HTR1B,HTR2A,SEPTIN5,KMO,SLC6A9,PRKCG,RIMS2,CHRFAM7A,CACNA1D,DRD1,RAP1B,SYT2,CBLN2
GO: Biological Process	GO:0010243	response to organonitrogen compound		3.802e-05	0.001666	53	1605	EREG,MAT2A,ADCY1,PPP1R1B,PKD2,SDF2L1,COL1A1,FOXJ1,COL5A2,COL6A1,HTR1B,HTR2A,DNAJC18,APLP1,CITED1,APOE,AREG,PRKCG,CACNG4,INAVA,ATP1A3,FZD2,GABRB1,INHBB,SREBF1,CEACAM6,BDNF,FBXO2,CEACAM1,GGT5,GHR,PPARGC1A,GJB2,MGARP,CHRFAM7A,SDK1,TRDMT1,CACNA1D,DRD1,RAP1B,TRPA1,L1CAM,RBP4,BRSK2,TNS2,CAT,CAV1,CBS,TGFB2,ENHO,SLC39A14,CDH1,PCK2
GO: Cellular Component	GO:0005911	cell-cell junction		3.854e-05	0.0006673	26	572	PKD2,FLRT1,JCAD,HSPG2,ANK3,MXRA8,PPL,LIMS2,PRKCG,GJB6,ADGRB1,PERP,CEACAM6,CEACAM1,GJB2,KRT8,RAP1B,KRT18,CLDN1,CORO1A,HMCN1,CDH1,CDH3,PCDH9,CDH11,CDH18
GO: Biological Process	GO:0043405	regulation of MAP kinase activity		3.867e-05	0.001682	20	382	HGF,SPRY1,MAPK8IP1,HTR2A,APOE,ARRB1,DKK1,CD24,PDE5A,INAVA,MAPK11,CEACAM6,ITGA1,CEACAM1,GHR,C5,CHRFAM7A,CAV1,CBS,TGFB3
GO: Biological Process	GO:0098609	cell-cell adhesion		4.142e-05	0.001789	39	1054	EPHB4,CFH,HFE,SOCS6,PCDH18,FOXJ1,HSPG2,ANK3,PCDH20,LIMS2,RHOH,ARRB1,CCM2L,CD24,PDE5A,PERP,GATA3,CEACAM6,CEACAM1,SDK1,KRT18,L1CAM,LAMA5,CAV1,GPC6,CLDN1,LGALS8,TGFB2,CORO1A,EFNB3,THY1,HMCN1,CDH1,CDH3,PCDH7,PCDH9,CDH11,CDH18,EPHA7
GO: Molecular Function	GO:0038191	neuropilin binding		4.196e-05	0.006671	4	11	SEMA3A,SEMA3C,SEMA3E,SEMA3D
GO: Molecular Function	GO:0005245	voltage-gated calcium channel activity		4.276e-05	0.006671	7	49	PKD2,HTR1B,CACNG4,CACNA1G,CACNA1D,TPCN2,TRPA1
GO: Biological Process	GO:0048545	response to steroid hormone		4.295e-05	0.001841	26	582	MAP2,SCNN1A,SCNN1B,SCNN1G,COL1A1,HTR1B,AREG,ATP1A3,GABRB1,CYP3A5,SREBF1,SSTR5,ACE,BDNF,GHR,GJB2,CACNA1G,MGARP,DRD1,L1CAM,CAV1,CLDN1,TGFB2,TGFB3,PADI2,PCK2
GO: Biological Process	GO:0035725	sodium ion transmembrane transport		4.328e-05	0.001842	13	183	NALCN,PKD2,SCN9A,SCNN1A,SCNN1B,SCNN1G,ANK3,SLC6A9,OSR1,ATP1A3,CACNA1G,DMD,SLC4A11
GO: Biological Process	GO:0016079	synaptic vesicle exocytosis		4.433e-05	0.001873	12	158	ADCY1,OTOF,HTR1B,HTR2A,SEPTIN5,PRKCG,RIMS2,CHRFAM7A,CACNA1D,DRD1,RAP1B,SYT2
GO: Biological Process	GO:0007229	integrin-mediated signaling pathway		4.52e-05	0.001878	11	134	ITGBL1,ITGA10,LIMS2,FYB1,ITGA1,ITGA3,ITGB4,CEACAM1,NRP1,LAMA5,THY1
GO: Biological Process	GO:0001657	ureteric bud development		4.533e-05	0.001878	10	111	SPRY1,CRLF1,PKD2,FOXJ1,CITED1,OSR1,GATA3,BDNF,LAMA5,CAT
GO: Biological Process	GO:0048148	behavioral response to cocaine		4.541e-05	0.001878	5	22	PPP1R1B,HTR2A,BDNF,SDK1,DRD1
GO: Cellular Component	GO:0044306	neuron projection terminus		4.748e-05	0.0007992	17	293	ADCY1,FLRT1,HTR1B,SEPTIN5,SLC6A9,PRKCG,ATP1A3,BDNF,DMD,CACNA1D,DRD1,L1CAM,SYT2,MAL2,EFNB3,CDH1,EPHA7
GO: Biological Process	GO:0060324	face development		4.817e-05	0.001956	8	70	ARID5B,COL1A1,DKK1,GRHL3,STRA6,TGFB2,TGFB3,CDK2AP1
GO: Biological Process	GO:0035296	regulation of tube diameter		4.844e-05	0.001956	13	185	SCNN1B,HTR1B,HTR2A,APOE,PDE5A,AVPR2,ITGA1,ACE,CACNA1G,NOTCH3,DRD1,CAV1,CBS
GO: Biological Process	GO:0097746	blood vessel diameter maintenance		4.844e-05	0.001956	13	185	SCNN1B,HTR1B,HTR2A,APOE,PDE5A,AVPR2,ITGA1,ACE,CACNA1G,NOTCH3,DRD1,CAV1,CBS
GO: Biological Process	GO:0072164	mesonephric tubule development		4.895e-05	0.001956	10	112	SPRY1,CRLF1,PKD2,FOXJ1,CITED1,OSR1,GATA3,BDNF,LAMA5,CAT
GO: Biological Process	GO:0072163	mesonephric epithelium development		4.895e-05	0.001956	10	112	SPRY1,CRLF1,PKD2,FOXJ1,CITED1,OSR1,GATA3,BDNF,LAMA5,CAT
GO: Biological Process	GO:0035150	regulation of tube size		5.122e-05	0.002033	13	186	SCNN1B,HTR1B,HTR2A,APOE,PDE5A,AVPR2,ITGA1,ACE,CACNA1G,NOTCH3,DRD1,CAV1,CBS
GO: Molecular Function	GO:0005198	structural molecule activity		5.273e-05	0.00705	32	772	MAP2,COL1A1,COL4A5,FLG,COL5A2,HSPG2,COL6A1,MXRA5,SORBS2,ANK3,NEBL,SEPTIN5,TNC,VWA1,APOE,PPL,RIMS2,MUC5AC,MRPL1,TUBB2B,PXDN,TUBA1A,COL21A1,DMD,KRT18,LAMA5,EDIL3,CLDN1,MAL2,THBS3,HMCN1,MAPK8IP2
GO: Biological Process	GO:1905114	cell surface receptor signaling pathway involved in cell-cell signaling		5.361e-05	0.002114	31	767	APC2,DACT2,MGAT3,PKD2,SEC14L4,COL1A1,CITED1,SYBU,APOE,SLC6A9,DKK1,CD24,GRHL3,RIMS2,FZD2,TCF7L1,INVS,KREMEN2,GATA3,ITGA3,BDNF,GLI1,CHRFAM7A,PRICKLE1,SYNE1,CAV1,GPC6,TLE2,CDH1,CDH3,MAPK8IP2
GO: Biological Process	GO:0098771	inorganic ion homeostasis		5.404e-05	0.002117	35	915	HFE,SLC12A5,PKD2,SCNN1A,SCNN1B,SCNN1G,HTR1B,HTR2A,ANK3,ANPEP,CP,APOE,SLC4A2,SLC6A9,SCARA5,CD24,ATP1A3,FZD2,AVPR2,ACE,FFAR4,CLN6,CACNA1G,C7,DMD,CHRFAM7A,CACNA1D,DRD1,TPCN2,TRPA1,CAV1,TGFB2,CORO1A,THY1,SLC39A14
GO: Cellular Component	GO:0099699	integral component of synaptic membrane		5.443e-05	0.0008914	15	239	ADCY1,HTR1B,HTR2A,GABBR2,SLC6A9,CACNG4,ATP1A3,GABRA4,ADGRB1,NRP1,CHRFAM7A,CACNA1D,DRD1,EFNB3,EPHA7
GO: Biological Process	GO:1901698	response to nitrogen compound		5.637e-05	0.002194	55	1712	EREG,MAT2A,ADCY1,PPP1R1B,PKD2,SDF2L1,COL1A1,FOXJ1,COL5A2,COL6A1,SORBS2,HTR1B,HTR2A,DNAJC18,APLP1,CITED1,APOE,IFIT1,AREG,PRKCG,CACNG4,INAVA,ATP1A3,FZD2,GABRB1,INHBB,SREBF1,CEACAM6,BDNF,FBXO2,CEACAM1,GGT5,GHR,PPARGC1A,GJB2,MGARP,CHRFAM7A,SDK1,TRDMT1,CACNA1D,DRD1,RAP1B,TRPA1,L1CAM,RBP4,BRSK2,TNS2,CAT,CAV1,CBS,TGFB2,ENHO,SLC39A14,CDH1,PCK2
GO: Cellular Component	GO:0016328	lateral plasma membrane		5.673e-05	0.0009047	9	91	PKD2,ANK3,SLC6A9,CEACAM6,CEACAM1,GJB2,DMD,CLDN1,CDH1
GO: Biological Process	GO:0050878	regulation of body fluid levels		6.045e-05	0.002337	27	629	CFH,SCD5,ADCY1,SCNN1A,SCNN1B,SCNN1G,COL1A1,FLG,CARMIL1,AGR2,CP,ZNF385A,APOE,ARRB1,PRKCG,GRHL3,AVPR2,GATA3,CEACAM6,CEACAM1,BTC,KDF1,CAV1,CLDN1,LPA,ENTPD2,CDH1
GO: Cellular Component	GO:0005788	endoplasmic reticulum lumen		6.136e-05	0.0009534	18	329	CHGB,SDF2L1,COL1A1,COL4A5,COL5A2,COL6A1,HYOU1,TNC,MXRA8,CP,VWA1,APOE,PDIA4,BDNF,COL21A1,SCG2,SUMF1,CLN6
GO: Biological Process	GO:0060666	dichotomous subdivision of terminal units involved in salivary gland branching		6.334e-05	0.002433	3	5	SEMA3A,SEMA3C,NRP1
GO: Biological Process	GO:0050801	ion homeostasis		6.456e-05	0.002464	36	961	HFE,SLC12A5,PKD2,SCNN1A,SCNN1B,SCNN1G,HTR1B,HTR2A,ANK3,ANPEP,CP,APOE,SLC4A2,SLC6A9,SCARA5,CD24,ATP1A3,FZD2,AVPR2,ACE,FFAR4,CLN6,CACNA1G,C7,DMD,CHRFAM7A,CACNA1D,DRD1,TPCN2,TRPA1,CAV1,TGFB2,CORO1A,THY1,SLC39A14,SLC4A11
GO: Biological Process	GO:2000026	regulation of multicellular organismal development		6.606e-05	0.002505	58	1848	HGF,SPRY1,EREG,LRRC24,MAP2,SEMA3A,TMEM184A,FLRT1,FOXJ1,SEMA6B,JCAD,HSPG2,SEMA3C,ATF5,TNC,CITED1,APOE,RHOH,DKK1,OSR1,CD24,DLK2,FUT1,MAPK11,TCF7L1,SEMA3E,SPINT1,ADGRB1,GATA3,CEACAM6,ACE,BDNF,CEACAM1,NRP1,NFATC2,GLI1,SCG2,C5,KDF1,CHRFAM7A,NOTCH3,L1CAM,RBP4,LAMA5,CAV1,ADGRG6,TGFB2,TGFB3,SEMA3D,EFNB3,THY1,LINGO1,MEGF8,LPA,CBLN2,CDH3,EPHA7,EPHB1
GO: Molecular Function	GO:0030215	semaphorin receptor binding		6.883e-05	0.008053	5	23	SEMA3A,SEMA6B,SEMA3C,SEMA3E,SEMA3D
GO: Biological Process	GO:0106030	neuron projection fasciculation		6.893e-05	0.002564	6	38	SEMA3A,TNC,NRP1,L1CAM,SEMA3D,MEGF8
GO: Biological Process	GO:0033561	regulation of water loss via skin		6.893e-05	0.002564	6	38	SCD5,FLG,GRHL3,KDF1,CLDN1,CDH1
GO: Biological Process	GO:0007413	axonal fasciculation		6.893e-05	0.002564	6	38	SEMA3A,TNC,NRP1,L1CAM,SEMA3D,MEGF8
GO: Biological Process	GO:0048598	embryonic morphogenesis		6.993e-05	0.002585	41	1158	HOXC4,EDARADD,PKD2,CC2D2A,SEC14L4,PCDH18,FOXJ1,COL5A2,HSPG2,COL6A1,EFHC2,DKK1,OSR1,GRHL3,FZD2,TCF7L1,INVS,SPINT1,GJB6,GATA3,ITGA3,ITGB4,GLI1,STRA6,KDF1,TCTN1,RAP1B,PRICKLE1,DYNC2H1,RBP4,LAMA5,TFAP2C,CLDN1,ADGRG6,TGFB2,TGFB3,SEMA3D,MEGF8,IFT88,TMSB4X,CDH1
GO: Biological Process	GO:0001823	mesonephros development		7.103e-05	0.00261	10	117	SPRY1,CRLF1,PKD2,FOXJ1,CITED1,OSR1,GATA3,BDNF,LAMA5,CAT
GO: Biological Process	GO:0050919	negative chemotaxis		7.153e-05	0.002612	7	55	SEMA3A,SEMA6B,SEMA3C,UNC5C,SEMA3E,SEMA3D,EPHA7
GO: Biological Process	GO:0031099	regeneration		7.48e-05	0.002714	24	533	HFE,HGF,COL1A1,TNC,APOE,DKK1,FZD2,SREBF1,GATA3,ACE,BDNF,IGSF10,GLI1,DMD,NOTCH3,KRT8,L1CAM,CAV1,LFNG,CLDN1,SEMA3D,THY1,LINGO1,LPA
GO: Biological Process	GO:0050877	nervous system process		7.661e-05	0.002763	58	1858	CFH,HGF,ADCY1,SLC12A5,MGAT3,OTOF,PPP1R1B,SCN9A,SCNN1A,SCNN1B,SCNN1G,COL1A1,FOXJ1,FOXS1,HTR2A,ANK3,ZNF385A,APOE,SLC6A9,ARRB1,DKK1,PDE5A,PRKCG,CACNG4,ATP1A3,RIMS2,FZD2,GABRA4,GABRB1,CYP3A5,GJB6,ITGA3,LXN,ACE,BDNF,FFAR4,GJB2,CLN6,KCNQ2,CACNA1G,STRA6,CHRFAM7A,CACNA1D,DRD1,TRPA1,NRL,SYNE1,ESPNL,RBP4,PKHD1L1,CLDN1,HMCN1,IFT88,RP1L1,CDH1,CDH3,MAPK8IP2,EPHB1
GO: Biological Process	GO:0048675	axon extension		7.884e-05	0.002817	13	194	MAP2,SEMA3A,SEMA6B,COL4A5,SEMA3C,TNC,APOE,SEMA3E,BDNF,NRP1,L1CAM,SEMA3D,MEGF8
GO: Biological Process	GO:0055078	sodium ion homeostasis		7.938e-05	0.002817	8	75	SCNN1A,SCNN1B,SCNN1G,ANPEP,ATP1A3,AVPR2,ACE,C7
GO: Biological Process	GO:0048568	embryonic organ development		7.953e-05	0.002817	36	971	HOXC4,EDARADD,PKD2,CC2D2A,FOXJ1,HSPG2,CITED1,ARRB1,DKK1,OSR1,GRHL3,FZD2,TCF7L1,INVS,GAMT,SPINT1,GJB6,GATA3,TUBB2B,GLI1,STRA6,KRT8,RAP1B,PRICKLE1,RBP4,CAV1,TFAP2C,LFNG,CLDN1,ADGRG6,TGFB2,TGFB3,SEMA3D,MEGF8,LPA,TMSB4X
GO: Biological Process	GO:0045785	positive regulation of cell adhesion		8.393e-05	0.002955	24	537	EPHB4,S100A10,ANK3,CARMIL1,AGR2,LIMS2,RHOH,CD24,FUT1,GATA3,CEACAM6,ITGA3,CEACAM1,NRP1,DMD,L1CAM,CAV1,EDIL3,LGALS8,TGFB2,CORO1A,EFNB3,THY1,CDH1
GO: Biological Process	GO:0046928	regulation of neurotransmitter secretion		8.705e-05	0.003037	11	144	ADCY1,HTR1B,HTR2A,SEPTIN5,KMO,PRKCG,RIMS2,CHRFAM7A,CACNA1D,DRD1,RAP1B
GO: Biological Process	GO:0050922	negative regulation of chemotaxis		8.729e-05	0.003037	8	76	SEMA3A,SEMA6B,SEMA3C,SEMA3E,NRP1,C5,SEMA3D,PADI2
GO: Cellular Component	GO:0016323	basolateral plasma membrane		9.045e-05	0.00137	16	279	OTOF,HPGD,PKD2,ANK3,SLC4A2,SLC6A9,ARRB1,SLC14A1,ITGA3,CA11,CACNA1D,CAV1,CLDN1,SLC39A14,CDH1,SLC4A11
GO: Biological Process	GO:0010810	regulation of cell-substrate adhesion		9.167e-05	0.003147	15	253	S100A10,COL1A1,CARMIL1,AGR2,LIMS2,FUT1,SEMA3E,CEACAM6,ITGA3,NRP1,DMD,L1CAM,EDIL3,THY1,LPA
GO: Biological Process	GO:0045859	regulation of protein kinase activity		9.181e-05	0.003147	36	978	HGF,SPRY1,EREG,ADCY1,PPP1R1B,PKD2,MAPK8IP1,HTR1B,HTR2A,DEPTOR,APOE,AREG,ARRB1,DKK1,CD24,PDE5A,INAVA,MAPK11,CEACAM6,ITGA1,ACE,BDNF,CEACAM1,GHR,BTC,C5,CHRFAM7A,CCNJL,DRD1,CAV1,CBS,TGFB2,TGFB3,THY1,MAPK8IP2,EPHA7
GO: Biological Process	GO:0007156	homophilic cell adhesion via plasma membrane adhesion molecules		9.212e-05	0.003147	13	197	PCDH18,PCDH20,CEACAM6,CEACAM1,SDK1,L1CAM,HMCN1,CDH1,CDH3,PCDH7,PCDH9,CDH11,CDH18
GO: Biological Process	GO:0042060	wound healing		9.257e-05	0.003147	28	681	CFH,EREG,SCNN1B,SCNN1G,COL1A1,TNC,CARMIL1,APOE,PPL,ARRB1,DKK1,CCM2L,PRKCG,GRHL3,FZD2,GATA3,CEACAM6,CEACAM1,NRP1,NOTCH3,MUC16,CAV1,CLDN1,TGFB2,TGFB3,LPA,ENTPD2,CDH3
GO: Biological Process	GO:0099003	vesicle-mediated transport in synapse		9.82e-05	0.003319	16	284	ADCY1,OTOF,HTR1B,HTR2A,SEPTIN5,CD24,PRKCG,RIMS2,CHRFAM7A,RAB27B,CACNA1D,DRD1,RAP1B,SYNE1,BRSK2,SYT2
GO: Biological Process	GO:0099504	synaptic vesicle cycle		0.0001001	0.003364	15	255	ADCY1,OTOF,HTR1B,HTR2A,SEPTIN5,CD24,PRKCG,RIMS2,CHRFAM7A,RAB27B,CACNA1D,DRD1,RAP1B,BRSK2,SYT2
GO: Biological Process	GO:0048844	artery morphogenesis		0.0001012	0.00338	9	99	EPHB4,SEMA3A,HPGD,PKD2,APOE,NRP1,STRA6,NOTCH3,TGFB2
GO: Biological Process	GO:0051338	regulation of transferase activity		0.0001021	0.003393	42	1218	EPHB4,HGF,SPRY1,EREG,SOCS6,ADCY1,PPP1R1B,PKD2,MAPK8IP1,HTR1B,HTR2A,DEPTOR,APOE,AREG,RHOH,ARRB1,DKK1,CD24,PDE5A,INAVA,MAPK11,CEACAM6,ITGA1,ACE,BDNF,CEACAM1,GHR,BTC,C5,CHRFAM7A,CCNJL,DRD1,SPTSSB,CAV1,CBS,EEF1A2,TGFB2,TGFB3,THY1,MAPK8IP2,EPHA7,EPHB1
GO: Biological Process	GO:1904044	response to aldosterone		0.0001044	0.003435	4	14	SCNN1A,SCNN1B,SCNN1G,ACE
GO: Biological Process	GO:0007219	Notch signaling pathway		0.0001045	0.003435	15	256	FCER2,PKD2,CHAC1,SORBS2,FSD1,ARRB1,DLK2,PERP,CFD,NOTCH3,LFNG,TGFB2,ENHO,IFT88,ELF3
GO: Biological Process	GO:0060065	uterus development		0.0001067	0.003486	5	26	GATA3,STRA6,RBP4,TGFB2,CDH1
GO: Biological Process	GO:0008361	regulation of cell size		0.0001092	0.003548	15	257	MAP2,SLC12A5,SEMA3A,SEMA6B,SEMA3C,DEPTOR,TNC,APOE,SEMA3E,BDNF,NRP1,L1CAM,SEMA3D,MEGF8,EPHA7
GO: Biological Process	GO:0048588	developmental cell growth		0.0001173	0.003792	18	350	MAP2,SEMA3A,FLRT1,SEMA6B,COL4A5,SEMA3C,SORBS2,TNC,APOE,RIMS2,SEMA3E,BDNF,NRP1,L1CAM,SYT2,SEMA3D,MEGF8,EPHA7
GO: Biological Process	GO:0021828	gonadotrophin-releasing hormone neuronal migration to the hypothalamus		0.0001249	0.003951	3	6	SEMA3A,NRP1,IGSF10
GO: Biological Process	GO:0021856	hypothalamic tangential migration using cell-axon interactions		0.0001249	0.003951	3	6	SEMA3A,NRP1,IGSF10
GO: Biological Process	GO:0009092	homoserine metabolic process		0.0001249	0.003951	3	6	TST,MPST,CBS
GO: Biological Process	GO:0019346	transsulfuration		0.0001249	0.003951	3	6	TST,MPST,CBS
GO: Biological Process	GO:0055082	cellular chemical homeostasis		0.0001296	0.004043	37	1034	HFE,SOCS6,SLC12A5,PKD2,HTR1B,HTR2A,CP,SYBU,APOE,SLC4A2,SLC6A9,ARRB1,SCARA5,CD24,ATP1A3,FZD2,GJB6,ACE,FFAR4,PPARGC1A,CLN6,CACNA1G,C7,DMD,CHRFAM7A,CACNA1D,DRD1,TPCN2,TRPA1,BRSK2,CAV1,TGFB2,CORO1A,THY1,SLC39A14,PCK2,SLC4A11
GO: Biological Process	GO:0050767	regulation of neurogenesis		0.0001296	0.004043	23	518	MAP2,SEMA3A,SEMA6B,SEMA3C,ATF5,TNC,APOE,CD24,SEMA3E,SPINT1,GATA3,ACE,BDNF,NRP1,GLI1,NOTCH3,L1CAM,SEMA3D,EFNB3,THY1,LINGO1,MEGF8,EPHA7
GO: Biological Process	GO:0050678	regulation of epithelial cell proliferation		0.0001299	0.004043	22	484	EREG,JCAD,APOE,AREG,LIMS2,OSR1,FUT1,GATA3,CEACAM6,CEACAM1,NRP1,GLI1,SCG2,KDF1,MUC16,CAV1,CLDN1,TGFB2,TGFB3,IFT88,CDH1,CDH3
GO: Cellular Component	GO:0099240	intrinsic component of synaptic membrane		0.0001338	0.001978	15	259	ADCY1,HTR1B,HTR2A,GABBR2,SLC6A9,CACNG4,ATP1A3,GABRA4,ADGRB1,NRP1,CHRFAM7A,CACNA1D,DRD1,EFNB3,EPHA7
GO: Biological Process	GO:0060284	regulation of cell development		0.0001367	0.004233	28	697	MAP2,SEMA3A,S100A10,SEMA6B,SEMA3C,ATF5,TNC,CARMIL1,APOE,LIMS2,CD24,PDE5A,SEMA3E,SPINT1,GATA3,ACE,BDNF,NRP1,GLI1,DIO3,NOTCH3,L1CAM,SEMA3D,EFNB3,THY1,LINGO1,MEGF8,EPHA7
GO: Biological Process	GO:0048762	mesenchymal cell differentiation		0.00014	0.004276	18	355	HGF,SPRY1,SEMA3A,S100A4,COL1A1,SEMA6B,SEMA3C,TNC,OSR1,SEMA3E,GATA3,NRP1,PRICKLE1,LAMA5,TFAP2C,TGFB2,TGFB3,SEMA3D
GO: Biological Process	GO:0072014	proximal tubule development		0.0001403	0.004276	4	15	PKD2,OSR1,PPARGC1A,IFT88
GO: Biological Process	GO:0016264	gap junction assembly		0.0001403	0.004276	4	15	GJB6,ACE,GJB2,CAV1
GO: Biological Process	GO:0035148	tube formation		0.000142	0.004291	14	234	CC2D2A,EFHC2,OSR1,GRHL3,FZD2,SPINT1,GATA3,TCTN1,PRICKLE1,TFAP2C,CLDN1,ADGRG6,TGFB2,CDH1
GO: Biological Process	GO:0098742	cell-cell adhesion via plasma-membrane adhesion molecules		0.0001422	0.004291	17	324	PCDH18,PCDH20,CD24,CEACAM6,CEACAM1,SDK1,L1CAM,GPC6,CLDN1,TGFB2,HMCN1,CDH1,CDH3,PCDH7,PCDH9,CDH11,CDH18
GO: Biological Process	GO:0035272	exocrine system development		0.0001592	0.004779	9	105	HGF,SEMA3A,SEMA3C,NRP1,BHLHA15,LAMA5,TGFB2,TGFB3,CDH1
GO: Biological Process	GO:0120035	regulation of plasma membrane bounded cell projection organization		0.0001618	0.004833	33	891	HGF,MAP2,SEMA3A,SEMA6B,SEMA3C,TNC,CARMIL1,APOE,EFHC2,DKK1,CD24,SEMA3E,SARM1,GATA3,ITGA3,ZNF804A,BDNF,NRP1,DMD,NEU4,SYNE1,L1CAM,BRSK2,CAV1,NR2F1,TGFB3,SEMA3D,EFNB3,THY1,LINGO1,MEGF8,IFT88,EPHA7
GO: Cellular Component	GO:0099055	integral component of postsynaptic membrane		0.0001624	0.00229	12	179	ADCY1,HTR2A,GABBR2,SLC6A9,CACNG4,GABRA4,ADGRB1,NRP1,CHRFAM7A,DRD1,EFNB3,EPHA7
GO: Cellular Component	GO:0034706	sodium channel complex		0.0001625	0.00229	5	28	SCN9A,SCNN1A,SCNN1B,SCNN1G,CACNA1G
GO: Biological Process	GO:0007167	enzyme linked receptor protein signaling pathway		0.0001644	0.004887	44	1326	EPHB4,HFE,HGF,SPRY1,EREG,PDGFRL,DACT2,HPGD,ARID5B,FLRT1,COL1A1,COL4A5,JCAD,AGR2,CITED1,AREG,DKK1,OSR1,MAPK11,INHBB,SREBF1,GATA3,CEACAM6,ITGA1,ITGA3,BDNF,CEACAM1,NRP1,GHR,BTC,INHBE,TNS2,CAV1,TGFB2,TGFB3,EFNB3,ENHO,MEGF8,IFT88,SLC39A14,OSMR,CDH3,EPHA7,EPHB1
GO: Biological Process	GO:0050680	negative regulation of epithelial cell proliferation		0.0001664	0.004922	13	209	EREG,APOE,LIMS2,GATA3,CEACAM6,CEACAM1,SCG2,KDF1,MUC16,CAV1,TGFB2,IFT88,CDH1
GO: Biological Process	GO:0043588	skin development		0.0001686	0.004961	22	493	EREG,DACT2,SCD5,EDARADD,COL1A1,FLG,COL5A2,PPL,DKK1,GRHL3,TCF7L1,PERP,ITGA3,ITGB4,KDF1,KRT8,KRT18,LAMA5,TFAP2C,CLDN1,TGFB2,CDH3
GO: Biological Process	GO:0017157	regulation of exocytosis		0.0001709	0.004988	16	298	ADCY1,HTR1B,HTR2A,RPH3AL,SEPTIN5,PRKCG,RIMS2,CEACAM6,CEACAM1,CACNA1G,CHRFAM7A,RAB27B,CACNA1D,DRD1,RAP1B,SYT2
GO: Biological Process	GO:0051963	regulation of synapse assembly		0.0001712	0.004988	10	130	LRRC24,FLRT1,TNC,DKK1,ADGRB1,BDNF,GPC6,CBLN2,EPHA7,EPHB1
GO: Biological Process	GO:0008285	negative regulation of cell population proliferation		0.0001723	0.004997	35	971	SPRY1,EREG,CEND1,PKD2,FOXJ1,ATF5,APOE,LIMS2,CD24,PDE5A,MAPK11,SPINT1,AVPR2,GJB6,ADGRB1,GATA3,CEACAM6,ITGA1,SSTR5,BDNF,FBXO2,CEACAM1,PPARGC1A,SCG2,KDF1,RBP4,MUC16,TNS2,CAV1,TGFB2,TGFB3,THY1,IFT88,CDH1,EPHB1
GO: Biological Process	GO:0040012	regulation of locomotion		0.0001786	0.005155	44	1331	HGF,EREG,SEMA3A,MGAT3,PIP5KL1,COL1A1,FOXJ1,SEMA6B,JCAD,SEMA3C,CARMIL1,APOE,RHOH,DKK1,UNC5C,FUT1,SEMA3E,ADGRB1,GATA3,CEACAM6,TUBB2B,ITGA3,ACE,CEACAM1,NRP1,IGSF10,PPARGC1A,BTC,GLI1,SCG2,C5,DRD1,LAMA5,CAV1,CLDN1,TGFB2,SEMA3D,CORO1A,THY1,MEGF8,LPA,TMSB4X,CDH1,PADI2
GO: Biological Process	GO:0071526	semaphorin-plexin signaling pathway		0.0001821	0.00523	6	45	SEMA3A,SEMA6B,SEMA3C,SEMA3E,NRP1,SEMA3D
GO: Biological Process	GO:1901214	regulation of neuron death		0.000184	0.005258	21	462	CRLF1,HYOU1,CITED1,APOE,KMO,ARRB1,DKK1,PRKCG,SARM1,GATA3,ITGA1,BDNF,NRP1,GHR,PPARGC1A,CHRFAM7A,TGFB2,TGFB3,CORO1A,EPHA7,EPHB1
GO: Biological Process	GO:0010562	positive regulation of phosphorus metabolic process		0.000186	0.005263	41	1212	EPHB4,HFE,HGF,EREG,CRLF1,ADCY1,PKD2,HTR1B,HTR2A,AREG,ARRB1,DKK1,CD24,PDE5A,INAVA,MAPK11,FZD2,INHBB,CEACAM6,ITGA1,ACE,BDNF,CEACAM1,NRP1,GHR,PPARGC1A,BTC,C5,CHRFAM7A,INHBE,DRD1,CAV1,EEF1A2,TGFB2,TGFB3,THY1,CDK2AP1,TMSB4X,MAPK8IP2,EPHA7,EPHB1
GO: Biological Process	GO:0045937	positive regulation of phosphate metabolic process		0.000186	0.005263	41	1212	EPHB4,HFE,HGF,EREG,CRLF1,ADCY1,PKD2,HTR1B,HTR2A,AREG,ARRB1,DKK1,CD24,PDE5A,INAVA,MAPK11,FZD2,INHBB,CEACAM6,ITGA1,ACE,BDNF,CEACAM1,NRP1,GHR,PPARGC1A,BTC,C5,CHRFAM7A,INHBE,DRD1,CAV1,EEF1A2,TGFB2,TGFB3,THY1,CDK2AP1,TMSB4X,MAPK8IP2,EPHA7,EPHB1
GO: Cellular Component	GO:0005604	basement membrane		0.0001867	0.002572	10	130	COL4A5,HSPG2,TNC,APLP1,VWA1,ITGB4,LAMA5,TGFB2,HMCN1,ENTPD2
GO: Biological Process	GO:0001763	morphogenesis of a branching structure		0.0001876	0.005284	15	270	HGF,SPRY1,SEMA3A,PKD2,SEMA3C,TNC,CITED1,AREG,SEMA3E,SPINT1,NRP1,LAMA5,TFAP2C,CDH1,EPHA7
GO: Biological Process	GO:0032094	response to food		0.0001896	0.005314	7	64	SCNN1B,PRKCG,SREBF1,BDNF,GHR,CHRFAM7A,DRD1
GO: Biological Process	GO:0033674	positive regulation of kinase activity		0.0002033	0.005671	29	751	EPHB4,HGF,EREG,ADCY1,PKD2,HTR1B,HTR2A,AREG,ARRB1,DKK1,CD24,PDE5A,INAVA,MAPK11,CEACAM6,ITGA1,ACE,BDNF,CEACAM1,GHR,BTC,C5,CHRFAM7A,EEF1A2,TGFB2,TGFB3,MAPK8IP2,EPHA7,EPHB1
GO: Biological Process	GO:0048880	sensory system development		0.0002065	0.005735	33	903	CFH,SPRY1,SLC12A5,SEMA3A,S100A4,S100A6,CC2D2A,COL5A2,DKK1,GRHL3,TCF7L1,INHBB,KREMEN2,GATA3,BDNF,CADM2,NRP1,CFD,DIO3,STRA6,SDK1,NRL,PRICKLE1,RBP4,CAV1,ADGRG6,TGFB2,CORO1A,THY1,IFT88,RP1L1,CDH11,EPHB1
GO: Biological Process	GO:0007389	pattern specification process		0.0002076	0.005739	32	865	EPHB4,SPRY1,APC2,SEMA3A,HOXC4,PKD2,CC2D2A,FOXJ1,SEMA3C,CITED1,SYBU,EFHC2,DKK1,CCM2L,OSR1,GRHL3,FZD2,TCF7L1,INVS,NRP1,GLI1,TCTN1,RAP1B,PRICKLE1,DYNC2H1,CAV1,NR2F1,LFNG,MEGF8,IFT88,TMSB4X,PACRG
GO: Biological Process	GO:0071407	cellular response to organic cyclic compound		0.0002208	0.006075	32	868	GDAP1,ADCY1,PKD2,SCNN1A,SCNN1B,SCNN1G,COL1A1,HTR1B,HTR2A,TNC,APLP1,APOE,IFIT1,ATP1A3,FZD2,GABRB1,INHBB,SSTR5,ACE,BDNF,PPARGC1A,GJB2,CACNA1G,MGARP,DRD1,RAP1B,TRPA1,L1CAM,CAV1,CDH1,PADI2,PCK2
GO: Biological Process	GO:1901654	response to ketone		0.0002315	0.00634	20	436	MAP2,ADCY1,SCNN1A,SCNN1B,SCNN1G,TNC,PDE5A,GABRB1,CYP3A5,SREBF1,ACE,GHR,GJB2,CACNA1G,L1CAM,CAV1,CLDN1,TGFB2,TGFB3,PCK2
GO: Cellular Component	GO:0019897	extrinsic component of plasma membrane		0.0002331	0.003139	13	214	APC2,S100A6,S100A10,SEC14L4,APOE,PPL,GNG4,ESYT1,LPA,CDH1,CDH3,CDH11,CDH18
GO: Biological Process	GO:0001503	ossification		0.0002366	0.006448	23	540	HGF,COL1A1,COL5A2,HSPG2,COL6A1,TNC,CITED1,AREG,DKK1,OSR1,MAPK11,KREMEN2,FFAR4,IGSF10,GLI1,CAT,CBS,ADGRG6,TGFB2,TGFB3,THBS3,TMSB4X,CDH11
GO: Biological Process	GO:0031344	regulation of cell projection organization		0.0002422	0.006572	33	911	HGF,MAP2,SEMA3A,SEMA6B,SEMA3C,TNC,CARMIL1,APOE,EFHC2,DKK1,CD24,SEMA3E,SARM1,GATA3,ITGA3,ZNF804A,BDNF,NRP1,DMD,NEU4,SYNE1,L1CAM,BRSK2,CAV1,NR2F1,TGFB3,SEMA3D,EFNB3,THY1,LINGO1,MEGF8,IFT88,EPHA7
GO: Biological Process	GO:0051588	regulation of neurotransmitter transport		0.0002467	0.006662	11	162	ADCY1,HTR1B,HTR2A,SEPTIN5,KMO,PRKCG,RIMS2,CHRFAM7A,CACNA1D,DRD1,RAP1B
GO: Biological Process	GO:0061138	morphogenesis of a branching epithelium		0.0002486	0.006684	14	247	HGF,SPRY1,SEMA3A,PKD2,SEMA3C,TNC,CITED1,AREG,SEMA3E,SPINT1,NRP1,LAMA5,TFAP2C,CDH1
GO: Molecular Function	GO:0005272	sodium channel activity		0.000251	0.02582	8	85	NALCN,PKD2,SCN9A,SCNN1A,SCNN1B,SCNN1G,CACNA1G,SLC4A11
GO: Cellular Component	GO:0012506	vesicle membrane		0.0002517	0.003316	32	865	EREG,TMEM184A,OTOF,PKD2,SCNN1B,FLRT1,RPH3AL,ANPEP,MYRIP,APOE,AREG,SLC6A9,ARRB1,SCARA5,CACNG4,FZD2,AVPR2,SREBF1,CEACAM6,CEACAM1,BTC,DMD,RAB27B,RAP1B,SYT2,CAV1,MMP25,MAL2,CORO1A,IFT88,PCDH7,SLC4A11
GO: Biological Process	GO:0034220	ion transmembrane transport		0.0002598	0.006953	51	1646	HFE,UPK3B,TST,SLC12A5,S100A6,NALCN,KCNK15,PKD2,SCN9A,SCNN1A,SCNN1B,SCNN1G,SFXN2,HTR2A,ANK3,CP,SLC4A2,SLC6A9,SLC14A1,SCARA5,OSR1,CACNG4,SLC45A1,ATP1A3,GABRA4,GABRB1,ACE,BDNF,FFAR4,PPARGC1A,BHLHA15,KCNQ2,CACNA1G,DMD,STRA6,CHRFAM7A,CACNA1D,DRD1,SLC25A18,TPCN2,TRPA1,RBP4,CAV1,TGFB2,CORO1A,THY1,ABCB8,TMSB4X,SLC39A14,MAPK8IP2,SLC4A11
GO: Biological Process	GO:0090277	positive regulation of peptide hormone secretion		0.0002626	0.00698	10	137	HFE,RPH3AL,MYRIP,SYBU,ARRB1,FFAR4,CACNA1D,TRPA1,RBP4,PCK2
GO: Biological Process	GO:0097305	response to alcohol		0.0002632	0.00698	22	509	ADCY1,HPGD,SCNN1A,SCNN1B,SCNN1G,HTR1B,TNC,APOE,CYP3A5,INHBB,SREBF1,GATA3,ACE,GHR,CHRFAM7A,DRD1,L1CAM,RBP4,CAT,CLDN1,ENTPD2,CDH1
GO: Cellular Component	GO:0098936	intrinsic component of postsynaptic membrane		0.0002688	0.003466	12	189	ADCY1,HTR2A,GABBR2,SLC6A9,CACNG4,GABRA4,ADGRB1,NRP1,CHRFAM7A,DRD1,EFNB3,EPHA7
GO: Biological Process	GO:0042327	positive regulation of phosphorylation		0.000269	0.007103	38	1113	EPHB4,HFE,HGF,EREG,CRLF1,ADCY1,PKD2,HTR1B,HTR2A,AREG,ARRB1,DKK1,CD24,PDE5A,INAVA,MAPK11,INHBB,CEACAM6,ITGA1,ACE,BDNF,CEACAM1,NRP1,GHR,BTC,C5,CHRFAM7A,INHBE,DRD1,CAV1,EEF1A2,TGFB2,TGFB3,THY1,CDK2AP1,MAPK8IP2,EPHA7,EPHB1
GO: Biological Process	GO:0061061	muscle structure development		0.0002727	0.007169	35	995	CFH,EREG,MAT2A,ARID5B,HSPG2,COL6A1,SORBS2,NEBL,DKK1,CCM2L,ASB2,MAPK11,FZD2,ADGRB1,BDNF,PPARGC1A,CFD,NFATC2,BHLHA15,GLI1,DMD,STRA6,KRT8,TPCN2,PRICKLE1,SYNE1,LAMA5,CAV1,NR2F1,TGFB2,IFT88,LPA,TMSB4X,TNNT1,EPHB1
GO: Biological Process	GO:0040008	regulation of growth		0.0002757	0.007216	32	879	MAP2,SOCS6,PLAC8,SEMA3A,S100A10,SEC14L4,FOXS1,SEMA6B,SELENOP,SEMA3C,TNC,AGR2,APOE,MAPK11,RIMS2,SEMA3E,GAMT,CEACAM6,BDNF,CEACAM1,NRP1,GHR,GLI1,DIO3,GNG4,L1CAM,RBP4,SYT2,TGFB2,SEMA3D,MEGF8,EPHA7
GO: Molecular Function	GO:0005005	transmembrane-ephrin receptor activity		0.0002758	0.02582	4	17	EPHB4,EFNB3,EPHA7,EPHB1
GO: Cellular Component	GO:0019898	extrinsic component of membrane		0.0002832	0.003575	18	372	APC2,SOCS6,S100A6,S100A10,SEC14L4,APOE,PPL,OSR1,SARM1,GHR,GNG4,ESYT1,MUC16,LPA,CDH1,CDH3,CDH11,CDH18
GO: Biological Process	GO:0045055	regulated exocytosis		0.0002869	0.007476	32	881	HGF,ADCY1,PLAC8,S100P,OTOF,AGA,SELENOP,HTR1B,HTR2A,RPH3AL,ANPEP,SEPTIN5,PRKCG,RIMS2,CEACAM6,CEACAM1,CFD,CACNA1G,CHRFAM7A,RAB27B,CACNA1D,DRD1,RAP1B,CAT,SYT2,TGFB2,MMP25,TGFB3,CORO1A,TMSB4X,PADI2,PCDH7
GO: Biological Process	GO:0072009	nephron epithelium development		0.000289	0.007499	11	165	PKD2,FOXJ1,CITED1,KMO,EFHC2,OSR1,CD24,GATA3,PPARGC1A,LAMA5,IFT88
GO: Biological Process	GO:0098660	inorganic ion transmembrane transport		0.0002932	0.007572	37	1078	HFE,SLC12A5,NALCN,KCNK15,PKD2,SCN9A,SCNN1A,SCNN1B,SCNN1G,HTR2A,ANK3,CP,SLC4A2,SLC6A9,SCARA5,OSR1,CACNG4,ATP1A3,GABRA4,GABRB1,BDNF,BHLHA15,KCNQ2,CACNA1G,DMD,CACNA1D,DRD1,TPCN2,TRPA1,CAV1,TGFB2,CORO1A,THY1,ABCB8,TMSB4X,SLC39A14,SLC4A11
GO: Biological Process	GO:0001755	neural crest cell migration		0.0002963	0.007621	9	114	SEMA3A,SEMA6B,SEMA3C,TNC,SEMA3E,NRP1,PRICKLE1,LAMA5,SEMA3D
GO: Biological Process	GO:2000178	negative regulation of neural precursor cell proliferation		0.0002978	0.007624	5	32	CEND1,LIMS2,CD24,SPINT1,BDNF
GO: Biological Process	GO:0072017	distal tubule development		0.0003007	0.007668	4	18	PKD2,EFHC2,OSR1,PPARGC1A
GO: Biological Process	GO:0009967	positive regulation of signal transduction		0.0003046	0.007732	56	1871	HFE,HGF,EREG,SEMA3A,S100A4,EDARADD,PKD2,COL1A1,SECTM1,MAPK8IP1,JCAD,HTR2A,AGR2,CITED1,ZNF385A,APOE,AREG,LIMS2,ARRB1,DKK1,CD24,PDE5A,INAVA,MAPK11,RIMS2,INHBB,GATA3,CEACAM6,ITGA1,BDNF,FFAR4,CEACAM1,NRP1,GHR,BTC,GLI1,C5,STRA6,CHRFAM7A,INHBE,RAP1B,DYNC2H1,L1CAM,CAT,CAV1,LFNG,TGFB2,TGFB3,ENHO,GUCY1A2,IFT88,ELF3,SLC39A14,CDH3,MAPK8IP2,RASD2
GO: Biological Process	GO:0003002	regionalization		0.0003083	0.007749	25	622	EPHB4,SPRY1,SEMA3A,HOXC4,PKD2,FOXJ1,SEMA3C,SYBU,EFHC2,DKK1,CCM2L,OSR1,GRHL3,TCF7L1,INVS,NRP1,GLI1,TCTN1,RAP1B,DYNC2H1,CAV1,NR2F1,LFNG,MEGF8,IFT88
GO: Biological Process	GO:0060047	heart contraction		0.0003089	0.007749	19	412	SEMA3A,KCNK15,PKD2,CRIP1,CRIP2,AREG,LIMS2,CCM2L,PDE5A,CACNG4,ATP1A3,SREBF1,ACE,CACNA1G,DMD,CHRFAM7A,CACNA1D,CAV1,TGFB2
GO: Biological Process	GO:0070997	neuron death		0.0003092	0.007749	22	515	CRLF1,HYOU1,CITED1,APOE,KMO,ARRB1,DKK1,PRKCG,SARM1,GATA3,ITGA1,BDNF,NRP1,GHR,PPARGC1A,DIO3,CHRFAM7A,TGFB2,TGFB3,CORO1A,EPHA7,EPHB1
GO: Cellular Component	GO:0044327	dendritic spine head		0.0003133	0.003875	4	18	PPP1R1B,ATP1A3,DRD1,SYNE1
GO: Molecular Function	GO:0005509	calcium ion binding		0.0003168	0.02695	31	815	DIPK1B,S100A4,S100A6,S100A10,S100P,OTOF,PKD2,PCDH18,FLG,HSPG2,PCDH20,EFHC2,DLK2,CABCOCO1,CAPN8,GJB2,NOTCH3,ESYT1,SYT2,EDIL3,THBS3,HMCN1,MEGF8,CD69,CDH1,PADI2,CDH3,PCDH7,PCDH9,CDH11,CDH18
GO: Biological Process	GO:0042476	odontogenesis		0.0003206	0.008001	11	167	EDARADD,COL1A1,TNC,OSR1,PERP,GLI1,ROGDI,LAMA5,TGFB2,TGFB3,IFT88
GO: Biological Process	GO:0090276	regulation of peptide hormone secretion		0.000335	0.008268	15	285	HFE,RPH3AL,MYRIP,SYBU,ARRB1,INHBB,SREBF1,SSTR5,FFAR4,CACNA1D,TRPA1,RBP4,BRSK2,ENHO,PCK2
GO: Biological Process	GO:0021855	hypothalamus cell migration		0.0003401	0.008268	3	8	SEMA3A,NRP1,IGSF10
GO: Biological Process	GO:0021886	hypothalamus gonadotrophin-releasing hormone neuron differentiation		0.0003401	0.008268	3	8	SEMA3A,NRP1,IGSF10
GO: Biological Process	GO:0021888	hypothalamus gonadotrophin-releasing hormone neuron development		0.0003401	0.008268	3	8	SEMA3A,NRP1,IGSF10
GO: Biological Process	GO:0071873	response to norepinephrine		0.0003401	0.008268	3	8	APLP1,BDNF,PPARGC1A
GO: Cellular Component	GO:0030659	cytoplasmic vesicle membrane		0.0003411	0.004134	31	842	EREG,TMEM184A,OTOF,PKD2,SCNN1B,FLRT1,RPH3AL,ANPEP,MYRIP,APOE,AREG,SLC6A9,ARRB1,SCARA5,CACNG4,FZD2,AVPR2,SREBF1,CEACAM6,CEACAM1,BTC,DMD,RAB27B,RAP1B,SYT2,CAV1,MMP25,MAL2,CORO1A,IFT88,PCDH7
GO: Biological Process	GO:0021675	nerve development		0.0003503	0.008268	10	142	SEMA3A,TNC,PRKCG,BDNF,NRP1,TUBA1A,GLI1,DMD,ADGRG6,EPHB1
GO: Biological Process	GO:0019725	cellular homeostasis		0.0003558	0.008268	40	1210	HFE,SOCS6,SLC12A5,PKD2,HTR1B,HTR2A,CP,SYBU,APOE,SLC4A2,PDIA4,SLC6A9,ARRB1,SCARA5,CD24,ATP1A3,FZD2,GJB6,ACE,FFAR4,PPARGC1A,CLN6,CACNA1G,C7,DMD,CHRFAM7A,CACNA1D,DRD1,TPCN2,TRPA1,BRSK2,TNS2,CAV1,TGFB2,CORO1A,THY1,LPA,SLC39A14,PCK2,SLC4A11
GO: Biological Process	GO:0008284	positive regulation of cell population proliferation		0.0003558	0.008268	40	1210	HGF,EREG,CRLF1,PLAC8,S100A6,HPGD,TNS3,JCAD,HTR1B,HTR2A,TNC,CITED1,CRIP2,AREG,ARRB1,OSR1,CD24,TCF7L1,AVPR2,GATA3,CEACAM6,CEACAM1,NRP1,PPARGC1A,NFATC2,BTC,GLI1,SCG2,DMD,CHRFAM7A,NOTCH3,ROGDI,SYNE1,CAV1,CLDN1,TGFB2,TGFB3,CORO1A,OSMR,CDH3
GO: Biological Process	GO:0061441	renal artery morphogenesis		0.0003565	0.008268	2	2	PKD2,NRP1
GO: Biological Process	GO:0072208	metanephric smooth muscle tissue development		0.0003565	0.008268	2	2	PKD2,OSR1
GO: Biological Process	GO:0009440	cyanate catabolic process		0.0003565	0.008268	2	2	TST,MPST
GO: Biological Process	GO:0009439	cyanate metabolic process		0.0003565	0.008268	2	2	TST,MPST
GO: Biological Process	GO:0002164	larval development		0.0003565	0.008268	2	2	NRP1,SEMA3D
GO: Biological Process	GO:0060857	establishment of glial blood-brain barrier		0.0003565	0.008268	2	2	MXRA8,DMD
GO: Biological Process	GO:0042703	menstruation		0.0003565	0.008268	2	2	TGFB2,TGFB3
GO: Biological Process	GO:0042704	uterine wall breakdown		0.0003565	0.008268	2	2	TGFB2,TGFB3
GO: Biological Process	GO:0060598	dichotomous subdivision of terminal units involved in mammary gland duct morphogenesis		0.0003565	0.008268	2	2	AREG,TFAP2C
GO: Biological Process	GO:0007508	larval heart development		0.0003565	0.008268	2	2	NRP1,SEMA3D
GO: Biological Process	GO:0090132	epithelium migration		0.0003583	0.008279	20	451	EPHB4,SEMA3A,S100P,JCAD,HSPG2,APOE,FUT1,ADGRB1,GATA3,CEACAM6,ITGA3,CEACAM1,NRP1,SCG2,LGALS8,TGFB2,SEMA3D,LPA,TMSB4X,CDH1
GO: Cellular Component	GO:0008305	integrin complex		0.0003631	0.004314	5	33	ITGBL1,ITGA10,ITGA1,ITGA3,ITGB4
GO: Biological Process	GO:0001934	positive regulation of protein phosphorylation		0.000366	0.008402	35	1011	HFE,HGF,EREG,CRLF1,ADCY1,PKD2,HTR1B,HTR2A,AREG,ARRB1,DKK1,CD24,PDE5A,INAVA,MAPK11,INHBB,CEACAM6,ITGA1,ACE,BDNF,CEACAM1,NRP1,GHR,BTC,C5,CHRFAM7A,INHBE,DRD1,CAV1,TGFB2,TGFB3,THY1,CDK2AP1,MAPK8IP2,EPHA7
GO: Biological Process	GO:2000273	positive regulation of signaling receptor activity		0.0003665	0.008402	6	51	HFE,EREG,AREG,CACNG4,NRP1,BTC
GO: Biological Process	GO:0003007	heart morphogenesis		0.0003686	0.008417	20	452	EPHB4,SPRY1,PKD2,FOXJ1,SEMA3C,DKK1,CCM2L,FZD2,INVS,GATA3,NRP1,PRICKLE1,RBP4,NR2F1,ADGRG6,TGFB2,TGFB3,MEGF8,IFT88,TMSB4X
GO: Biological Process	GO:0060840	artery development		0.0003705	0.008428	10	143	EPHB4,SEMA3A,HPGD,PKD2,APOE,NRP1,STRA6,NOTCH3,PRICKLE1,TGFB2
GO: Biological Process	GO:0071389	cellular response to mineralocorticoid stimulus		0.0003753	0.008474	4	19	SCNN1A,SCNN1B,SCNN1G,ACE
GO: Biological Process	GO:0035457	cellular response to interferon-alpha		0.0003753	0.008474	4	19	IFIT2,IFIT1,GATA3,ENTPD2
GO: Biological Process	GO:0072080	nephron tubule development		0.0003829	0.008612	9	118	PKD2,CITED1,EFHC2,OSR1,CD24,GATA3,PPARGC1A,LAMA5,IFT88
GO: Cellular Component	GO:0045211	postsynaptic membrane		0.0003846	0.004447	17	349	ADCY1,HTR2A,ANK3,GABBR2,SLC6A9,ARRB1,CACNG4,GABRA4,GABRB1,ADGRB1,NRP1,DMD,CHRFAM7A,DRD1,SYNE1,EFNB3,EPHA7
GO: Molecular Function	GO:0086059	voltage-gated calcium channel activity involved SA node cell action potential		0.000386	0.0278	2	2	CACNA1G,CACNA1D
GO: Molecular Function	GO:0034632	retinol transmembrane transporter activity		0.000386	0.0278	2	2	STRA6,RBP4
GO: Biological Process	GO:0051651	maintenance of location in cell		0.0003867	0.008664	14	258	PKD2,HTR2A,ANK3,APOE,DMD,DRD1,TPCN2,TRPA1,SYNE1,CAV1,TGFB2,CORO1A,THY1,TMSB4X
GO: Cellular Component	GO:0043235	receptor complex		0.0003889	0.004447	24	589	EPHB4,HFE,CRLF1,ITGBL1,HTR1B,HTR2A,ITGA10,GABBR2,CACNG4,IL2RB,GABRA4,GABRB1,CEACAM6,ITGA1,ITGA3,ITGB4,CEACAM1,NRP1,GHR,CHRFAM7A,NOTCH3,OSMR,EPHA7,EPHB1
GO: Biological Process	GO:0031667	response to nutrient levels		0.0003941	0.008798	28	744	CFH,HFE,GDAP1,SCNN1B,COL1A1,TNC,CP,APOE,PRKCG,FZD2,CYP3A5,INHBB,SREBF1,ACE,BDNF,GHR,PPARGC1A,BHLHA15,CHRFAM7A,DRD1,TPCN2,KRT18,BRSK2,CAT,CAV1,CBS,TGFB2,PCK2
GO: Biological Process	GO:0010644	cell communication by electrical coupling		0.000399	0.008872	5	34	ANK3,ATP1A3,GJB6,GJB2,CAV1
GO: Biological Process	GO:0043406	positive regulation of MAP kinase activity		0.0004024	0.008905	15	290	HGF,HTR2A,ARRB1,DKK1,CD24,PDE5A,INAVA,MAPK11,CEACAM6,ITGA1,CEACAM1,GHR,C5,CHRFAM7A,TGFB3
GO: Biological Process	GO:0003015	heart process		0.0004035	0.008905	19	421	SEMA3A,KCNK15,PKD2,CRIP1,CRIP2,AREG,LIMS2,CCM2L,PDE5A,CACNG4,ATP1A3,SREBF1,ACE,CACNA1G,DMD,CHRFAM7A,CACNA1D,CAV1,TGFB2
GO: Biological Process	GO:0060351	cartilage development involved in endochondral bone morphogenesis		0.0004078	0.008934	6	52	COL1A1,HSPG2,GHR,RAP1B,CBS,THBS3
GO: Biological Process	GO:0019228	neuronal action potential		0.0004078	0.008934	6	52	SCN9A,ANK3,CACNA1G,CHRFAM7A,DRD1,TRPA1
GO: Biological Process	GO:0006836	neurotransmitter transport		0.0004172	0.009106	15	291	ADCY1,OTOF,HTR1B,HTR2A,SEPTIN5,KMO,SLC6A9,PRKCG,RIMS2,CHRFAM7A,CACNA1D,DRD1,RAP1B,SYT2,CBLN2
GO: Cellular Component	GO:0016342	catenin complex		0.0004191	0.004703	5	34	APC2,CDH1,CDH3,CDH11,CDH18
GO: Biological Process	GO:0016331	morphogenesis of embryonic epithelium		0.0004213	0.009163	13	230	CC2D2A,EFHC2,OSR1,GRHL3,FZD2,SPINT1,GATA3,KDF1,TCTN1,PRICKLE1,LAMA5,TGFB2,CDH1
GO: Biological Process	GO:0016055	Wnt signaling pathway		0.0004281	0.009276	25	636	APC2,DACT2,MGAT3,PKD2,SEC14L4,COL1A1,CITED1,SYBU,APOE,DKK1,CD24,GRHL3,FZD2,TCF7L1,INVS,KREMEN2,GATA3,ITGA3,GLI1,PRICKLE1,CAV1,GPC6,TLE2,CDH1,CDH3
GO: Molecular Function	GO:0005003	ephrin receptor activity		0.0004356	0.02912	4	19	EPHB4,EFNB3,EPHA7,EPHB1
GO: Biological Process	GO:0048562	embryonic organ morphogenesis		0.0004381	0.009444	25	637	HOXC4,EDARADD,PKD2,FOXJ1,HSPG2,OSR1,GRHL3,FZD2,TCF7L1,INVS,GJB6,GATA3,GLI1,STRA6,RAP1B,PRICKLE1,RBP4,TFAP2C,CLDN1,ADGRG6,TGFB2,TGFB3,SEMA3D,MEGF8,TMSB4X
GO: Biological Process	GO:0050796	regulation of insulin secretion		0.0004391	0.009444	13	231	RPH3AL,MYRIP,SYBU,ARRB1,INHBB,SREBF1,SSTR5,CACNA1D,TRPA1,RBP4,BRSK2,ENHO,PCK2
GO: Cellular Component	GO:0060170	ciliary membrane		0.0004441	0.004894	8	95	PKD2,SCNN1A,MXRA8,CD24,CEACAM6,FFAR4,CEACAM1,DRD1
GO: Biological Process	GO:0090130	tissue migration		0.000448	0.009571	20	459	EPHB4,SEMA3A,S100P,JCAD,HSPG2,APOE,FUT1,ADGRB1,GATA3,CEACAM6,ITGA3,CEACAM1,NRP1,SCG2,LGALS8,TGFB2,SEMA3D,LPA,TMSB4X,CDH1
GO: Biological Process	GO:0198738	cell-cell signaling by wnt		0.0004482	0.009571	25	638	APC2,DACT2,MGAT3,PKD2,SEC14L4,COL1A1,CITED1,SYBU,APOE,DKK1,CD24,GRHL3,FZD2,TCF7L1,INVS,KREMEN2,GATA3,ITGA3,GLI1,PRICKLE1,CAV1,GPC6,TLE2,CDH1,CDH3
GO: Biological Process	GO:2000696	regulation of epithelial cell differentiation involved in kidney development		0.0004623	0.009836	4	20	CITED1,OSR1,CD24,GATA3
GO: Cellular Component	GO:0031252	cell leading edge		0.000465	0.005032	21	490	MAP2,APC2,SLC12A5,S100A6,PKD2,ANTXR1,PLEKHH2,JCAD,CDC42BPG,SORBS2,CARMIL1,UNC5C,GABRA4,ITGB4,DMD,KDF1,CHRFAM7A,CACNA1D,CORO1A,THY1,CDH1
GO: Biological Process	GO:0098662	inorganic cation transmembrane transport		0.0004678	0.009896	34	985	HFE,SLC12A5,NALCN,KCNK15,PKD2,SCN9A,SCNN1A,SCNN1B,SCNN1G,HTR2A,ANK3,CP,SLC6A9,SCARA5,OSR1,CACNG4,ATP1A3,BDNF,BHLHA15,KCNQ2,CACNA1G,DMD,CACNA1D,DRD1,TPCN2,TRPA1,CAV1,TGFB2,CORO1A,THY1,ABCB8,TMSB4X,SLC39A14,SLC4A11
GO: Biological Process	GO:0007160	cell-matrix adhesion		0.0004685	0.009896	14	263	S100A10,ITGBL1,ITGA10,FUT1,SEMA3E,CEACAM6,ITGA1,ITGA3,ITGB4,NRP1,DMD,L1CAM,THBS3,THY1
GO: Biological Process	GO:0007010	cytoskeleton organization		0.0004773	0.01005	57	1949	SPRY1,MAP2,APC2,S100A10,PKD2,ANTXR1,CC2D2A,CCDC96,CEP126,PLEKHH2,FOXJ1,CDC42BPG,SORBS2,ATF5,ANK3,NEBL,CARMIL1,FSD1,APOE,PPL,EFHC2,RHOH,MISP,ARRB1,ASB2,GRHL3,FZD2,SEMA3E,PCLAF,ADGRB1,TUBB2B,NRP1,TUBA1A,OSCP1,DMD,TCTN1,KRT8,TPCN2,DYNC2I2,KRT18,PRICKLE1,DYNC2H1,SYNE1,ESPNL,BRSK2,LAMA5,TPGS1,CAV1,TGFB2,TGFB3,CORO1A,THY1,IFT88,RP1L1,TMSB4X,TNNT1,CDH1
GO: Biological Process	GO:0043583	ear development		0.000479	0.01005	18	393	OTOF,FOXJ1,OSR1,GRHL3,FZD2,GJB6,GATA3,BDNF,GJB2,STRA6,TFAP2C,CLDN1,ADGRG6,TGFB2,TGFB3,IFT88,CDH1,CDH11
GO: Biological Process	GO:0048771	tissue remodeling		0.0004865	0.01017	14	264	COL1A1,SEMA3C,HTR1B,CP,CD24,CEACAM6,ACE,CEACAM1,CAV1,CBS,TGFB2,TGFB3,LPA,ELF3
GO: Biological Process	GO:2000145	regulation of cell motility		0.0004914	0.01017	41	1271	HGF,EREG,SEMA3A,MGAT3,PIP5KL1,COL1A1,FOXJ1,SEMA6B,JCAD,SEMA3C,CARMIL1,APOE,RHOH,DKK1,UNC5C,FUT1,SEMA3E,ADGRB1,GATA3,CEACAM6,ITGA3,ACE,CEACAM1,NRP1,IGSF10,PPARGC1A,BTC,GLI1,C5,DRD1,LAMA5,CAV1,CLDN1,TGFB2,SEMA3D,CORO1A,THY1,LPA,TMSB4X,CDH1,PADI2
GO: Biological Process	GO:0002790	peptide secretion		0.0004922	0.01017	22	533	HFE,RPH3AL,MYRIP,SYBU,APOE,PDIA4,ARRB1,RIMS2,INHBB,SREBF1,SSTR5,FFAR4,SCG2,CACNA1D,TRPA1,RBP4,BRSK2,TGFB2,TGFB3,ENHO,CTAGE8,PCK2
GO: Biological Process	GO:0098655	cation transmembrane transport		0.0004928	0.01017	37	1108	HFE,SLC12A5,NALCN,KCNK15,PKD2,SCN9A,SCNN1A,SCNN1B,SCNN1G,SFXN2,HTR2A,ANK3,CP,SLC6A9,SCARA5,OSR1,CACNG4,ATP1A3,BDNF,PPARGC1A,BHLHA15,KCNQ2,CACNA1G,DMD,CACNA1D,DRD1,TPCN2,TRPA1,CAV1,TGFB2,CORO1A,THY1,ABCB8,TMSB4X,SLC39A14,MAPK8IP2,SLC4A11
GO: Biological Process	GO:1903522	regulation of blood circulation		0.0004935	0.01017	18	394	SEMA3A,KCNK15,PKD2,HTR2A,PDE5A,CACNG4,ATP1A3,AVPR2,SREBF1,ACE,CACNA1G,DMD,CHRFAM7A,CACNA1D,DRD1,TRPA1,CAV1,TGFB2
GO: Biological Process	GO:0050803	regulation of synapse structure or activity		0.0004984	0.01019	15	296	LRRC24,FLRT1,TNC,SYBU,APOE,DKK1,ADGRB1,ZNF804A,BDNF,TUBA1A,CHRFAM7A,GPC6,CBLN2,EPHA7,EPHB1
GO: Biological Process	GO:0007613	memory		0.0005008	0.01019	11	176	ADCY1,PPP1R1B,HTR2A,APOE,PDE5A,ATP1A3,ITGA3,BDNF,CHRFAM7A,CACNA1D,DRD1
GO: Biological Process	GO:0061438	renal system vasculature morphogenesis		0.0005031	0.01019	3	9	PKD2,NRP1,NOTCH3
GO: Biological Process	GO:0061439	kidney vasculature morphogenesis		0.0005031	0.01019	3	9	PKD2,NRP1,NOTCH3
GO: Biological Process	GO:0035814	negative regulation of renal sodium excretion		0.0005031	0.01019	3	9	ANPEP,AVPR2,ACE
GO: Biological Process	GO:0006814	sodium ion transport		0.0005051	0.0102	14	265	NALCN,PKD2,SCN9A,SCNN1A,SCNN1B,SCNN1G,ANK3,SLC6A9,OSR1,ATP1A3,NKAIN2,CACNA1G,DMD,SLC4A11
GO: Biological Process	GO:0032024	positive regulation of insulin secretion		0.0005101	0.01023	8	98	RPH3AL,MYRIP,SYBU,ARRB1,CACNA1D,TRPA1,RBP4,PCK2
GO: Biological Process	GO:0043954	cellular component maintenance		0.0005101	0.01023	8	98	APOE,INAVA,RIMS2,ITGA3,ZNF804A,CLDN1,CBLN2,CDH1
GO: Biological Process	GO:0071495	cellular response to endogenous stimulus		0.0005124	0.01024	56	1911	HFE,SPRY1,ADCY1,HOXC4,HPGD,PKD2,SCNN1A,SCNN1B,SCNN1G,FLRT1,ALPP,COL1A1,FOXJ1,COL5A2,COL6A1,HTR1B,HTR2A,TNC,APLP1,CITED1,DKK1,ATP1A3,FZD2,GABRB1,SPINT1,INHBB,SREBF1,GATA3,CEACAM6,ITGA3,SSTR5,ACE,BDNF,CEACAM1,GHR,PPARGC1A,GJB2,CACNA1G,MGARP,CACNA1D,DRD1,RAP1B,TRPA1,L1CAM,TNS2,CAV1,CLDN1,TGFB2,TGFB3,CORO1A,ENHO,MEGF8,SLC39A14,CDH1,PADI2,PCK2
GO: Biological Process	GO:0007611	learning or memory		0.0005157	0.01027	17	362	ADCY1,SLC12A5,PPP1R1B,HTR2A,ZNF385A,APOE,DKK1,PDE5A,PRKCG,ATP1A3,ITGA3,BDNF,STRA6,CHRFAM7A,CACNA1D,DRD1,MAPK8IP2
GO: Cellular Component	GO:0044326	dendritic spine neck		0.0005192	0.00552	3	9	PPP1R1B,ATP1A3,DRD1
GO: Biological Process	GO:0061326	renal tubule development		0.0005194	0.01031	9	123	PKD2,CITED1,EFHC2,OSR1,CD24,GATA3,PPARGC1A,LAMA5,IFT88
GO: Biological Process	GO:0030003	cellular cation homeostasis		0.0005254	0.01039	29	796	HFE,SLC12A5,PKD2,HTR1B,HTR2A,CP,APOE,SLC4A2,SLC6A9,SCARA5,CD24,ATP1A3,FZD2,FFAR4,CLN6,CACNA1G,C7,DMD,CHRFAM7A,CACNA1D,DRD1,TPCN2,TRPA1,CAV1,TGFB2,CORO1A,THY1,SLC39A14,SLC4A11
GO: Biological Process	GO:0007416	synapse assembly		0.0005375	0.0106	13	236	LRRC24,FLRT1,TNC,DKK1,ADGRB1,BDNF,SDK1,DRD1,GPC6,CBLN2,CDH1,EPHA7,EPHB1
GO: Biological Process	GO:0006957	complement activation, alternative pathway		0.0005627	0.01106	4	21	CFH,CFD,C5,C7
GO: Molecular Function	GO:0045134	uridine-diphosphatase activity		0.0005644	0.03302	3	9	ENTPD2,ENTPD6,ENTPD8
GO: Molecular Function	GO:0004382	guanosine-diphosphatase activity		0.0005644	0.03302	3	9	ENTPD2,ENTPD6,ENTPD8
GO: Biological Process	GO:0030010	establishment of cell polarity		0.000577	0.0113	11	179	SPRY1,MAP2,FOXJ1,MISP,GATA3,RAP1B,PRICKLE1,BRSK2,IFT88,CDH1,EPHB1
GO: Biological Process	GO:0042310	vasoconstriction		0.0005841	0.01137	9	125	SCNN1B,HTR1B,HTR2A,PDE5A,AVPR2,ACE,CACNA1G,DRD1,CAV1
GO: Biological Process	GO:0019226	transmission of nerve impulse		0.0005841	0.01137	8	100	SCN9A,ANK3,CACNG4,KCNQ2,CACNA1G,CHRFAM7A,DRD1,TRPA1
GO: Cellular Component	GO:0099056	integral component of presynaptic membrane		0.0005951	0.006218	9	124	HTR1B,HTR2A,GABBR2,SLC6A9,ATP1A3,CHRFAM7A,CACNA1D,DRD1,EFNB3
GO: Biological Process	GO:0001932	regulation of protein phosphorylation		0.0006001	0.01162	45	1451	HFE,HGF,SPRY1,EREG,CRLF1,ADCY1,PPP1R1B,PKD2,PIP5KL1,MAPK8IP1,HTR1B,HTR2A,DEPTOR,APOE,AREG,ARRB1,DKK1,CD24,PDE5A,INAVA,MAPK11,INHBB,CEACAM6,ITGA1,ACE,BDNF,CEACAM1,NRP1,GHR,PPARGC1A,BTC,C5,DMD,CHRFAM7A,CCNJL,INHBE,DRD1,CAV1,CBS,TGFB2,TGFB3,THY1,CDK2AP1,MAPK8IP2,EPHA7
GO: Biological Process	GO:0016050	vesicle organization		0.0006034	0.01162	56	1924	HFE,HGF,ADCY1,PLAC8,S100A10,S100P,OTOF,AGA,HSPG2,SELENOP,HTR1B,HTR2A,RPH3AL,HYOU1,ANPEP,SEPTIN5,CARMIL1,APLP1,ZNF385A,APOE,AREG,RHOH,ARRB1,DKK1,SCARA5,CD24,PRKCG,CACNG4,RIMS2,ADGRB1,CEACAM6,CEACAM1,GHR,CFD,XKR7,CACNA1G,CHRFAM7A,RAB27B,NOTCH3,CACNA1D,DRD1,RAP1B,TPCN2,SYNE1,BRSK2,CAT,SYT2,CAV1,TGFB2,MMP25,TGFB3,CORO1A,CTAGE8,TMSB4X,PADI2,PCDH7
GO: Biological Process	GO:0003018	vascular process in circulatory system		0.000604	0.01162	16	334	SCNN1B,HTR1B,HTR2A,APOE,SLC6A9,PDE5A,AVPR2,CEACAM6,ITGA1,ACE,CEACAM1,CACNA1G,NOTCH3,DRD1,CAV1,CBS
GO: Biological Process	GO:0002793	positive regulation of peptide secretion		0.0006049	0.01162	12	209	HFE,RPH3AL,MYRIP,SYBU,ARRB1,FFAR4,CACNA1D,TRPA1,RBP4,TGFB2,TGFB3,PCK2
GO: Biological Process	GO:0051270	regulation of cellular component movement		0.0006173	0.01182	43	1369	HGF,EREG,MAP2,SEMA3A,MGAT3,PIP5KL1,COL1A1,FOXJ1,SEMA6B,JCAD,SEMA3C,CARMIL1,APOE,RHOH,DKK1,UNC5C,FUT1,SEMA3E,ADGRB1,GATA3,CEACAM6,TUBB2B,ITGA3,ACE,CEACAM1,NRP1,IGSF10,PPARGC1A,BTC,GLI1,C5,DRD1,LAMA5,CAV1,CLDN1,TGFB2,SEMA3D,CORO1A,THY1,LPA,TMSB4X,CDH1,PADI2
GO: Biological Process	GO:0021545	cranial nerve development		0.0006241	0.01191	8	101	SEMA3A,TNC,NRP1,TUBA1A,GLI1,DMD,ADGRG6,EPHB1
GO: Biological Process	GO:0001838	embryonic epithelial tube formation		0.0006331	0.01199	11	181	CC2D2A,EFHC2,OSR1,GRHL3,FZD2,SPINT1,GATA3,TCTN1,PRICKLE1,TGFB2,CDH1
GO: Biological Process	GO:0050804	modulation of chemical synaptic transmission		0.0006342	0.01199	26	691	ADCY1,SCN9A,HTR1B,HTR2A,SEPTIN5,SYBU,APOE,KMO,SLC6A9,DKK1,PRKCG,CACNG4,RIMS2,ADGRB1,TUBB2B,BDNF,CHRFAM7A,CACNA1D,DRD1,RAP1B,SYNE1,L1CAM,CDH1,CDH11,MAPK8IP2,EPHB1
GO: Biological Process	GO:0001505	regulation of neurotransmitter levels		0.0006345	0.01199	15	303	ADCY1,OTOF,HTR1B,HTR2A,SEPTIN5,KMO,SLC6A9,PRKCG,RIMS2,CHRFAM7A,CACNA1D,DRD1,RAP1B,SYT2,CBLN2
GO: Biological Process	GO:0042325	regulation of phosphorylation		0.0006363	0.01199	50	1668	EPHB4,HFE,HGF,SPRY1,EREG,CRLF1,SOCS6,ADCY1,PPP1R1B,PKD2,PIP5KL1,MAPK8IP1,HTR1B,HTR2A,DEPTOR,APOE,AREG,RHOH,ARRB1,DKK1,CD24,PDE5A,INAVA,MAPK11,INHBB,CEACAM6,ITGA1,ACE,BDNF,CEACAM1,NRP1,GHR,PPARGC1A,BTC,C5,DMD,CHRFAM7A,CCNJL,INHBE,DRD1,CAV1,CBS,EEF1A2,TGFB2,TGFB3,THY1,CDK2AP1,MAPK8IP2,EPHA7,EPHB1
GO: Cellular Component	GO:0044302	dentate gyrus mossy fiber		0.0006462	0.006638	6	56	ADCY1,MAPK8IP1,SLC6A9,MAL2,EFNB3,EPHA7
GO: Biological Process	GO:0099177	regulation of trans-synaptic signaling		0.0006478	0.01216	26	692	ADCY1,SCN9A,HTR1B,HTR2A,SEPTIN5,SYBU,APOE,KMO,SLC6A9,DKK1,PRKCG,CACNG4,RIMS2,ADGRB1,TUBB2B,BDNF,CHRFAM7A,CACNA1D,DRD1,RAP1B,SYNE1,L1CAM,CDH1,CDH11,MAPK8IP2,EPHB1
GO: Biological Process	GO:0009306	protein secretion		0.0006524	0.01219	20	473	RPH3AL,MYRIP,SYBU,APOE,PDIA4,ARRB1,RIMS2,INHBB,SREBF1,SSTR5,SCG2,CACNA1D,TRPA1,RBP4,BRSK2,TGFB2,TGFB3,ENHO,CTAGE8,PCK2
GO: Biological Process	GO:0030073	insulin secretion		0.000653	0.01219	14	272	RPH3AL,MYRIP,SYBU,ARRB1,RIMS2,INHBB,SREBF1,SSTR5,CACNA1D,TRPA1,RBP4,BRSK2,ENHO,PCK2
GO: Biological Process	GO:0055085	transmembrane transport		0.000656	0.0122	55	1887	HFE,UPK3B,TST,SLC12A5,S100A6,NALCN,KCNK15,PKD2,SCN9A,SCNN1A,SCNN1B,SCNN1G,SFXN2,HTR2A,ANK3,CP,FLVCR2,SLC4A2,SLC6A9,SLC14A1,SCARA5,OSR1,CACNG4,SLC45A1,ATP1A3,GABRA4,GABRB1,GJB6,ACE,BDNF,FFAR4,PPARGC1A,GJB2,BHLHA15,KCNQ2,CACNA1G,OSCP1,DMD,STRA6,CHRFAM7A,CACNA1D,DRD1,SLC25A18,TPCN2,TRPA1,RBP4,CAV1,TGFB2,CORO1A,THY1,ABCB8,TMSB4X,SLC39A14,MAPK8IP2,SLC4A11
GO: Biological Process	GO:0046887	positive regulation of hormone secretion		0.0006627	0.01229	11	182	HFE,RPH3AL,MYRIP,SYBU,ARRB1,INHBB,FFAR4,CACNA1D,TRPA1,RBP4,PCK2
GO: Cellular Component	GO:0043679	axon terminus		0.0006747	0.006814	14	270	ADCY1,HTR1B,SEPTIN5,SLC6A9,PRKCG,ATP1A3,BDNF,DRD1,L1CAM,SYT2,MAL2,EFNB3,CDH1,EPHA7
GO: Biological Process	GO:0019935	cyclic-nucleotide-mediated signaling		0.0006789	0.01255	17	371	ADCY1,HTR1B,HTR2A,APLP1,APOE,ARRB1,RIMS2,FZD2,AVPR2,ADGRB1,SSTR5,FFAR4,CACNA1D,DRD1,ADGRG6,ADGRG2,RASD2
GO: Biological Process	GO:0072175	epithelial tube formation		0.000686	0.01263	12	212	CC2D2A,EFHC2,OSR1,GRHL3,FZD2,SPINT1,GATA3,TCTN1,PRICKLE1,TFAP2C,TGFB2,CDH1
GO: Biological Process	GO:0035592	establishment of protein localization to extracellular region		0.0006873	0.01263	20	475	RPH3AL,MYRIP,SYBU,APOE,PDIA4,ARRB1,RIMS2,INHBB,SREBF1,SSTR5,SCG2,CACNA1D,TRPA1,RBP4,BRSK2,TGFB2,TGFB3,ENHO,CTAGE8,PCK2
GO: Biological Process	GO:1901699	cellular response to nitrogen compound		0.0006983	0.01279	35	1048	ADCY1,PKD2,COL1A1,FOXJ1,COL5A2,COL6A1,SORBS2,HTR1B,HTR2A,APLP1,IFIT1,ATP1A3,FZD2,GABRB1,INHBB,SREBF1,CEACAM6,BDNF,CEACAM1,GHR,PPARGC1A,GJB2,MGARP,CHRFAM7A,CACNA1D,DRD1,RAP1B,TRPA1,L1CAM,TNS2,CAV1,ENHO,SLC39A14,CDH1,PCK2
GO: Molecular Function	GO:0003779	actin binding		0.0007051	0.03691	21	492	MAP2,S100A4,SCNN1A,ANTXR1,PLEKHH2,NEBL,CORO2A,MYRIP,MISP,GJB6,CEACAM6,ACE,CEACAM1,DMD,KLHL4,SYNE1,ESPNL,CORO1A,TMSB4X,TNS4,PACRG
GO: Biological Process	GO:0006873	cellular ion homeostasis		0.0007055	0.01288	29	811	HFE,SLC12A5,PKD2,HTR1B,HTR2A,CP,APOE,SLC4A2,SLC6A9,SCARA5,CD24,ATP1A3,FZD2,FFAR4,CLN6,CACNA1G,C7,DMD,CHRFAM7A,CACNA1D,DRD1,TPCN2,TRPA1,CAV1,TGFB2,CORO1A,THY1,SLC39A14,SLC4A11
GO: Biological Process	GO:0030072	peptide hormone secretion		0.0007081	0.01289	16	339	HFE,RPH3AL,MYRIP,SYBU,ARRB1,RIMS2,INHBB,SREBF1,SSTR5,FFAR4,CACNA1D,TRPA1,RBP4,BRSK2,ENHO,PCK2
GO: Cellular Component	GO:0098636	protein complex involved in cell adhesion		0.0007106	0.00706	5	38	ITGBL1,ITGA10,ITGA1,ITGA3,ITGB4
GO: Biological Process	GO:0043524	negative regulation of neuron apoptotic process		0.000715	0.01297	12	213	CRLF1,HYOU1,CITED1,APOE,ARRB1,PRKCG,GATA3,BDNF,NRP1,PPARGC1A,TGFB3,CORO1A
GO: Biological Process	GO:0002791	regulation of peptide secretion		0.0007196	0.01302	18	407	HFE,RPH3AL,MYRIP,SYBU,APOE,ARRB1,INHBB,SREBF1,SSTR5,FFAR4,CACNA1D,TRPA1,RBP4,BRSK2,TGFB2,TGFB3,ENHO,PCK2
GO: Molecular Function	GO:0048018	receptor ligand activity		0.000747	0.03691	22	529	HGF,EREG,CRLF1,CHGB,SEMA3A,SECTM1,SEMA6B,SEMA3C,AREG,DKK1,SEMA3E,INHBB,BDNF,BTC,SCG2,C5,INHBE,TGFB2,TGFB3,SEMA3D,ENHO,EPHA7
GO: Molecular Function	GO:0022836	gated channel activity		0.0007492	0.03691	17	360	NALCN,KCNK15,PKD2,SCN9A,SCNN1A,SCNN1B,SCNN1G,HTR1B,CACNG4,GABRA4,GABRB1,KCNQ2,CACNA1G,CHRFAM7A,CACNA1D,TPCN2,TRPA1
GO: Biological Process	GO:0034332	adherens junction organization		0.0007508	0.01354	7	80	INAVA,CADM2,CLDN1,CDH1,CDH3,CDH11,CDH18
GO: Biological Process	GO:0032355	response to estradiol		0.000753	0.01354	14	276	MAP2,HPGD,COL1A1,FOXJ1,AREG,CYP3A5,GGT5,GHR,PPARGC1A,GJB2,CACNA1D,DRD1,CAT,TGFB2
GO: Biological Process	GO:0050890	cognition		0.0007612	0.01364	18	409	ADCY1,SLC12A5,MGAT3,PPP1R1B,HTR2A,ZNF385A,APOE,DKK1,PDE5A,PRKCG,ATP1A3,ITGA3,BDNF,STRA6,CHRFAM7A,CACNA1D,DRD1,MAPK8IP2
GO: Biological Process	GO:0090504	epiboly		0.0007753	0.01385	9	130	SCNN1B,SCNN1G,SEC14L4,PCDH18,GRHL3,CEACAM6,CEACAM1,MEGF8,CDH1
GO: Biological Process	GO:0010631	epithelial cell migration		0.0007878	0.01404	19	445	EPHB4,SEMA3A,S100P,JCAD,HSPG2,APOE,FUT1,ADGRB1,GATA3,CEACAM6,ITGA3,CEACAM1,NRP1,SCG2,LGALS8,TGFB2,SEMA3D,LPA,TMSB4X
GO: Biological Process	GO:0048639	positive regulation of developmental growth		0.0007912	0.01405	13	246	FOXS1,TNC,AGR2,APOE,RIMS2,BDNF,NRP1,GHR,GLI1,DIO3,L1CAM,SYT2,MEGF8
GO: Biological Process	GO:0060602	branch elongation of an epithelium		0.0008082	0.01431	4	23	SPRY1,TNC,AREG,TFAP2C
GO: Biological Process	GO:0042391	regulation of membrane potential		0.0008195	0.01447	22	554	NALCN,KCNK15,PIP5KL1,SCN9A,ANK3,SLC6A9,CACNG4,ATP1A3,RIMS2,GABRA4,GABRB1,BDNF,KCNQ2,CACNA1G,DMD,CHRFAM7A,CACNA1D,DRD1,TRPA1,SYNE1,CAV1,MAPK8IP2
GO: Biological Process	GO:0030856	regulation of epithelial cell differentiation		0.0008414	0.01481	12	217	SPRY1,FOXJ1,CITED1,OSR1,CD24,GATA3,CEACAM6,CEACAM1,KDF1,CAV1,TGFB2,TGFB3
GO: Biological Process	GO:0071692	protein localization to extracellular region		0.0008438	0.01481	20	483	RPH3AL,MYRIP,SYBU,APOE,PDIA4,ARRB1,RIMS2,INHBB,SREBF1,SSTR5,SCG2,CACNA1D,TRPA1,RBP4,BRSK2,TGFB2,TGFB3,ENHO,CTAGE8,PCK2
GO: Molecular Function	GO:0030546	signaling receptor activator activity		0.0008445	0.03952	22	534	HGF,EREG,CRLF1,CHGB,SEMA3A,SECTM1,SEMA6B,SEMA3C,AREG,DKK1,SEMA3E,INHBB,BDNF,BTC,SCG2,C5,INHBE,TGFB2,TGFB3,SEMA3D,ENHO,EPHA7
GO: Biological Process	GO:0031960	response to corticosteroid		0.0008528	0.01492	16	345	SCNN1A,SCNN1B,SCNN1G,COL1A1,HTR1B,AREG,CYP3A5,SSTR5,ACE,GHR,GJB2,CACNA1G,L1CAM,CAV1,CLDN1,PCK2
GO: Biological Process	GO:0032092	positive regulation of protein binding		0.0008592	0.01499	8	106	HFE,APOE,ARRB1,ACE,BDNF,NRP1,CAV1,LFNG
GO: Biological Process	GO:0045860	positive regulation of protein kinase activity		0.0008662	0.01507	25	668	HGF,EREG,ADCY1,PKD2,HTR1B,HTR2A,AREG,ARRB1,DKK1,CD24,PDE5A,INAVA,MAPK11,CEACAM6,ITGA1,ACE,BDNF,CEACAM1,GHR,BTC,C5,CHRFAM7A,TGFB2,TGFB3,MAPK8IP2
GO: Biological Process	GO:0009991	response to extracellular stimulus		0.0008686	0.01507	28	783	CFH,HFE,GDAP1,SCNN1B,COL1A1,TNC,CP,APOE,PRKCG,FZD2,CYP3A5,INHBB,SREBF1,ACE,BDNF,GHR,PPARGC1A,BHLHA15,CHRFAM7A,DRD1,TPCN2,KRT18,BRSK2,CAT,CAV1,CBS,TGFB2,PCK2
GO: Biological Process	GO:0043542	endothelial cell migration		0.0008793	0.01521	16	346	EPHB4,S100P,JCAD,HSPG2,APOE,FUT1,ADGRB1,GATA3,CEACAM6,CEACAM1,NRP1,SCG2,LGALS8,SEMA3D,LPA,TMSB4X
GO: Biological Process	GO:0050807	regulation of synapse organization		0.0008959	0.01545	14	281	LRRC24,FLRT1,TNC,APOE,DKK1,ADGRB1,ZNF804A,BDNF,TUBA1A,CHRFAM7A,GPC6,CBLN2,EPHA7,EPHB1
GO: Biological Process	GO:0044409	entry into host		0.0009046	0.01555	11	189	HTR2A,ANPEP,SPINT1,CEACAM6,CEACAM1,NRP1,TPCN2,CAV1,CLDN1,EFNB3,CDH1
GO: Molecular Function	GO:0005154	epidermal growth factor receptor binding		0.0009121	0.04066	5	39	EREG,AGR2,AREG,BTC,LINGO1
GO: Biological Process	GO:0060627	regulation of vesicle-mediated transport		0.0009216	0.0158	26	709	HFE,ADCY1,HTR1B,HTR2A,RPH3AL,SEPTIN5,APOE,ARRB1,DKK1,PRKCG,RIMS2,IL2RB,CEACAM6,CEACAM1,NRP1,CACNA1G,CHRFAM7A,RAB27B,NOTCH3,CACNA1D,DRD1,RAP1B,SYNE1,SYT2,CAV1,CORO1A
GO: Biological Process	GO:0051965	positive regulation of synapse assembly		0.0009355	0.01599	7	83	LRRC24,FLRT1,TNC,ADGRB1,BDNF,CBLN2,EPHB1
GO: Biological Process	GO:0050961	detection of temperature stimulus involved in sensory perception		0.0009557	0.01629	4	24	HTR2A,LXN,TRPA1,EPHB1
GO: Biological Process	GO:1900122	positive regulation of receptor binding		0.000961	0.01634	3	11	HFE,BDNF,NRP1
GO: Cellular Component	GO:0005938	cell cortex		0.0009667	0.009403	17	379	HFE,PKD2,SCNN1A,PLEKHH2,PDZD4,SEPTIN5,MYRIP,CRIP2,RHOH,MISP,RIMS2,ITGB4,KDF1,CAV1,CORO1A,HMCN1,CDH1
GO: Biological Process	GO:0043279	response to alkaloid		0.0009858	0.01666	11	191	PPP1R1B,HTR1B,HTR2A,PRKCG,CACNG4,BDNF,GHR,PPARGC1A,SDK1,DRD1,TRPA1
GO: Biological Process	GO:0071900	regulation of protein serine/threonine kinase activity		0.000986	0.01666	23	599	HGF,SPRY1,PKD2,MAPK8IP1,HTR2A,APOE,ARRB1,DKK1,CD24,PDE5A,INAVA,MAPK11,CEACAM6,ITGA1,CEACAM1,GHR,C5,CHRFAM7A,CCNJL,CAV1,CBS,TGFB3,THY1
GO: Cellular Component	GO:0042383	sarcolemma		0.0009869	0.009403	11	189	PKD2,COL6A1,ANK3,CACNG4,ATP1A3,SYNC,DMD,CACNA1D,KRT8,CAV1,TGFB3
GO: Cellular Component	GO:0043197	dendritic spine		0.000993	0.009403	14	281	ADCY1,PPP1R1B,SLC6A9,ARRB1,ATP1A3,ADGRB1,ZNF804A,FBXO2,CHRFAM7A,DRD1,SYNE1,MAL2,EFNB3,EPHA7
GO: Biological Process	GO:0042220	response to cocaine		0.001004	0.01684	7	84	PPP1R1B,HTR1B,HTR2A,CACNG4,BDNF,SDK1,DRD1
GO: Biological Process	GO:0032570	response to progesterone		0.001004	0.01684	7	84	MAP2,GABRB1,SREBF1,GJB2,CAV1,TGFB2,TGFB3
GO: Biological Process	GO:0045471	response to ethanol		0.001026	0.01684	14	285	HPGD,HTR1B,TNC,APOE,CYP3A5,SREBF1,GATA3,CHRFAM7A,DRD1,L1CAM,RBP4,CAT,CLDN1,ENTPD2
GO: Biological Process	GO:0030900	forebrain development		0.00103	0.01684	23	601	SEMA3A,ATF5,APLP1,DKK1,FUT1,ATP1A3,TCF7L1,INHBB,AVPR2,NRP1,IGSF10,PPARGC1A,GLI1,DMD,TCTN1,NOTCH3,DRD1,DYNC2H1,TFAP2C,NR2F1,IFT88,CDH1,PCDH9
GO: Biological Process	GO:0061097	regulation of protein tyrosine kinase activity		0.001031	0.01684	8	109	EREG,AREG,CD24,ACE,BDNF,BTC,CAV1,THY1
GO: Biological Process	GO:1901652	response to peptide		0.001032	0.01684	28	792	EREG,ADCY1,COL1A1,FOXJ1,CITED1,APOE,AREG,INAVA,ATP1A3,FZD2,INHBB,SREBF1,CEACAM6,CEACAM1,GHR,GJB2,MGARP,CHRFAM7A,CACNA1D,DRD1,RAP1B,RBP4,TNS2,CAT,CAV1,ENHO,SLC39A14,PCK2
GO: Biological Process	GO:0072139	glomerular parietal epithelial cell differentiation		0.001036	0.01684	2	3	FOXJ1,CD24
GO: Biological Process	GO:0034633	retinol transport		0.001036	0.01684	2	3	STRA6,RBP4
GO: Biological Process	GO:0150020	basal dendrite arborization		0.001036	0.01684	2	3	SEMA3A,NRP1
GO: Biological Process	GO:0150019	basal dendrite morphogenesis		0.001036	0.01684	2	3	SEMA3A,NRP1
GO: Biological Process	GO:0150018	basal dendrite development		0.001036	0.01684	2	3	SEMA3A,NRP1
GO: Biological Process	GO:1903375	facioacoustic ganglion development		0.001036	0.01684	2	3	SEMA3A,NRP1
GO: Biological Process	GO:0071938	vitamin A transport		0.001036	0.01684	2	3	STRA6,RBP4
GO: Biological Process	GO:0071939	vitamin A import		0.001036	0.01684	2	3	STRA6,RBP4
GO: Biological Process	GO:0030334	regulation of cell migration		0.001045	0.01694	38	1196	HGF,SEMA3A,MGAT3,PIP5KL1,COL1A1,SEMA6B,JCAD,SEMA3C,CARMIL1,APOE,RHOH,DKK1,UNC5C,FUT1,SEMA3E,ADGRB1,GATA3,CEACAM6,ITGA3,ACE,CEACAM1,NRP1,IGSF10,PPARGC1A,GLI1,C5,DRD1,LAMA5,CAV1,CLDN1,TGFB2,SEMA3D,CORO1A,THY1,LPA,TMSB4X,CDH1,PADI2
GO: Biological Process	GO:0061383	trabecula morphogenesis		0.001053	0.01701	6	62	COL1A1,CCM2L,RBP4,ADGRG6,TGFB2,THBS3
GO: Biological Process	GO:0009628	response to abiotic stimulus		0.001068	0.01717	53	1839	MAT2A,MB,PLAC8,SLC12A5,OTOF,PPP1R1B,PKD2,SCNN1B,SCNN1G,COL1A1,HTR1B,HTR2A,HYOU1,TNC,KMO,CRIP1,PPL,ARRB1,SCARA5,CD24,PDE5A,ATP1A3,PCLAF,GJB6,PERP,GATA3,LXN,ACE,BDNF,NRP1,PPARGC1A,DIO3,DMD,STRA6,MGARP,CHRFAM7A,CACNA1D,KRT8,DRD1,TRPA1,RBM3,RBP4,BRSK2,CAT,CAV1,CBS,CLDN1,EEF1A2,TGFB2,TGFB3,IFT88,ENTPD2,EPHB1
GO: Biological Process	GO:0043523	regulation of neuron apoptotic process		0.001069	0.01717	15	319	CRLF1,HYOU1,CITED1,APOE,ARRB1,PRKCG,GATA3,ITGA1,BDNF,NRP1,PPARGC1A,TGFB2,TGFB3,CORO1A,EPHA7
GO: Biological Process	GO:0043269	regulation of ion transport		0.001074	0.01722	49	1665	HFE,UPK3B,NALCN,KCNK15,PKD2,SCN9A,SCNN1B,HTR1B,HTR2A,RPH3AL,ANK3,MYRIP,SYBU,APOE,KMO,SLC6A9,ARRB1,OSR1,CACNG4,INHBB,SREBF1,SSTR5,ACE,NKAIN2,FFAR4,PPARGC1A,KCNQ2,CACNA1G,DMD,CHRFAM7A,CACNA1D,DRD1,TPCN2,TRPA1,SYNE1,RBP4,BRSK2,SYT2,CAV1,TGFB2,TGFB3,CORO1A,ENHO,THY1,LPCAT3,TMSB4X,CDH1,PCK2,MAPK8IP2
GO: Biological Process	GO:0051966	regulation of synaptic transmission, glutamatergic		0.001077	0.01722	7	85	HTR1B,HTR2A,KMO,DKK1,CACNG4,DRD1,MAPK8IP2
GO: Molecular Function	GO:0002162	dystroglycan binding		0.001077	0.0416	3	11	MAP2,AGR2,DMD
GO: Molecular Function	GO:0015280	ligand-gated sodium channel activity		0.001077	0.0416	3	11	SCNN1A,SCNN1B,SCNN1G
GO: Molecular Function	GO:0008046	axon guidance receptor activity		0.001077	0.0416	3	11	L1CAM,EPHA7,EPHB1
GO: Biological Process	GO:0043410	positive regulation of MAPK cascade		0.001087	0.01733	24	641	HGF,SEMA3A,MAPK8IP1,JCAD,HTR2A,APOE,ARRB1,DKK1,CD24,PDE5A,INAVA,MAPK11,CEACAM6,ITGA1,FFAR4,CEACAM1,NRP1,GHR,C5,CHRFAM7A,RAP1B,TGFB2,TGFB3,MAPK8IP2
GO: Biological Process	GO:0045444	fat cell differentiation		0.001097	0.01744	14	287	MB,SCD5,PLAC8,ARID5B,ATF5,HTR2A,ZNF385A,DLK2,INHBB,SREBF1,GATA3,FFAR4,PPARGC1A,IFT88
GO: Biological Process	GO:0097435	supramolecular fiber organization		0.0011	0.01744	31	914	MAP2,APC2,S100A10,CEP126,PLEKHH2,COL1A1,COL5A2,HSPG2,SORBS2,NEBL,CARMIL1,FSD1,APOE,RHOH,ARRB1,ASB2,SPINT1,NRP1,PXDN,DMD,CHRFAM7A,KRT8,TPCN2,ESPNL,CAV1,TGFB2,TGFB3,CORO1A,IFT88,TMSB4X,TNNT1
GO: Biological Process	GO:0021534	cell proliferation in hindbrain		0.001121	0.01773	4	25	CEND1,ATF5,GLI1,SEMA3D
GO: Molecular Function	GO:0015665	alcohol transmembrane transporter activity		0.001121	0.0416	2	3	STRA6,RBP4
GO: Cellular Component	GO:0042734	presynaptic membrane		0.001124	0.01043	12	222	OTOF,HTR1B,HTR2A,GABBR2,SLC6A9,ATP1A3,RIMS2,CHRFAM7A,CACNA1D,DRD1,L1CAM,EFNB3
GO: Cellular Component	GO:0044309	neuron spine		0.001136	0.01043	14	285	ADCY1,PPP1R1B,SLC6A9,ARRB1,ATP1A3,ADGRB1,ZNF804A,FBXO2,CHRFAM7A,DRD1,SYNE1,MAL2,EFNB3,EPHA7
GO: Biological Process	GO:0009792	embryo development ending in birth or egg hatching		0.00115	0.01814	39	1244	EPHB4,HOXC4,EDARADD,PKD2,CC2D2A,COL1A1,HSPG2,SEMA3C,CITED1,DKK1,OSR1,GRHL3,FZD2,TCF7L1,SPINT1,GATA3,ACE,PHGDH,GLI1,DIO3,C5,STRA6,TCTN1,NOTCH3,KRT8,RAP1B,PRICKLE1,RBP4,CAV1,TFAP2C,LFNG,TGFB2,TGFB3,SEMA3D,MEGF8,CDK2AP1,LPA,ELF3,CDH1
GO: Molecular Function	GO:0030545	signaling receptor regulator activity		0.001155	0.0416	23	583	HGF,EREG,CRLF1,CHGB,SEMA3A,SECTM1,SEMA6B,SEMA3C,AREG,DKK1,SEMA3E,INHBB,BDNF,PXDN,BTC,SCG2,C5,INHBE,TGFB2,TGFB3,SEMA3D,ENHO,EPHA7
GO: Biological Process	GO:0042058	regulation of epidermal growth factor receptor signaling pathway		0.001161	0.01826	8	111	SPRY1,EREG,AGR2,AREG,CEACAM6,ITGA1,CEACAM1,BTC
GO: Biological Process	GO:0051347	positive regulation of transferase activity		0.001169	0.01834	29	838	EPHB4,HGF,EREG,ADCY1,PKD2,HTR1B,HTR2A,AREG,ARRB1,DKK1,CD24,PDE5A,INAVA,MAPK11,CEACAM6,ITGA1,ACE,BDNF,CEACAM1,GHR,BTC,C5,CHRFAM7A,EEF1A2,TGFB2,TGFB3,MAPK8IP2,EPHA7,EPHB1
GO: Biological Process	GO:1903532	positive regulation of secretion by cell		0.001173	0.01836	17	390	HFE,RPH3AL,SEPTIN5,MYRIP,SYBU,KMO,ARRB1,INHBB,FFAR4,CACNA1G,RAB27B,CACNA1D,TRPA1,RBP4,TGFB2,TGFB3,PCK2
GO: Biological Process	GO:0014032	neural crest cell development		0.001181	0.01843	10	166	SEMA3A,SEMA6B,SEMA3C,TNC,SEMA3E,NRP1,PRICKLE1,LAMA5,TFAP2C,SEMA3D
GO: Biological Process	GO:0071384	cellular response to corticosteroid stimulus		0.001185	0.01844	9	138	SCNN1A,SCNN1B,SCNN1G,SSTR5,ACE,GJB2,CACNA1G,L1CAM,PCK2
GO: Biological Process	GO:0007498	mesoderm development		0.001192	0.01851	20	497	DACT2,SEC14L4,PCDH18,SECTM1,COL5A2,COL6A1,TNC,ARRB1,DKK1,OSR1,FZD2,TCF7L1,INVS,ITGA3,ITGB4,RAP1B,PRICKLE1,MEGF8,IFT88,CDH1
GO: Biological Process	GO:0006812	cation transport		0.001195	0.01851	44	1458	HFE,NMUR1,SLC12A5,NALCN,KCNK15,PKD2,SCN9A,SCNN1A,SCNN1B,SCNN1G,SFXN2,HTR1B,HTR2A,ANK3,CP,FLVCR2,SLC6A9,SCARA5,OSR1,CACNG4,ATP1A3,ACE,NKAIN2,BDNF,PPARGC1A,BHLHA15,KCNQ2,CACNA1G,DMD,CHRFAM7A,CACNA1D,DRD1,TPCN2,TRPA1,SYT2,CAV1,TGFB2,CORO1A,THY1,ABCB8,TMSB4X,SLC39A14,MAPK8IP2,SLC4A11
GO: Cellular Component	GO:0098889	intrinsic component of presynaptic membrane		0.001213	0.01097	9	137	HTR1B,HTR2A,GABBR2,SLC6A9,ATP1A3,CHRFAM7A,CACNA1D,DRD1,EFNB3
GO: Biological Process	GO:0055067	monovalent inorganic cation homeostasis		0.001215	0.01877	11	196	SLC12A5,SCNN1A,SCNN1B,SCNN1G,ANPEP,SLC4A2,ATP1A3,AVPR2,ACE,CLN6,C7
GO: Biological Process	GO:0007169	transmembrane receptor protein tyrosine kinase signaling pathway		0.001219	0.01877	30	880	EPHB4,HGF,SPRY1,EREG,PDGFRL,ARID5B,FLRT1,COL1A1,COL4A5,JCAD,AGR2,AREG,MAPK11,SREBF1,GATA3,CEACAM6,ITGA1,BDNF,CEACAM1,NRP1,GHR,BTC,TNS2,EFNB3,ENHO,IFT88,SLC39A14,CDH3,EPHA7,EPHB1
GO: Biological Process	GO:0035051	cardiocyte differentiation		0.001222	0.01877	13	258	SPRY1,MAT2A,SEMA3C,SORBS2,NEBL,DKK1,ASB2,NRP1,PRICKLE1,NR2F1,TGFB2,SEMA3D,IFT88
GO: Biological Process	GO:0090102	cochlea development		0.001244	0.01905	6	64	OTOF,GRHL3,FZD2,GATA3,IFT88,CDH1
GO: Biological Process	GO:0060993	kidney morphogenesis		0.001246	0.01905	9	139	UPK3B,PKD2,FOXJ1,CITED1,EFHC2,OSR1,INVS,GATA3,LAMA5
GO: Biological Process	GO:0050708	regulation of protein secretion		0.001255	0.01908	16	358	RPH3AL,MYRIP,SYBU,APOE,ARRB1,INHBB,SREBF1,SSTR5,CACNA1D,TRPA1,RBP4,BRSK2,TGFB2,TGFB3,ENHO,PCK2
GO: Biological Process	GO:0051402	neuron apoptotic process		0.001255	0.01908	16	358	CRLF1,HYOU1,CITED1,APOE,ARRB1,PRKCG,GATA3,ITGA1,BDNF,NRP1,PPARGC1A,DIO3,TGFB2,TGFB3,CORO1A,EPHA7
GO: Cellular Component	GO:0098794	postsynapse		0.001258	0.01121	29	833	MAP2,APC2,ADCY1,PPP1R1B,SORBS2,HTR2A,ANK3,GABBR2,SLC6A9,ARRB1,PRKCG,CACNG4,ATP1A3,GABRA4,GABRB1,ADGRB1,ZNF804A,BDNF,FBXO2,NRP1,DMD,CHRFAM7A,DRD1,SYNE1,MAL2,EFNB3,CDH1,MAPK8IP2,EPHA7
GO: Biological Process	GO:0006563	L-serine metabolic process		0.001264	0.01912	3	12	PSAT1,PHGDH,CBS
GO: Biological Process	GO:0140059	dendrite arborization		0.001264	0.01912	3	12	SEMA3A,NRP1,CHRFAM7A
GO: Molecular Function	GO:0030020	extracellular matrix structural constituent conferring tensile strength		0.001285	0.04454	5	42	COL1A1,COL4A5,COL5A2,COL6A1,COL21A1
GO: Cellular Component	GO:0044294	dendritic growth cone		0.001303	0.01145	3	12	MAP2,MAPK8IP1,L1CAM
GO: Biological Process	GO:0043408	regulation of MAPK cascade		0.001307	0.01973	30	884	HGF,SPRY1,SEMA3A,MAPK8IP1,JCAD,HTR2A,APOE,ARRB1,DKK1,CD24,PDE5A,INAVA,MAPK11,CEACAM6,ITGA1,FFAR4,CEACAM1,NRP1,GHR,C5,DMD,CHRFAM7A,RAP1B,L1CAM,CAV1,TGFB2,TGFB3,MAPK8IP2,EPHA7,EPHB1
GO: Biological Process	GO:0030534	adult behavior		0.001319	0.01985	11	198	CEND1,PPP1R1B,HTR2A,SEPTIN5,ATP1A3,BDNF,CHRFAM7A,SDK1,DRD1,TPGS1,EFNB3
GO: Biological Process	GO:0016339	calcium-dependent cell-cell adhesion via plasma membrane cell adhesion molecules		0.00135	0.02026	6	65	PCDH18,CEACAM6,CEACAM1,CDH1,CDH11,CDH18
GO: Biological Process	GO:0051302	regulation of cell division		0.001373	0.02056	11	199	EREG,HOXC4,KLHL13,FSD1,SSTR5,BTC,KDF1,CAT,TGFB2,TGFB3,SUSD2
GO: Molecular Function	GO:0005178	integrin binding		0.001378	0.04607	10	163	ITGBL1,FCER2,ITGA3,ITGB4,DMD,L1CAM,LAMA5,EDIL3,LGALS8,THY1
GO: Biological Process	GO:0031401	positive regulation of protein modification process		0.001387	0.02072	40	1299	HFE,HGF,EREG,CRLF1,ADCY1,PKD2,HTR1B,HTR2A,AREG,ARRB1,DKK1,CD24,PDE5A,INAVA,MAPK11,INHBB,SREBF1,GATA3,CEACAM6,ITGA1,ACE,BDNF,CEACAM1,NRP1,GHR,PPARGC1A,BTC,C5,CHRFAM7A,INHBE,DRD1,PRICKLE1,CAV1,TGFB2,TGFB3,THY1,CDK2AP1,MAPK8IP2,EPHA7,RASD2
GO: Cellular Component	GO:0030141	secretory granule		0.0014	0.01212	32	958	HGF,CHGB,PLAC8,S100P,TMEM184A,AGA,SCNN1A,COL1A1,SELENOP,RPH3AL,ANPEP,MYRIP,SLC6A9,CEACAM6,ITGA1,BDNF,CEACAM1,CFD,SCG2,DMD,RAB27B,RAP1B,CAT,SYT2,CAV1,TGFB2,MMP25,TGFB3,IFT88,TMSB4X,PADI2,PCDH7
GO: Biological Process	GO:0001654	eye development		0.001413	0.02105	28	809	CFH,SPRY1,SLC12A5,S100A4,S100A6,CC2D2A,COL5A2,GRHL3,TCF7L1,INHBB,GATA3,BDNF,CADM2,NRP1,CFD,DIO3,STRA6,SDK1,NRL,PRICKLE1,RBP4,TGFB2,CORO1A,THY1,IFT88,RP1L1,CDH11,EPHB1
GO: Biological Process	GO:0090090	negative regulation of canonical Wnt signaling pathway		0.001429	0.02124	11	200	APC2,APOE,DKK1,TCF7L1,INVS,KREMEN2,GLI1,PRICKLE1,CAV1,TLE2,CDH1
GO: Biological Process	GO:0044057	regulation of system process		0.001439	0.02124	28	810	HGF,MTG1,SEMA3A,KCNK15,PKD2,HTR2A,ANPEP,APOE,PDE5A,CACNG4,ATP1A3,RIMS2,INHBB,AVPR2,SREBF1,ACE,PPARGC1A,CACNA1G,DMD,CHRFAM7A,CACNA1D,DRD1,TRPA1,SYNE1,CAV1,TGFB2,LPCAT3,TNNT1
GO: Biological Process	GO:0043112	receptor metabolic process		0.00144	0.02124	12	231	HTR1B,APOE,ARRB1,DKK1,PRKCG,CACNG4,CEACAM6,CEACAM1,GHR,DMD,SYNE1,CAV1
GO: Molecular Function	GO:0050839	cell adhesion molecule binding		0.001442	0.04655	23	593	ITGBL1,S100P,FCER2,HSPG2,NOP56,ANK3,ITGA10,PPL,ITGA1,ITGA3,ITGB4,DMD,NOTCH3,KRT18,L1CAM,LAMA5,EDIL3,LGALS8,THY1,CDH1,CDH3,CDH11,CDH18
GO: Biological Process	GO:0061448	connective tissue development		0.001447	0.02124	18	433	CFH,HOXC4,ARID5B,COL1A1,HSPG2,CRIP1,OSR1,NRP1,GHR,PPARGC1A,RAP1B,L1CAM,CBS,TGFB2,TGFB3,SEMA3D,THBS3,SLC39A14
GO: Biological Process	GO:0048839	inner ear development		0.001447	0.02124	16	363	OTOF,FOXJ1,GRHL3,FZD2,GJB6,GATA3,BDNF,GJB2,TFAP2C,CLDN1,ADGRG6,TGFB2,TGFB3,IFT88,CDH1,CDH11
GO: Biological Process	GO:0060349	bone morphogenesis		0.001447	0.02124	9	142	COL1A1,HSPG2,GHR,RAP1B,CBS,TGFB2,TGFB3,THBS3,MEGF8
GO: Biological Process	GO:0014031	mesenchymal cell development		0.001476	0.02161	10	171	SEMA3A,SEMA6B,SEMA3C,TNC,SEMA3E,NRP1,PRICKLE1,LAMA5,TFAP2C,SEMA3D
GO: Biological Process	GO:0150063	visual system development		0.001492	0.02179	28	812	CFH,SPRY1,SLC12A5,S100A4,S100A6,CC2D2A,COL5A2,GRHL3,TCF7L1,INHBB,GATA3,BDNF,CADM2,NRP1,CFD,DIO3,STRA6,SDK1,NRL,PRICKLE1,RBP4,TGFB2,CORO1A,THY1,IFT88,RP1L1,CDH11,EPHB1
GO: Biological Process	GO:0032102	negative regulation of response to external stimulus		0.00151	0.02191	20	507	HGF,SEMA3A,SEMA6B,SEMA3C,APOE,CD24,SEMA3E,GATA3,CEACAM6,FFAR4,CEACAM1,NRP1,C5,CHRFAM7A,DRD1,MUC16,SEMA3D,LPCAT3,LPA,PADI2
GO: Biological Process	GO:0062009	secondary palate development		0.00151	0.02191	4	27	FZD2,TGFB2,MMP25,TGFB3
GO: Cellular Component	GO:0005929	cilium		0.001512	0.01289	28	804	FBXL13,CFAP300,FSIP1,PKD2,SCNN1A,CC2D2A,CCDC96,CEP126,MXRA8,MYRIP,EFHC2,CD24,CABCOCO1,INVS,CEACAM6,ACE,FFAR4,CEACAM1,GLI1,TCTN1,DRD1,DYNC2I2,DYNC2H1,TPGS1,CAV1,IFT88,RP1L1,PACRG
GO: Biological Process	GO:0043009	chordate embryonic development		0.001514	0.02191	38	1221	EPHB4,HOXC4,EDARADD,PKD2,CC2D2A,COL1A1,HSPG2,SEMA3C,CITED1,DKK1,OSR1,GRHL3,FZD2,TCF7L1,SPINT1,GATA3,PHGDH,GLI1,DIO3,C5,STRA6,TCTN1,NOTCH3,KRT8,RAP1B,PRICKLE1,RBP4,CAV1,TFAP2C,LFNG,TGFB2,TGFB3,SEMA3D,MEGF8,CDK2AP1,LPA,ELF3,CDH1
GO: Biological Process	GO:0090596	sensory organ morphogenesis		0.001515	0.02191	21	544	CFH,FOXJ1,COL5A2,OSR1,GRHL3,FZD2,TCF7L1,GJB6,GATA3,BDNF,DIO3,STRA6,SDK1,NRL,RBP4,TFAP2C,CLDN1,ADGRG6,THY1,IFT88,EPHB1
GO: Biological Process	GO:0000165	MAPK cascade		0.001534	0.02192	35	1097	HGF,SPRY1,EREG,SEMA3A,MAPK8IP1,JCAD,HTR2A,APOE,AREG,ARRB1,DKK1,CD24,PDE5A,INAVA,MAPK11,IL2RB,CEACAM6,ITGA1,FFAR4,CEACAM1,NRP1,GHR,BTC,SCG2,C5,DMD,CHRFAM7A,RAP1B,L1CAM,CAV1,TGFB2,TGFB3,MAPK8IP2,EPHA7,EPHB1
GO: Biological Process	GO:0006887	exocytosis		0.001538	0.02192	33	1015	HGF,ADCY1,PLAC8,S100P,OTOF,AGA,SELENOP,HTR1B,HTR2A,RPH3AL,ANPEP,SEPTIN5,PRKCG,RIMS2,CEACAM6,CEACAM1,CFD,CACNA1G,CHRFAM7A,RAB27B,CACNA1D,DRD1,RAP1B,BRSK2,CAT,SYT2,TGFB2,MMP25,TGFB3,CORO1A,TMSB4X,PADI2,PCDH7
GO: Biological Process	GO:0140029	exocytic process		0.001538	0.02192	33	1015	HGF,ADCY1,PLAC8,S100P,OTOF,AGA,SELENOP,HTR1B,HTR2A,RPH3AL,ANPEP,SEPTIN5,PRKCG,RIMS2,CEACAM6,CEACAM1,CFD,CACNA1G,CHRFAM7A,RAB27B,CACNA1D,DRD1,RAP1B,BRSK2,CAT,SYT2,TGFB2,MMP25,TGFB3,CORO1A,TMSB4X,PADI2,PCDH7
GO: Biological Process	GO:0099500	vesicle fusion to plasma membrane		0.001538	0.02192	33	1015	HGF,ADCY1,PLAC8,S100P,OTOF,AGA,SELENOP,HTR1B,HTR2A,RPH3AL,ANPEP,SEPTIN5,PRKCG,RIMS2,CEACAM6,CEACAM1,CFD,CACNA1G,CHRFAM7A,RAB27B,CACNA1D,DRD1,RAP1B,BRSK2,CAT,SYT2,TGFB2,MMP25,TGFB3,CORO1A,TMSB4X,PADI2,PCDH7
GO: Biological Process	GO:0060070	canonical Wnt signaling pathway		0.001538	0.02192	17	400	APC2,MGAT3,COL1A1,SYBU,APOE,DKK1,FZD2,TCF7L1,INVS,KREMEN2,GATA3,GLI1,PRICKLE1,CAV1,TLE2,CDH1,CDH3
GO: Cellular Component	GO:0030990	intraciliary transport particle		0.00154	0.01289	28	805	FBXL13,CFAP300,FSIP1,PKD2,SCNN1A,CC2D2A,CCDC96,CEP126,MXRA8,MYRIP,EFHC2,CD24,CABCOCO1,INVS,CEACAM6,ACE,FFAR4,CEACAM1,GLI1,TCTN1,DRD1,DYNC2I2,DYNC2H1,TPGS1,CAV1,IFT88,RP1L1,PACRG
GO: Biological Process	GO:0048864	stem cell development		0.001542	0.02192	10	172	SEMA3A,SEMA6B,SEMA3C,TNC,SEMA3E,NRP1,PRICKLE1,LAMA5,TFAP2C,SEMA3D
GO: Biological Process	GO:0003206	cardiac chamber morphogenesis		0.001542	0.02192	10	172	SEMA3C,CCM2L,FZD2,GATA3,NRP1,RBP4,NR2F1,ADGRG6,TGFB2,IFT88
GO: Cellular Component	GO:0031528	microvillus membrane		0.001552	0.01289	5	45	HFE,S100P,CD24,CEACAM6,CEACAM1
GO: Biological Process	GO:0071417	cellular response to organonitrogen compound		0.001558	0.02209	32	975	ADCY1,PKD2,COL1A1,FOXJ1,COL5A2,COL6A1,HTR1B,HTR2A,APLP1,ATP1A3,FZD2,GABRB1,INHBB,SREBF1,CEACAM6,BDNF,CEACAM1,GHR,PPARGC1A,GJB2,MGARP,CACNA1D,DRD1,RAP1B,TRPA1,L1CAM,TNS2,CAV1,ENHO,SLC39A14,CDH1,PCK2
GO: Biological Process	GO:0060393	regulation of pathway-restricted SMAD protein phosphorylation		0.001581	0.02231	6	67	HFE,DKK1,INHBB,INHBE,TGFB2,TGFB3
GO: Biological Process	GO:0001954	positive regulation of cell-matrix adhesion		0.001581	0.02231	6	67	S100A10,FUT1,CEACAM6,NRP1,DMD,THY1
GO: Biological Process	GO:0050731	positive regulation of peptidyl-tyrosine phosphorylation		0.001605	0.02244	12	234	HGF,EREG,CRLF1,HTR2A,AREG,CD24,ACE,BDNF,NRP1,GHR,BTC,THY1
GO: Biological Process	GO:0035282	segmentation		0.001609	0.02244	11	203	EPHB4,SEMA3A,SEMA3C,EFHC2,DKK1,OSR1,TCF7L1,NRP1,RAP1B,CAV1,LFNG
GO: Biological Process	GO:0060402	calcium ion transport into cytosol		0.001609	0.02244	11	203	PKD2,HTR2A,CACNA1G,DMD,DRD1,TPCN2,TRPA1,CAV1,TGFB2,CORO1A,THY1
GO: Biological Process	GO:0050714	positive regulation of protein secretion		0.00161	0.02244	10	173	RPH3AL,MYRIP,SYBU,ARRB1,CACNA1D,TRPA1,RBP4,TGFB2,TGFB3,PCK2
GO: Biological Process	GO:0072182	regulation of nephron tubule epithelial cell differentiation		0.00162	0.02244	3	13	OSR1,CD24,GATA3
GO: Biological Process	GO:0014824	artery smooth muscle contraction		0.00162	0.02244	3	13	SCNN1B,HTR2A,CACNA1G
GO: Biological Process	GO:0000098	sulfur amino acid catabolic process		0.00162	0.02244	3	13	TST,MPST,CBS
GO: Biological Process	GO:0021604	cranial nerve structural organization		0.00162	0.02244	3	13	SEMA3A,NRP1,DMD
GO: Biological Process	GO:0051098	regulation of binding		0.00164	0.02266	19	474	HFE,MAP2,S100A10,APOE,IFIT2,IFIT1,ARRB1,DKK1,CCM2L,GATA3,ACE,BDNF,NRP1,CAV1,LFNG,TGFB2,ENHO,CTAGE8,TMSB4X
GO: Biological Process	GO:0043393	regulation of protein binding		0.00166	0.02288	13	267	HFE,MAP2,APOE,IFIT2,IFIT1,ARRB1,DKK1,CCM2L,ACE,BDNF,NRP1,CAV1,LFNG
GO: Cellular Component	GO:0034663	endoplasmic reticulum chaperone complex		0.001671	0.01368	3	13	SDF2L1,HYOU1,PDIA4
GO: Biological Process	GO:0001525	angiogenesis		0.001694	0.0233	29	859	EPHB4,CFH,HGF,EREG,WARS2,SEMA3A,TMEM184A,JCAD,HSPG2,ANPEP,DLK2,FUT1,SEMA3E,KREMEN2,ADGRB1,CEACAM6,ACE,CEACAM1,NRP1,SCG2,C5,CHRFAM7A,NOTCH3,CAV1,ADGRG6,TGFB2,THY1,LPA,EPHB1
GO: Biological Process	GO:1901701	cellular response to oxygen-containing compound		0.001703	0.02337	51	1790	CFH,HGF,GDAP1,ADCY1,PKD2,SCNN1A,SCNN1B,SCNN1G,COL1A1,FOXJ1,COL5A2,COL6A1,SORBS2,HTR1B,HTR2A,TNC,APLP1,SYBU,APOE,KMO,ARRB1,OSR1,ATP1A3,FZD2,INHBB,GJB6,SREBF1,CEACAM6,ACE,BDNF,CEACAM1,GHR,PPARGC1A,GJB2,CACNA1G,MGARP,CHRFAM7A,CACNA1D,DRD1,RAP1B,TRPA1,L1CAM,BRSK2,TNS2,CAV1,CLDN1,ENHO,ENTPD2,SLC39A14,CDH1,PCK2
GO: Biological Process	GO:0061098	positive regulation of protein tyrosine kinase activity		0.001707	0.02337	6	68	EREG,AREG,CD24,ACE,BDNF,BTC
GO: Biological Process	GO:1901184	regulation of ERBB signaling pathway		0.001718	0.02341	8	118	SPRY1,EREG,AGR2,AREG,CEACAM6,ITGA1,CEACAM1,BTC
GO: Biological Process	GO:0033555	multicellular organismal response to stress		0.001718	0.02341	8	118	SCN9A,VWA1,APOE,PRKCG,BDNF,DRD1,TRPA1,MAPK8IP2
GO: Biological Process	GO:0034755	iron ion transmembrane transport		0.001736	0.02361	4	28	HFE,SLC6A9,SCARA5,SLC39A14
GO: Biological Process	GO:0046718	viral entry into host cell		0.001753	0.02378	10	175	HTR2A,ANPEP,SPINT1,CEACAM6,CEACAM1,NRP1,TPCN2,CAV1,CLDN1,EFNB3
GO: Cellular Component	GO:0005874	microtubule		0.001804	0.01457	25	697	MAP2,APC2,PKD2,SCNN1A,CCDC96,NICN1,FSD1,SYBU,APOE,EFHC2,MISP,CABCOCO1,INVS,SARM1,TUBB2B,ACE,ZNF804A,TUBA1A,GLI1,DYNC2I2,DYNC2H1,TPGS1,IFT88,RP1L1,PACRG
GO: Biological Process	GO:0021915	neural tube development		0.001832	0.0248	13	270	PKD2,CC2D2A,SEMA3C,GRHL3,FZD2,TCF7L1,SPINT1,PHGDH,GLI1,TCTN1,PRICKLE1,TGFB2,CDH1
GO: Biological Process	GO:0051209	release of sequestered calcium ion into cytosol		0.001925	0.026	9	148	PKD2,HTR2A,DMD,DRD1,TPCN2,TRPA1,TGFB2,CORO1A,THY1
GO: Biological Process	GO:0048608	reproductive structure development		0.001936	0.02609	23	631	EREG,SEMA3A,ARID5B,PKD2,TNC,CITED1,CRIP1,ARRB1,OSR1,SPINT1,INHBB,GATA3,ACE,GJB2,GLI1,STRA6,KRT8,RBP4,TFAP2C,LFNG,TGFB2,LPA,CDH1
GO: Biological Process	GO:0032535	regulation of cellular component size		0.00198	0.02654	19	482	MAP2,SLC12A5,SEMA3A,PLEKHH2,SEMA6B,SEMA3C,DEPTOR,TNC,CARMIL1,APOE,SEMA3E,BDNF,NRP1,L1CAM,SEMA3D,CORO1A,MEGF8,TMSB4X,EPHA7
GO: Biological Process	GO:0035637	multicellular organismal signaling		0.001984	0.02654	12	240	KCNK15,SCN9A,ANK3,CACNG4,ATP1A3,KCNQ2,CACNA1G,CHRFAM7A,CACNA1D,DRD1,TRPA1,CAV1
GO: Biological Process	GO:0016048	detection of temperature stimulus		0.001984	0.02654	4	29	HTR2A,LXN,TRPA1,EPHB1
GO: Biological Process	GO:0051216	cartilage development		0.001997	0.02654	15	340	CFH,HOXC4,COL1A1,HSPG2,OSR1,NRP1,GHR,RAP1B,L1CAM,CBS,TGFB2,TGFB3,SEMA3D,THBS3,SLC39A14
GO: Biological Process	GO:0009791	post-embryonic development		0.002016	0.02654	9	149	ARID5B,SCN9A,SELENOP,SEMA3C,ATF5,INVS,GATA3,NRP1,SEMA3D
GO: Biological Process	GO:0061053	somite development		0.002025	0.02654	11	209	EPHB4,SEMA3C,DKK1,DMD,NOTCH3,RAP1B,TPCN2,CAV1,LFNG,TGFB2,THBS3
GO: Biological Process	GO:0036486	ventral trunk neural crest cell migration		0.002046	0.02654	2	4	SEMA3A,NRP1
GO: Biological Process	GO:0036484	trunk neural crest cell migration		0.002046	0.02654	2	4	SEMA3A,NRP1
GO: Biological Process	GO:0097490	sympathetic neuron projection extension		0.002046	0.02654	2	4	SEMA3A,NRP1
GO: Biological Process	GO:0072194	kidney smooth muscle tissue development		0.002046	0.02654	2	4	PKD2,OSR1
GO: Biological Process	GO:0097491	sympathetic neuron projection guidance		0.002046	0.02654	2	4	SEMA3A,NRP1
GO: Biological Process	GO:0035290	trunk segmentation		0.002046	0.02654	2	4	SEMA3A,NRP1
GO: Biological Process	GO:0022601	menstrual cycle phase		0.002046	0.02654	2	4	TGFB2,TGFB3
GO: Biological Process	GO:0051794	regulation of timing of catagen		0.002046	0.02654	2	4	TGFB2,CDH3
GO: Biological Process	GO:0046864	isoprenoid transport		0.002046	0.02654	2	4	STRA6,RBP4
GO: Biological Process	GO:0046865	terpenoid transport		0.002046	0.02654	2	4	STRA6,RBP4
GO: Biological Process	GO:0071874	cellular response to norepinephrine stimulus		0.002046	0.02654	2	4	APLP1,BDNF
GO: Biological Process	GO:0022407	regulation of cell-cell adhesion		0.002057	0.02663	21	558	EPHB4,HFE,SOCS6,FOXJ1,ANK3,RHOH,ARRB1,CCM2L,CD24,PDE5A,GATA3,CEACAM6,CEACAM1,L1CAM,CAV1,LGALS8,CORO1A,EFNB3,THY1,CDH1,EPHA7
GO: Cellular Component	GO:0044305	calyx of Held		0.002064	0.01624	4	29	HTR1B,SEPTIN5,PRKCG,ATP1A3
GO: Biological Process	GO:0006875	cellular metal ion homeostasis		0.002074	0.02679	25	712	HFE,PKD2,HTR1B,HTR2A,CP,APOE,SLC6A9,SCARA5,CD24,ATP1A3,FZD2,FFAR4,CACNA1G,C7,DMD,CHRFAM7A,CACNA1D,DRD1,TPCN2,TRPA1,CAV1,TGFB2,CORO1A,THY1,SLC39A14
GO: Cellular Component	GO:0098665	serotonin receptor complex		0.00209	0.01624	2	4	HTR1B,HTR2A
GO: Cellular Component	GO:0098666	G protein-coupled serotonin receptor complex		0.00209	0.01624	2	4	HTR1B,HTR2A
GO: Biological Process	GO:0051283	negative regulation of sequestering of calcium ion		0.00211	0.02719	9	150	PKD2,HTR2A,DMD,DRD1,TPCN2,TRPA1,TGFB2,CORO1A,THY1
GO: Biological Process	GO:0061458	reproductive system development		0.002139	0.02751	23	636	EREG,SEMA3A,ARID5B,PKD2,TNC,CITED1,CRIP1,ARRB1,OSR1,SPINT1,INHBB,GATA3,ACE,GJB2,GLI1,STRA6,KRT8,RBP4,TFAP2C,LFNG,TGFB2,LPA,CDH1
GO: Biological Process	GO:0021602	cranial nerve morphogenesis		0.002174	0.02784	5	49	SEMA3A,NRP1,TUBA1A,DMD,EPHB1
GO: Biological Process	GO:0034110	regulation of homotypic cell-cell adhesion		0.002174	0.02784	5	49	ANK3,CCM2L,CD24,CEACAM6,CEACAM1
GO: Biological Process	GO:0097306	cellular response to alcohol		0.002181	0.02786	11	211	ADCY1,SCNN1A,SCNN1B,SCNN1G,TNC,APOE,INHBB,ACE,L1CAM,ENTPD2,CDH1
GO: Cellular Component	GO:0098796	membrane protein complex		0.00221	0.01694	43	1446	HFE,APC2,SOCS6,ITGBL1,PKD2,SCN9A,SCNN1A,SCNN1B,SCNN1G,HSPG2,ITGA10,GABBR2,CACNG4,ATP1A3,IL2RB,GABRA4,GABRB1,GJB6,CEACAM6,ITGA1,ITGA3,ITGB4,CEACAM1,GJB2,KCNQ2,CACNA1G,C5,C7,DMD,GNG4,CHRFAM7A,CACNA1D,KRT8,SPTSSB,SYNE1,CAV1,AP4S1,ABCB8,OSMR,CDH1,CDH3,CDH11,CDH18
GO: Biological Process	GO:0021510	spinal cord development		0.002246	0.02863	10	181	PKD2,MPST,TCF7L1,GATA3,PHGDH,GLI1,TCTN1,NOTCH3,DYNC2H1,IFT88
GO: Cellular Component	GO:0043198	dendritic shaft		0.002249	0.01694	6	71	MAP2,SLC12A5,HTR2A,ZNF804A,CHRFAM7A,DRD1
GO: Biological Process	GO:0097067	cellular response to thyroid hormone stimulus		0.002256	0.0287	4	30	ATP1A3,INHBB,PPARGC1A,L1CAM
GO: Biological Process	GO:0001508	action potential		0.002263	0.02872	11	212	SCN9A,ANK3,CACNG4,KCNQ2,CACNA1G,DMD,CHRFAM7A,CACNA1D,DRD1,TRPA1,CAV1
GO: Cellular Component	GO:0030175	filopodium		0.002266	0.01694	8	122	MAP2,ANTXR1,UNC5C,ITGA3,DMD,DYNC2I2,ARL4C,EPHB1
GO: Cellular Component	GO:0098793	presynapse		0.002307	0.01694	25	710	ADCY1,OTOF,HTR1B,HTR2A,SEPTIN5,GABBR2,SLC6A9,CD24,PRKCG,ATP1A3,RIMS2,ZNF804A,BDNF,DMD,CHRFAM7A,RAB27B,CACNA1D,DRD1,ROGDI,L1CAM,SYT2,MAL2,EFNB3,CDH1,EPHA7
GO: Biological Process	GO:0051282	regulation of sequestering of calcium ion		0.002309	0.02925	9	152	PKD2,HTR2A,DMD,DRD1,TPCN2,TRPA1,TGFB2,CORO1A,THY1
GO: Biological Process	GO:0019933	cAMP-mediated signaling		0.002319	0.02931	14	311	ADCY1,HTR1B,APLP1,ARRB1,RIMS2,AVPR2,ADGRB1,SSTR5,FFAR4,CACNA1D,DRD1,ADGRG6,ADGRG2,RASD2
GO: Cellular Component	GO:0030864	cortical actin cytoskeleton		0.00232	0.01694	7	96	HFE,SCNN1A,PLEKHH2,MYRIP,MISP,CORO1A,CDH1
GO: Biological Process	GO:0048736	appendage development		0.002364	0.02976	13	278	COL1A1,SEMA3C,DKK1,OSR1,KREMEN2,ITGA3,ITGB4,KDF1,DYNC2H1,LAMA5,TGFB2,MEGF8,IFT88
GO: Biological Process	GO:0045765	regulation of angiogenesis		0.002365	0.02976	18	453	HGF,EREG,TMEM184A,JCAD,HSPG2,DLK2,FUT1,SEMA3E,ADGRB1,CEACAM6,CEACAM1,NRP1,SCG2,C5,CHRFAM7A,ADGRG6,TGFB2,LPA
GO: Biological Process	GO:0052126	movement in host environment		0.002434	0.03057	11	214	HTR2A,ANPEP,SPINT1,CEACAM6,CEACAM1,NRP1,TPCN2,CAV1,CLDN1,EFNB3,CDH1
GO: Biological Process	GO:0060389	pathway-restricted SMAD protein phosphorylation		0.002455	0.03069	6	73	HFE,DKK1,INHBB,INHBE,TGFB2,TGFB3
GO: Biological Process	GO:0045926	negative regulation of growth		0.002458	0.03069	14	313	MAP2,PLAC8,SEMA3A,SEMA6B,SEMA3C,TNC,MAPK11,SEMA3E,NRP1,GNG4,RBP4,TGFB2,SEMA3D,EPHA7
GO: Biological Process	GO:0043434	response to peptide hormone		0.002459	0.03069	24	682	EREG,ADCY1,COL1A1,FOXJ1,CITED1,APOE,AREG,FZD2,INHBB,SREBF1,CEACAM6,CEACAM1,GHR,GJB2,MGARP,DRD1,RAP1B,RBP4,TNS2,CAT,CAV1,ENHO,SLC39A14,PCK2
GO: Cellular Component	GO:0098686	hippocampal mossy fiber to CA3 synapse		0.002493	0.01777	5	50	ADCY1,SLC6A9,MAL2,EFNB3,EPHA7
GO: Cellular Component	GO:0097464	thorny excrescence		0.002493	0.01777	5	50	ADCY1,SLC6A9,MAL2,EFNB3,EPHA7
GO: Biological Process	GO:0014820	tonic smooth muscle contraction		0.002507	0.03102	3	15	SCNN1B,HTR2A,CACNA1G
GO: Biological Process	GO:0070237	positive regulation of activation-induced cell death of T cells		0.002507	0.03102	3	15	CEACAM6,CEACAM1,TGFB2
GO: Biological Process	GO:0045741	positive regulation of epidermal growth factor-activated receptor activity		0.002507	0.03102	3	15	EREG,AREG,BTC
GO: Biological Process	GO:0009134	nucleoside diphosphate catabolic process		0.002507	0.03102	3	15	ENTPD2,ENTPD6,ENTPD8
GO: Biological Process	GO:0061436	establishment of skin barrier		0.002553	0.03128	4	31	FLG,GRHL3,KDF1,CLDN1
GO: Biological Process	GO:0110096	cellular response to aldehyde		0.002553	0.03128	4	31	SCNN1A,SCNN1B,SCNN1G,ACE
GO: Biological Process	GO:0050951	sensory perception of temperature stimulus		0.002553	0.03128	4	31	HTR2A,LXN,TRPA1,EPHB1
GO: Biological Process	GO:0035455	response to interferon-alpha		0.002553	0.03128	4	31	IFIT2,IFIT1,GATA3,ENTPD2
GO: Biological Process	GO:0048332	mesoderm morphogenesis		0.00256	0.03128	17	420	DACT2,SEC14L4,PCDH18,COL5A2,COL6A1,DKK1,OSR1,FZD2,TCF7L1,INVS,ITGA3,ITGB4,RAP1B,PRICKLE1,MEGF8,IFT88,CDH1
GO: Biological Process	GO:0006936	muscle contraction		0.00256	0.03128	17	420	MB,NMUR1,PKD2,SCNN1B,HTR2A,PDE5A,ATP1A3,GAMT,ITGA1,CACNA1G,DMD,CACNA1D,DRD1,TPCN2,TRPA1,CAV1,TNNT1
GO: Cellular Component	GO:0098978	glutamatergic synapse		0.002565	0.01807	20	525	ADCY1,PPP1R1B,HTR2A,APOE,GABBR2,CACNG4,RIMS2,ADGRB1,NRP1,DRD1,GPC6,MAL2,CORO1A,EFNB3,LPA,CBLN2,CDH1,CDH11,EPHA7,EPHB1
GO: Biological Process	GO:0010996	response to auditory stimulus		0.002598	0.03154	5	51	OTOF,BDNF,STRA6,CAT,ENTPD2
GO: Biological Process	GO:0042246	tissue regeneration		0.0026	0.03154	12	248	COL1A1,DKK1,FZD2,GATA3,IGSF10,DMD,NOTCH3,KRT8,CAV1,LFNG,SEMA3D,LPA
GO: Biological Process	GO:0016049	cell growth		0.002601	0.03154	24	685	MAP2,SEMA3A,S100A10,FLRT1,SEMA6B,COL4A5,SEMA3C,SORBS2,TNC,APOE,RIMS2,SEMA3E,CEACAM6,BDNF,CEACAM1,NRP1,GNG4,L1CAM,SYT2,TGFB2,TGFB3,SEMA3D,MEGF8,EPHA7
GO: Biological Process	GO:0072028	nephron morphogenesis		0.002602	0.03154	7	99	UPK3B,PKD2,CITED1,EFHC2,OSR1,GATA3,LAMA5
GO: Biological Process	GO:0045446	endothelial cell differentiation		0.002632	0.03184	10	185	TCF7L1,CEACAM6,CEACAM1,NRP1,DMD,NOTCH3,RAP1B,CLDN1,TGFB3,IFT88
GO: Biological Process	GO:0010817	regulation of hormone levels		0.00265	0.03199	24	686	HFE,SCNN1B,RPH3AL,MYRIP,SYBU,ARRB1,RIMS2,CYP3A5,INHBB,SREBF1,GATA3,SSTR5,ACE,FFAR4,GHR,PPARGC1A,DIO3,CACNA1D,TRPA1,RBP4,BRSK2,ENHO,SLC39A14,PCK2
GO: Biological Process	GO:0034765	regulation of ion transmembrane transport		0.0027	0.03252	24	687	UPK3B,NALCN,KCNK15,PKD2,SCN9A,ANK3,SLC6A9,OSR1,CACNG4,ACE,FFAR4,PPARGC1A,KCNQ2,CACNA1G,DMD,CACNA1D,DRD1,TPCN2,CAV1,TGFB2,CORO1A,THY1,TMSB4X,MAPK8IP2
GO: Biological Process	GO:0001764	neuron migration		0.00271	0.03252	11	217	HGF,SEMA3A,GATA3,TUBB2B,ITGA3,NRP1,IGSF10,DRD1,PRICKLE1,NR2F1,CDH1
GO: Biological Process	GO:0010469	regulation of signaling receptor activity		0.00271	0.03252	11	217	HFE,EREG,AREG,SLC6A9,ARRB1,DKK1,CACNG4,NRP1,PPARGC1A,BTC,MAPK8IP2
GO: Biological Process	GO:0051208	sequestering of calcium ion		0.002751	0.03288	9	156	PKD2,HTR2A,DMD,DRD1,TPCN2,TRPA1,TGFB2,CORO1A,THY1
GO: Biological Process	GO:0051781	positive regulation of cell division		0.002754	0.03288	7	100	EREG,HOXC4,SSTR5,BTC,CAT,TGFB2,TGFB3
GO: Biological Process	GO:0050730	regulation of peptidyl-tyrosine phosphorylation		0.002757	0.03288	14	317	HGF,EREG,CRLF1,HTR2A,AREG,CD24,ACE,BDNF,NRP1,GHR,BTC,CAV1,THY1,EPHA7
GO: Biological Process	GO:1902533	positive regulation of intracellular signal transduction		0.002777	0.03305	37	1222	HGF,EREG,SEMA3A,S100A4,EDARADD,SECTM1,MAPK8IP1,JCAD,HTR2A,ZNF385A,APOE,AREG,ARRB1,DKK1,CD24,PDE5A,INAVA,MAPK11,GATA3,CEACAM6,ITGA1,FFAR4,CEACAM1,NRP1,GHR,BTC,C5,CHRFAM7A,RAP1B,L1CAM,CAT,CAV1,TGFB2,TGFB3,GUCY1A2,MAPK8IP2,RASD2
GO: Biological Process	GO:0046879	hormone secretion		0.00282	0.03336	17	424	HFE,RPH3AL,MYRIP,SYBU,ARRB1,RIMS2,INHBB,SREBF1,GATA3,SSTR5,FFAR4,CACNA1D,TRPA1,RBP4,BRSK2,ENHO,PCK2
GO: Biological Process	GO:0010862	positive regulation of pathway-restricted SMAD protein phosphorylation		0.002831	0.03336	5	52	HFE,INHBB,INHBE,TGFB2,TGFB3
GO: Biological Process	GO:0034405	response to fluid shear stress		0.002831	0.03336	5	52	PKD2,ACE,TGFB2,TGFB3,IFT88
GO: Biological Process	GO:0042059	negative regulation of epidermal growth factor receptor signaling pathway		0.002831	0.03336	5	52	SPRY1,EREG,AREG,ITGA1,BTC
GO: Biological Process	GO:0009069	serine family amino acid metabolic process		0.002831	0.03336	5	52	TST,MPST,PSAT1,PHGDH,CBS
GO: Biological Process	GO:0030178	negative regulation of Wnt signaling pathway		0.002867	0.03367	12	251	APC2,CITED1,APOE,DKK1,TCF7L1,INVS,KREMEN2,GLI1,PRICKLE1,CAV1,TLE2,CDH1
GO: Biological Process	GO:0072176	nephric duct development		0.002875	0.03367	4	32	PKD2,OSR1,GATA3,EPHA7
GO: Biological Process	GO:0034111	negative regulation of homotypic cell-cell adhesion		0.002875	0.03367	4	32	CCM2L,CD24,CEACAM6,CEACAM1
GO: Biological Process	GO:0032870	cellular response to hormone stimulus		0.002883	0.0337	29	891	ADCY1,SCNN1A,SCNN1B,SCNN1G,FOXJ1,TNC,ATP1A3,FZD2,INHBB,SREBF1,CEACAM6,SSTR5,ACE,BDNF,CEACAM1,GHR,PPARGC1A,GJB2,CACNA1G,MGARP,DRD1,RAP1B,L1CAM,TNS2,CAV1,ENHO,SLC39A14,PADI2,PCK2
GO: Cellular Component	GO:0048471	perinuclear region of cytoplasm		0.002889	0.02013	30	922	HFE,APC2,S100A4,S100A6,TMEM184A,FLRT1,MAPK8IP1,JCAD,SORBS2,MYRIP,APLP1,PRKCG,PCLAF,INHBB,AVPR2,ADGRB1,SYNC,ITGA3,BDNF,GJB2,CACNA1G,DMD,KRT18,SYNE1,BRSK2,CAV1,MAL2,THBS3,CDK2AP1,CDH1
GO: Biological Process	GO:0034762	regulation of transmembrane transport		0.002906	0.03391	24	691	UPK3B,NALCN,KCNK15,PKD2,SCN9A,ANK3,SLC6A9,OSR1,CACNG4,ACE,FFAR4,PPARGC1A,KCNQ2,CACNA1G,DMD,CACNA1D,DRD1,TPCN2,CAV1,TGFB2,CORO1A,THY1,TMSB4X,MAPK8IP2
GO: Cellular Component	GO:0031594	neuromuscular junction		0.002923	0.02013	7	100	COL4A5,ANK3,SYNC,TUBA1A,LAMA5,SYT2,EPHA7
GO: Biological Process	GO:0050863	regulation of T cell activation		0.002959	0.03438	17	426	EPHB4,HFE,SOCS6,FOXJ1,MAPK8IP1,RHOH,CD24,PDE5A,GATA3,CEACAM6,CEACAM1,NFATC2,CAV1,LGALS8,CORO1A,EFNB3,THY1
GO: Biological Process	GO:0051047	positive regulation of secretion		0.002959	0.03438	17	426	HFE,RPH3AL,SEPTIN5,MYRIP,SYBU,KMO,ARRB1,INHBB,FFAR4,CACNA1G,RAB27B,CACNA1D,TRPA1,RBP4,TGFB2,TGFB3,PCK2
GO: Cellular Component	GO:1990026	hippocampal mossy fiber expansion		0.002965	0.02019	5	52	ADCY1,SLC6A9,MAL2,EFNB3,EPHA7
GO: Biological Process	GO:0002576	platelet degranulation		0.003	0.03448	8	129	HGF,SELENOP,CFD,RAB27B,TGFB2,TGFB3,TMSB4X,PCDH7
GO: Biological Process	GO:0051099	positive regulation of binding		0.003011	0.03448	11	220	HFE,S100A10,APOE,ARRB1,GATA3,ACE,BDNF,NRP1,CAV1,LFNG,TGFB2
GO: Biological Process	GO:0051272	positive regulation of cellular component movement		0.003038	0.03448	25	733	HGF,MAP2,SEMA3A,COL1A1,SEMA6B,JCAD,SEMA3C,CARMIL1,FUT1,SEMA3E,GATA3,CEACAM6,TUBB2B,ITGA3,NRP1,GLI1,DRD1,CAV1,CLDN1,TGFB2,SEMA3D,CORO1A,THY1,LPA,TMSB4X
GO: Biological Process	GO:0070342	brown fat cell proliferation		0.003043	0.03448	3	16	CEACAM6,CEACAM1,DIO3
GO: Biological Process	GO:0038016	insulin receptor internalization		0.003043	0.03448	3	16	CEACAM6,CEACAM1,CAV1
GO: Biological Process	GO:0050667	homocysteine metabolic process		0.003043	0.03448	3	16	TST,MPST,CBS
GO: Biological Process	GO:0060056	mammary gland involution		0.003043	0.03448	3	16	CP,CAV1,ELF3
GO: Biological Process	GO:0033212	iron import into cell		0.003043	0.03448	3	16	HFE,SLC6A9,SLC39A14
GO: Biological Process	GO:1902947	regulation of tau-protein kinase activity		0.003043	0.03448	3	16	HGF,APOE,DKK1
GO: Biological Process	GO:0021979	hypothalamus cell differentiation		0.003043	0.03448	3	16	SEMA3A,NRP1,IGSF10
GO: Biological Process	GO:1905809	negative regulation of synapse organization		0.003043	0.03448	3	16	APOE,DKK1,EPHA7
GO: Biological Process	GO:0021559	trigeminal nerve development		0.003043	0.03448	3	16	SEMA3A,NRP1,GLI1
GO: Biological Process	GO:0099550	trans-synaptic signaling, modulating synaptic transmission		0.003043	0.03448	3	16	BDNF,EFNB3,LPA
GO: Biological Process	GO:0014033	neural crest cell differentiation		0.00307	0.03473	10	189	SEMA3A,SEMA6B,SEMA3C,TNC,SEMA3E,NRP1,PRICKLE1,LAMA5,TFAP2C,SEMA3D
GO: Biological Process	GO:0040017	positive regulation of locomotion		0.003092	0.0349	25	734	HGF,SEMA3A,COL1A1,SEMA6B,JCAD,SEMA3C,CARMIL1,FUT1,SEMA3E,GATA3,CEACAM6,ITGA3,NRP1,GLI1,SCG2,DRD1,CAV1,CLDN1,TGFB2,SEMA3D,CORO1A,THY1,MEGF8,LPA,TMSB4X
GO: Biological Process	GO:1901342	regulation of vasculature development		0.003121	0.03516	18	465	HGF,EREG,TMEM184A,JCAD,HSPG2,DLK2,FUT1,SEMA3E,ADGRB1,CEACAM6,CEACAM1,NRP1,SCG2,C5,CHRFAM7A,ADGRG6,TGFB2,LPA
GO: Biological Process	GO:0006468	protein phosphorylation		0.003149	0.03541	52	1889	EPHB4,HFE,HGF,SPRY1,EREG,CRLF1,GLYCTK,ADCY1,PPP1R1B,PKD2,PIP5KL1,MAPK8IP1,CDC42BPG,HTR1B,HTR2A,DEPTOR,APOE,AREG,ARRB1,DKK1,CD24,PDE5A,PRKCG,INAVA,MAPK11,INVS,INHBB,CEACAM6,ITGA1,ACE,BDNF,CEACAM1,NRP1,GHR,PPARGC1A,BTC,C5,DMD,CHRFAM7A,CCNJL,INHBE,DRD1,BRSK2,CAV1,CBS,TGFB2,TGFB3,THY1,CDK2AP1,MAPK8IP2,EPHA7,EPHB1
GO: Biological Process	GO:0042692	muscle cell differentiation		0.003201	0.03591	22	618	CFH,EREG,MAT2A,SORBS2,NEBL,DKK1,ASB2,MAPK11,ADGRB1,BDNF,CFD,NFATC2,BHLHA15,GLI1,DMD,KRT8,TPCN2,SYNE1,NR2F1,IFT88,TMSB4X,TNNT1
GO: Biological Process	GO:0007214	gamma-aminobutyric acid signaling pathway		0.003224	0.03591	4	33	GABBR2,GABRA4,GABRB1,BDNF
GO: Biological Process	GO:0043171	peptide catabolic process		0.003224	0.03591	4	33	CHAC1,ANPEP,ACE,GGT5
GO: Biological Process	GO:1900120	regulation of receptor binding		0.003224	0.03591	4	33	HFE,ARRB1,BDNF,NRP1
GO: Biological Process	GO:0060343	trabecula formation		0.003224	0.03591	4	33	COL1A1,RBP4,ADGRG6,THBS3
GO: Biological Process	GO:0060173	limb development		0.003259	0.03616	12	255	COL1A1,SEMA3C,DKK1,OSR1,KREMEN2,ITGB4,KDF1,DYNC2H1,LAMA5,TGFB2,MEGF8,IFT88
GO: Biological Process	GO:0048565	digestive tract development		0.003259	0.03616	12	255	MB,SPDEF,AGR2,SLC4A2,INVS,GLI1,STRA6,PRICKLE1,TGFB2,TGFB3,MEGF8,CDH1
GO: Biological Process	GO:0007422	peripheral nervous system development		0.003297	0.03629	8	131	ADGRB1,ITGB4,BDNF,DMD,NOTCH3,CLDN1,ADGRG6,SEMA3D
GO: Biological Process	GO:0043949	regulation of cAMP-mediated signaling		0.003298	0.03629	13	289	ADCY1,HTR1B,APLP1,ARRB1,AVPR2,ADGRB1,SSTR5,FFAR4,CACNA1D,DRD1,ADGRG6,ADGRG2,RASD2
GO: Biological Process	GO:0044038	cell wall macromolecule biosynthetic process		0.003368	0.03629	2	5	IFIT2,IFIT1
GO: Biological Process	GO:0060750	epithelial cell proliferation involved in mammary gland duct elongation		0.003368	0.03629	2	5	AREG,TFAP2C
GO: Biological Process	GO:1904906	positive regulation of endothelial cell-matrix adhesion via fibronectin		0.003368	0.03629	2	5	FUT1,CEACAM6
GO: Biological Process	GO:0035777	pronephric distal tubule development		0.003368	0.03629	2	5	EFHC2,OSR1
GO: Biological Process	GO:0072019	proximal convoluted tubule development		0.003368	0.03629	2	5	PKD2,IFT88
GO: Biological Process	GO:1903596	regulation of gap junction assembly		0.003368	0.03629	2	5	ACE,CAV1
GO: Biological Process	GO:0060364	frontal suture morphogenesis		0.003368	0.03629	2	5	TGFB2,TGFB3
GO: Biological Process	GO:0042546	cell wall biogenesis		0.003368	0.03629	2	5	IFIT2,IFIT1
GO: Biological Process	GO:0010936	negative regulation of macrophage cytokine production		0.003368	0.03629	2	5	TGFB2,TGFB3
GO: Biological Process	GO:0021637	trigeminal nerve structural organization		0.003368	0.03629	2	5	SEMA3A,NRP1
GO: Biological Process	GO:0086046	membrane depolarization during SA node cell action potential		0.003368	0.03629	2	5	CACNA1G,CACNA1D
GO: Biological Process	GO:0032290	peripheral nervous system myelin formation		0.003368	0.03629	2	5	ITGB4,ADGRG6
GO: Biological Process	GO:0070589	cellular component macromolecule biosynthetic process		0.003368	0.03629	2	5	IFIT2,IFIT1
GO: Biological Process	GO:1902669	positive regulation of axon guidance		0.003368	0.03629	2	5	TUBB2B,NRP1
GO: Biological Process	GO:0071548	response to dexamethasone		0.00343	0.03683	7	104	CYP3A5,ACE,GJB2,CACNA1G,L1CAM,CLDN1,PCK2
GO: Biological Process	GO:0042981	regulation of apoptotic process		0.003431	0.03683	52	1897	HGF,CRLF1,PLAC8,HPGD,PIP5KL1,SDF2L1,SPDEF,MAPK8IP1,ATF5,HYOU1,DEPTOR,CITED1,ZNF385A,APOE,IFIT2,LIMS2,ARRB1,DKK1,UNC5C,OSR1,CD24,PDE5A,PRKCG,IL2RB,INHBB,SARM1,PERP,GATA3,CEACAM6,ITGA1,ACE,BDNF,FFAR4,CEACAM1,NRP1,PPARGC1A,TUBA1A,BTC,SCG2,KRT18,SYNE1,CAT,CAV1,CBS,EEF1A2,TGFB2,TGFB3,CORO1A,THY1,IFT88,MAPK8IP2,EPHA7
GO: Biological Process	GO:0071902	positive regulation of protein serine/threonine kinase activity		0.003442	0.03688	16	396	HGF,PKD2,HTR2A,ARRB1,DKK1,CD24,PDE5A,INAVA,MAPK11,CEACAM6,ITGA1,CEACAM1,GHR,C5,CHRFAM7A,TGFB3
GO: Biological Process	GO:0043067	regulation of programmed cell death		0.003503	0.03747	53	1944	HGF,CRLF1,PLAC8,FCER2,HPGD,PIP5KL1,SDF2L1,SPDEF,MAPK8IP1,ATF5,HYOU1,DEPTOR,CITED1,ZNF385A,APOE,IFIT2,LIMS2,ARRB1,DKK1,UNC5C,OSR1,CD24,PDE5A,PRKCG,IL2RB,INHBB,SARM1,PERP,GATA3,CEACAM6,ITGA1,ACE,BDNF,FFAR4,CEACAM1,NRP1,PPARGC1A,TUBA1A,BTC,SCG2,KRT18,SYNE1,CAT,CAV1,CBS,EEF1A2,TGFB2,TGFB3,CORO1A,THY1,IFT88,MAPK8IP2,EPHA7
GO: Biological Process	GO:0060537	muscle tissue development		0.003512	0.0375	23	662	MAT2A,PKD2,HSPG2,COL6A1,SEMA3C,SORBS2,NEBL,DKK1,CCM2L,OSR1,ASB2,MAPK11,BDNF,PPARGC1A,GLI1,DMD,STRA6,RBP4,CAV1,NR2F1,TGFB2,IFT88,EPHB1
GO: Biological Process	GO:0010035	response to inorganic substance		0.003538	0.03771	29	904	CFH,HFE,HGF,MB,ADCY1,PKD2,COL1A1,SELENOP,ANK3,CP,APOE,CRIP1,AREG,CYP3A5,INHBB,BDNF,PPARGC1A,CACNA1G,DMD,KRT8,TRPA1,CAT,SYT2,CAV1,CLDN1,EEF1A2,ENTPD2,ENTPD6,CDH1
GO: Biological Process	GO:0048284	organelle fusion		0.003564	0.0379	34	1113	HGF,GDAP1,ADCY1,PLAC8,S100P,OTOF,AGA,SELENOP,HTR1B,HTR2A,RPH3AL,ANPEP,SEPTIN5,PRKCG,RIMS2,CEACAM6,CEACAM1,CFD,CACNA1G,CHRFAM7A,RAB27B,CACNA1D,DRD1,RAP1B,BRSK2,CAT,SYT2,TGFB2,MMP25,TGFB3,CORO1A,TMSB4X,PADI2,PCDH7
GO: Biological Process	GO:0061025	membrane fusion		0.003569	0.0379	36	1198	HGF,ADCY1,PLAC8,S100P,OTOF,AGA,SELENOP,HTR1B,HTR2A,RPH3AL,ANPEP,SEPTIN5,PRKCG,RIMS2,ADGRB1,CEACAM6,ITGA3,CEACAM1,CFD,NFATC2,CACNA1G,CHRFAM7A,RAB27B,CACNA1D,DRD1,RAP1B,BRSK2,CAT,SYT2,TGFB2,MMP25,TGFB3,CORO1A,TMSB4X,PADI2,PCDH7
GO: Biological Process	GO:0033137	negative regulation of peptidyl-serine phosphorylation		0.0036	0.03801	4	34	HGF,DKK1,DMD,CAV1
GO: Biological Process	GO:0046883	regulation of hormone secretion		0.003608	0.03801	15	362	HFE,RPH3AL,MYRIP,SYBU,ARRB1,INHBB,SREBF1,SSTR5,FFAR4,CACNA1D,TRPA1,RBP4,BRSK2,ENHO,PCK2
GO: Biological Process	GO:0045746	negative regulation of Notch signaling pathway		0.003621	0.03801	5	55	CHAC1,ARRB1,DLK2,NOTCH3,LFNG
GO: Biological Process	GO:0044273	sulfur compound catabolic process		0.003621	0.03801	5	55	TST,CHAC1,MPST,GGT5,CBS
GO: Biological Process	GO:0006906	vesicle fusion		0.003623	0.03801	33	1072	HGF,ADCY1,PLAC8,S100P,OTOF,AGA,SELENOP,HTR1B,HTR2A,RPH3AL,ANPEP,SEPTIN5,PRKCG,RIMS2,CEACAM6,CEACAM1,CFD,CACNA1G,CHRFAM7A,RAB27B,CACNA1D,DRD1,RAP1B,BRSK2,CAT,SYT2,TGFB2,MMP25,TGFB3,CORO1A,TMSB4X,PADI2,PCDH7
GO: Biological Process	GO:0010749	regulation of nitric oxide mediated signal transduction		0.003644	0.03801	3	17	PDE5A,CBS,GUCY1A2
GO: Biological Process	GO:0099171	presynaptic modulation of chemical synaptic transmission		0.003644	0.03801	3	17	HTR1B,PRKCG,CACNA1D
GO: Biological Process	GO:0006534	cysteine metabolic process		0.003644	0.03801	3	17	TST,MPST,CBS
GO: Biological Process	GO:1905906	regulation of amyloid fibril formation		0.003644	0.03801	3	17	HSPG2,APOE,CHRFAM7A
GO: Biological Process	GO:0021561	facial nerve development		0.003644	0.03801	3	17	SEMA3A,NRP1,GLI1
GO: Biological Process	GO:0060401	cytosolic calcium ion transport		0.003693	0.03846	11	226	PKD2,HTR2A,CACNA1G,DMD,DRD1,TPCN2,TRPA1,CAV1,TGFB2,CORO1A,THY1
GO: Cellular Component	GO:0097457	hippocampal mossy fiber		0.00379	0.02552	5	55	ADCY1,SLC6A9,MAL2,EFNB3,EPHA7
GO: Biological Process	GO:0051048	negative regulation of secretion		0.003807	0.03958	12	260	HTR1B,ANPEP,APOE,INHBB,AVPR2,SREBF1,CEACAM6,ACE,FFAR4,CEACAM1,RAP1B,ENHO
GO: Biological Process	GO:0009914	hormone transport		0.003825	0.03969	17	437	HFE,RPH3AL,MYRIP,SYBU,ARRB1,RIMS2,INHBB,SREBF1,GATA3,SSTR5,FFAR4,CACNA1D,TRPA1,RBP4,BRSK2,ENHO,PCK2
GO: Cellular Component	GO:0030863	cortical cytoskeleton		0.003858	0.02569	8	133	HFE,SCNN1A,PLEKHH2,MYRIP,MISP,RIMS2,CORO1A,CDH1
GO: Biological Process	GO:0009409	response to cold		0.003887	0.04027	6	80	PLAC8,PPARGC1A,CHRFAM7A,TRPA1,RBM3,TGFB2
GO: Biological Process	GO:0042593	glucose homeostasis		0.003894	0.04027	15	365	SOCS6,RPH3AL,SYBU,ARRB1,GJB6,SSTR5,ACE,PPARGC1A,BHLHA15,CACNA1D,TRPA1,RBP4,BRSK2,SLC39A14,PCK2
GO: Biological Process	GO:0007568	aging		0.00394	0.0406	21	590	CFH,HTR2A,CP,APOE,KMO,DKK1,CYP3A5,INHBB,GJB6,SREBF1,ACE,BDNF,PPARGC1A,GJB2,DMD,CACNA1D,CAT,CAV1,CLDN1,TGFB2,TGFB3
GO: Biological Process	GO:0090174	organelle membrane fusion		0.003942	0.0406	33	1078	HGF,ADCY1,PLAC8,S100P,OTOF,AGA,SELENOP,HTR1B,HTR2A,RPH3AL,ANPEP,SEPTIN5,PRKCG,RIMS2,CEACAM6,CEACAM1,CFD,CACNA1G,CHRFAM7A,RAB27B,CACNA1D,DRD1,RAP1B,BRSK2,CAT,SYT2,TGFB2,MMP25,TGFB3,CORO1A,TMSB4X,PADI2,PCDH7
GO: Biological Process	GO:0061351	neural precursor cell proliferation		0.003947	0.0406	11	228	CEND1,ATF5,LIMS2,CD24,TCF7L1,SPINT1,BDNF,GLI1,SEMA3D,IFT88,EPHB1
GO: Biological Process	GO:0032091	negative regulation of protein binding		0.00396	0.04067	8	135	HFE,MAP2,IFIT2,IFIT1,DKK1,CCM2L,ACE,CAV1
GO: Biological Process	GO:0031623	receptor internalization		0.003992	0.04085	9	165	HTR1B,ARRB1,DKK1,CACNG4,CEACAM6,CEACAM1,GHR,SYNE1,CAV1
GO: Biological Process	GO:0033500	carbohydrate homeostasis		0.003993	0.04085	15	366	SOCS6,RPH3AL,SYBU,ARRB1,GJB6,SSTR5,ACE,PPARGC1A,BHLHA15,CACNA1D,TRPA1,RBP4,BRSK2,SLC39A14,PCK2
GO: Biological Process	GO:0061440	kidney vasculature development		0.004006	0.04085	4	35	PKD2,OSR1,NRP1,NOTCH3
GO: Biological Process	GO:0061437	renal system vasculature development		0.004006	0.04085	4	35	PKD2,OSR1,NRP1,NOTCH3
GO: Biological Process	GO:0019220	regulation of phosphate metabolic process		0.004061	0.04134	52	1913	EPHB4,HFE,HGF,SPRY1,EREG,CRLF1,SOCS6,ADCY1,PPP1R1B,PKD2,PIP5KL1,MAPK8IP1,HTR1B,HTR2A,DEPTOR,APOE,AREG,RHOH,ARRB1,DKK1,CD24,PDE5A,INAVA,MAPK11,FZD2,INHBB,CEACAM6,ITGA1,ACE,BDNF,CEACAM1,NRP1,GHR,PPARGC1A,BTC,C5,DMD,CHRFAM7A,CCNJL,INHBE,DRD1,CAV1,CBS,EEF1A2,TGFB2,TGFB3,THY1,CDK2AP1,TMSB4X,MAPK8IP2,EPHA7,EPHB1
GO: Biological Process	GO:0051174	regulation of phosphorus metabolic process		0.004103	0.0417	52	1914	EPHB4,HFE,HGF,SPRY1,EREG,CRLF1,SOCS6,ADCY1,PPP1R1B,PKD2,PIP5KL1,MAPK8IP1,HTR1B,HTR2A,DEPTOR,APOE,AREG,RHOH,ARRB1,DKK1,CD24,PDE5A,INAVA,MAPK11,FZD2,INHBB,CEACAM6,ITGA1,ACE,BDNF,CEACAM1,NRP1,GHR,PPARGC1A,BTC,C5,DMD,CHRFAM7A,CCNJL,INHBE,DRD1,CAV1,CBS,EEF1A2,TGFB2,TGFB3,THY1,CDK2AP1,TMSB4X,MAPK8IP2,EPHA7,EPHB1
GO: Biological Process	GO:0031279	regulation of cyclase activity		0.00415	0.04211	13	297	ADCY1,HTR1B,APLP1,GABBR2,ARRB1,FZD2,AVPR2,ADGRB1,SSTR5,CACNA1D,DRD1,ADGRG6,ADGRG2
GO: Cellular Component	GO:0099503	secretory vesicle		0.004188	0.02759	36	1197	HGF,CHGB,PLAC8,S100P,TMEM184A,OTOF,AGA,SCNN1A,COL1A1,SELENOP,RPH3AL,ANPEP,SEPTIN5,MYRIP,SLC6A9,CEACAM6,ITGA1,BDNF,CEACAM1,CFD,SCG2,DMD,RAB27B,RAP1B,ROGDI,CAT,SYT2,CAV1,TGFB2,MMP25,TGFB3,MAL2,IFT88,TMSB4X,PADI2,PCDH7
GO: Biological Process	GO:0030111	regulation of Wnt signaling pathway		0.004188	0.04242	17	441	APC2,DACT2,COL1A1,CITED1,SYBU,APOE,DKK1,TCF7L1,INVS,KREMEN2,ITGA3,GLI1,PRICKLE1,CAV1,TLE2,CDH1,CDH3
GO: Biological Process	GO:1901185	negative regulation of ERBB signaling pathway		0.004228	0.04271	5	57	SPRY1,EREG,AREG,ITGA1,BTC
GO: Biological Process	GO:0001558	regulation of cell growth		0.004231	0.04271	20	555	MAP2,SEMA3A,S100A10,SEMA6B,SEMA3C,TNC,APOE,RIMS2,SEMA3E,CEACAM6,BDNF,CEACAM1,NRP1,GNG4,L1CAM,SYT2,TGFB2,SEMA3D,MEGF8,EPHA7
GO: Biological Process	GO:0060548	negative regulation of cell death		0.004266	0.04299	39	1341	HGF,CRLF1,PLAC8,MAPK8IP1,HSPG2,ATF5,HYOU1,AGR2,CITED1,ZNF385A,APOE,LIMS2,ARRB1,DKK1,OSR1,PRKCG,IL2RB,GATA3,CEACAM6,BDNF,FFAR4,NRP1,GHR,PPARGC1A,TUBA1A,BTC,SCG2,DRD1,KRT18,SYNE1,CAT,CAV1,CBS,TGFB2,TGFB3,CORO1A,THY1,PACRG,MAPK8IP2
GO: Biological Process	GO:0030308	negative regulation of cell growth		0.004352	0.04378	11	231	MAP2,SEMA3A,SEMA6B,SEMA3C,TNC,SEMA3E,NRP1,GNG4,TGFB2,SEMA3D,EPHA7
GO: Biological Process	GO:0071383	cellular response to steroid hormone stimulus		0.004389	0.04395	13	299	SCNN1A,SCNN1B,SCNN1G,ATP1A3,SSTR5,ACE,BDNF,GJB2,CACNA1G,MGARP,L1CAM,PADI2,PCK2
GO: Biological Process	GO:0032715	negative regulation of interleukin-6 production		0.004391	0.04395	6	82	HGF,FOXJ1,ARRB1,CD24,CHRFAM7A,MUC16
GO: Biological Process	GO:0003401	axis elongation		0.004391	0.04395	6	82	SPRY1,SEC14L4,TNC,AREG,CBS,TFAP2C
GO: Biological Process	GO:0062149	detection of stimulus involved in sensory perception of pain		0.004441	0.04435	4	36	HTR2A,LXN,TRPA1,EPHB1
GO: Biological Process	GO:0006493	protein O-linked glycosylation		0.004446	0.04435	7	109	GALNT16,SDF2L1,MUC5AC,GALNT7,MUC16,MUC5B,B3GNT7
GO: Biological Process	GO:0007626	locomotory behavior		0.004498	0.04479	14	335	CEND1,PPP1R1B,COL6A1,SELENOP,ZNF385A,APOE,SLC6A9,ATP1A3,CLN6,DIO3,DRD1,EFNB3,LSAMP,RASD2
GO: Biological Process	GO:0006939	smooth muscle contraction		0.004521	0.04494	8	138	NMUR1,SCNN1B,HTR2A,CACNA1G,DRD1,TPCN2,TRPA1,CAV1
GO: Biological Process	GO:0097066	response to thyroid hormone		0.004557	0.04496	5	58	ATP1A3,INHBB,ACE,PPARGC1A,L1CAM
GO: Biological Process	GO:0034331	cell junction maintenance		0.004557	0.04496	5	58	INAVA,RIMS2,CLDN1,CBLN2,CDH1
GO: Biological Process	GO:0046189	phenol-containing compound biosynthetic process		0.004557	0.04496	5	58	CITED1,GATA3,CHRFAM7A,TGFB2,CDH3
GO: Biological Process	GO:0051701	biological process involved in interaction with host		0.004561	0.04496	12	266	HTR2A,ANPEP,IFIT1,SPINT1,CEACAM6,CEACAM1,NRP1,TPCN2,CAV1,CLDN1,EFNB3,CDH1
GO: Biological Process	GO:0006813	potassium ion transport		0.004561	0.04496	12	266	SLC12A5,NALCN,KCNK15,PKD2,HTR2A,ANK3,ATP1A3,KCNQ2,CACNA1D,DRD1,CAV1,ABCB8
GO: Cellular Component	GO:0031045	dense core granule		0.004613	0.03006	4	36	MYRIP,SLC6A9,SCG2,SYT2
GO: Biological Process	GO:0051339	regulation of lyase activity		0.004638	0.04565	13	301	ADCY1,HTR1B,APLP1,GABBR2,ARRB1,FZD2,AVPR2,ADGRB1,SSTR5,CACNA1D,DRD1,ADGRG6,ADGRG2
GO: Biological Process	GO:0030029	actin filament-based process		0.004675	0.04593	30	964	S100A10,ANTXR1,PLEKHH2,FOXJ1,CDC42BPG,SORBS2,NEBL,CARMIL1,MYRIP,RHOH,ARRB1,ASB2,GRHL3,SEMA3E,ADGRB1,NRP1,CACNA1G,DMD,CACNA1D,KRT8,TPCN2,ESPNL,BRSK2,CAV1,TGFB2,TGFB3,CORO1A,TMSB4X,TNNT1,CDH1
GO: Cellular Component	GO:0098984	neuron to neuron synapse		0.004741	0.03056	18	479	MAP2,ADCY1,PPP1R1B,SORBS2,SLC6A9,ARRB1,PRKCG,CACNG4,ATP1A3,ADGRB1,DMD,CHRFAM7A,DRD1,SYNE1,MAL2,EFNB3,MAPK8IP2,EPHA7
GO: Biological Process	GO:0055123	digestive system development		0.004767	0.04669	13	302	MB,SPDEF,AGR2,SLC4A2,INVS,BHLHA15,GLI1,STRA6,PRICKLE1,TGFB2,TGFB3,MEGF8,CDH1
GO: Biological Process	GO:0048706	embryonic skeletal system development		0.004767	0.04669	13	302	HOXC4,EDARADD,COL1A1,HSPG2,OSR1,GRHL3,GATA3,RAP1B,RBP4,TGFB2,TGFB3,SEMA3D,MEGF8
GO: Biological Process	GO:0001933	negative regulation of protein phosphorylation		0.004785	0.04678	17	447	HGF,SPRY1,PPP1R1B,PIP5KL1,MAPK8IP1,DEPTOR,APOE,ARRB1,DKK1,CEACAM6,CEACAM1,PPARGC1A,DMD,CHRFAM7A,DRD1,CAV1,THY1
GO: Biological Process	GO:0044092	negative regulation of molecular function		0.004797	0.04682	42	1482	HFE,HGF,SPRY1,MAP2,ADCY1,PPP1R1B,PKD2,FOXJ1,FOXS1,MAPK8IP1,HTR1B,DEPTOR,ANK3,APOE,GABBR2,IFIT2,IFIT1,SLC6A9,RHOH,ARRB1,DKK1,CCM2L,OSR1,HR,SPINT1,CEACAM6,LXN,SSTR5,ACE,CEACAM1,PPARGC1A,C5,DRD1,NWD1,CAT,CAV1,TGFB2,ENHO,THY1,LPA,TMSB4X,SLC39A14
GO: Cellular Component	GO:0043195	terminal bouton		0.004813	0.0307	9	168	ADCY1,SEPTIN5,SLC6A9,BDNF,L1CAM,SYT2,MAL2,EFNB3,EPHA7
GO: Biological Process	GO:2000345	regulation of hepatocyte proliferation		0.004907	0.04715	4	37	LIMS2,CEACAM6,CEACAM1,GLI1
GO: Biological Process	GO:0099111	microtubule-based transport		0.004931	0.04715	23	681	MAP2,PKD2,CC2D2A,CCDC96,CEP126,FOXJ1,FSD1,SYBU,FZD2,INVS,TUBA1A,OSCP1,MGARP,TCTN1,RAB27B,DYNC2I2,DYNC2H1,SYNE1,LAMA5,TPGS1,MEGF8,IFT88,RP1L1
GO: Biological Process	GO:0048483	autonomic nervous system development		0.004941	0.04715	6	84	SEMA3A,SEMA3C,GATA3,NRP1,GLI1,SEMA3D
GO: Cellular Component	GO:0045121	membrane raft		0.004978	0.03142	17	444	ADCY1,S100A10,HTR2A,CD24,ITGA1,TUBA1A,CLN6,DMD,CHRFAM7A,DRD1,RAP1B,L1CAM,CAV1,MAL2,THY1,CDH1,EPHB1
GO: Biological Process	GO:0060751	branch elongation involved in mammary gland duct branching		0.00499	0.04715	2	6	AREG,TFAP2C
GO: Biological Process	GO:0097374	sensory neuron axon guidance		0.00499	0.04715	2	6	NRP1,MMP25
GO: Biological Process	GO:0072081	specification of nephron tubule identity		0.00499	0.04715	2	6	EFHC2,OSR1
GO: Biological Process	GO:0072047	proximal/distal pattern formation involved in nephron development		0.00499	0.04715	2	6	EFHC2,OSR1
GO: Biological Process	GO:0031444	slow-twitch skeletal muscle fiber contraction		0.00499	0.04715	2	6	MB,TNNT1
GO: Biological Process	GO:0097273	creatinine homeostasis		0.00499	0.04715	2	6	CFH,C5
GO: Biological Process	GO:0035502	metanephric part of ureteric bud development		0.00499	0.04715	2	6	PKD2,FOXJ1
GO: Biological Process	GO:1902952	positive regulation of dendritic spine maintenance		0.00499	0.04715	2	6	APOE,ZNF804A
GO: Biological Process	GO:2000697	negative regulation of epithelial cell differentiation involved in kidney development		0.00499	0.04715	2	6	CITED1,OSR1
GO: Biological Process	GO:0097070	ductus arteriosus closure		0.00499	0.04715	2	6	HPGD,STRA6
GO: Biological Process	GO:0070814	hydrogen sulfide biosynthetic process		0.00499	0.04715	2	6	MPST,CBS
GO: Biological Process	GO:0008065	establishment of blood-nerve barrier		0.00499	0.04715	2	6	DMD,CLDN1
GO: Biological Process	GO:0021636	trigeminal nerve morphogenesis		0.00499	0.04715	2	6	SEMA3A,NRP1
GO: Biological Process	GO:0046874	quinolinate metabolic process		0.00499	0.04715	2	6	KMO,QPRT
GO: Biological Process	GO:0060300	regulation of cytokine activity		0.00499	0.04715	2	6	ARRB1,NRP1
GO: Biological Process	GO:0060480	lung goblet cell differentiation		0.00499	0.04715	2	6	SPDEF,AGR2
GO: Biological Process	GO:1990349	gap junction-mediated intercellular transport		0.00499	0.04715	2	6	GJB6,GJB2
GO: Biological Process	GO:2000346	negative regulation of hepatocyte proliferation		0.005051	0.0475	3	19	LIMS2,CEACAM6,CEACAM1
GO: Biological Process	GO:0021924	cell proliferation in external granule layer		0.005051	0.0475	3	19	CEND1,ATF5,GLI1
GO: Biological Process	GO:0021930	cerebellar granule cell precursor proliferation		0.005051	0.0475	3	19	CEND1,ATF5,GLI1
GO: Cellular Component	GO:0098857	membrane microdomain		0.005088	0.03179	17	445	ADCY1,S100A10,HTR2A,CD24,ITGA1,TUBA1A,CLN6,DMD,CHRFAM7A,DRD1,RAP1B,L1CAM,CAV1,MAL2,THY1,CDH1,EPHB1
GO: Biological Process	GO:0007159	leukocyte cell-cell adhesion		0.005108	0.04796	17	450	EPHB4,CFH,HFE,SOCS6,FOXJ1,RHOH,CD24,PDE5A,GATA3,CEACAM6,CEACAM1,L1CAM,CAV1,LGALS8,CORO1A,EFNB3,THY1
GO: Biological Process	GO:0019722	calcium-mediated signaling		0.005127	0.04806	12	270	NMUR1,PKD2,CD24,CEACAM6,CEACAM1,NFATC2,BHLHA15,DMD,CACNA1D,DRD1,TPCN2,L1CAM
GO: Biological Process	GO:0051648	vesicle localization		0.005137	0.04808	25	764	MAP2,PKD2,CC2D2A,CCDC96,CEP126,FOXJ1,SEPTIN5,MYRIP,FSD1,SYBU,AREG,FZD2,TUBA1A,OSCP1,TCTN1,RAB27B,DYNC2I2,DYNC2H1,SYNE1,BRSK2,LAMA5,TPGS1,IFT88,RP1L1,CDH3
GO: Biological Process	GO:0060021	roof of mouth development		0.005155	0.04817	7	112	ARID5B,OSR1,FZD2,TGFB2,MMP25,TGFB3,IFT88
GO: Biological Process	GO:0030335	positive regulation of cell migration		0.005193	0.04845	23	684	HGF,SEMA3A,COL1A1,SEMA6B,JCAD,SEMA3C,CARMIL1,FUT1,SEMA3E,GATA3,CEACAM6,ITGA3,NRP1,GLI1,DRD1,CAV1,CLDN1,TGFB2,SEMA3D,CORO1A,THY1,LPA,TMSB4X
GO: Cellular Component	GO:0099568	cytoplasmic region		0.005201	0.03216	17	446	MAP2,PKD2,SCNN1A,CCDC96,SYBU,EFHC2,RIMS2,CABCOCO1,ACE,GLI1,MGARP,RAB27B,DYNC2I2,DYNC2H1,IFT88,RP1L1,PACRG
GO: Biological Process	GO:0072078	nephron tubule morphogenesis		0.005235	0.04869	6	85	PKD2,CITED1,EFHC2,OSR1,GATA3,LAMA5
GO: Biological Process	GO:0001974	blood vessel remodeling		0.005235	0.04869	6	85	SEMA3C,CEACAM6,ACE,CEACAM1,CBS,TGFB2
GO: Biological Process	GO:0034284	response to monosaccharide		0.005245	0.0487	14	341	SYBU,ARRB1,GJB6,SARM1,SREBF1,ACE,PPARGC1A,CACNA1D,TRPA1,KRT18,BRSK2,CAT,SLC39A14,PCK2
GO: Biological Process	GO:0001678	cellular glucose homeostasis		0.005262	0.04879	11	237	SOCS6,SYBU,ARRB1,GJB6,ACE,PPARGC1A,CACNA1D,TRPA1,BRSK2,SLC39A14,PCK2
GO: Biological Process	GO:0043085	positive regulation of catalytic activity		0.005286	0.04893	47	1713	EPHB4,HGF,EREG,APC2,NMUR1,ADCY1,S100A10,FCER2,PKD2,ANTXR1,FOXJ1,HTR1B,HTR2A,APOE,AREG,ARRB1,DKK1,CD24,PDE5A,INAVA,GRHL3,MAPK11,FZD2,PERP,CEACAM6,ITGA1,ACE,BDNF,FFAR4,CEACAM1,NRP1,GHR,BTC,C5,CHRFAM7A,CACNA1D,DRD1,CAV1,EEF1A2,TGFB2,TGFB3,THY1,TMSB4X,CDH3,MAPK8IP2,EPHA7,EPHB1
GO: Cellular Component	GO:0099572	postsynaptic specialization		0.005378	0.03292	18	485	MAP2,ADCY1,PPP1R1B,SORBS2,SLC6A9,ARRB1,PRKCG,CACNG4,ATP1A3,GABRA4,ADGRB1,DMD,CHRFAM7A,DRD1,SYNE1,EFNB3,MAPK8IP2,EPHA7
GO: Biological Process	GO:0045927	positive regulation of growth		0.005379	0.04971	14	342	FOXS1,TNC,AGR2,APOE,RIMS2,BDNF,NRP1,GHR,GLI1,DIO3,L1CAM,SYT2,TGFB2,MEGF8
GO: Biological Process	GO:2001185	regulation of CD8-positive, alpha-beta T cell activation		0.005404	0.04987	4	38	HFE,MAPK8IP1,CEACAM6,CEACAM1
GO: Biological Process	GO:0003205	cardiac chamber development		0.005428	0.04993	11	238	SEMA3C,CCM2L,FZD2,GATA3,NRP1,STRA6,RBP4,NR2F1,ADGRG6,TGFB2,IFT88
GO: Biological Process	GO:0002011	morphogenesis of an epithelial sheet		0.005428	0.04993	9	173	SCNN1B,SCNN1G,SEC14L4,PCDH18,GRHL3,CEACAM6,CEACAM1,MEGF8,CDH1
GO: Cellular Component	GO:0014069	postsynaptic density		0.005795	0.03477	17	451	MAP2,ADCY1,PPP1R1B,SORBS2,SLC6A9,ARRB1,PRKCG,CACNG4,ATP1A3,ADGRB1,DMD,CHRFAM7A,DRD1,SYNE1,EFNB3,MAPK8IP2,EPHA7
GO: Cellular Component	GO:0032279	asymmetric synapse		0.005795	0.03477	17	451	MAP2,ADCY1,PPP1R1B,SORBS2,SLC6A9,ARRB1,PRKCG,CACNG4,ATP1A3,ADGRB1,DMD,CHRFAM7A,DRD1,SYNE1,EFNB3,MAPK8IP2,EPHA7
GO: Cellular Component	GO:0031527	filopodium membrane		0.006038	0.03485	3	20	ANTXR1,ITGA3,DMD
GO: Cellular Component	GO:0044292	dendrite terminus		0.006038	0.03485	3	20	MAP2,MAPK8IP1,L1CAM
GO: Cellular Component	GO:0043194	axon initial segment		0.006038	0.03485	3	20	MAP2,ANK3,KCNQ2
GO: Cellular Component	GO:0033268	node of Ranvier		0.006038	0.03485	3	20	ANK3,KCNQ2,CDH1
GO: Cellular Component	GO:0044304	main axon		0.006167	0.03526	6	87	MAP2,ANK3,KCNQ2,CHRFAM7A,THY1,CDH1
GO: Cellular Component	GO:0098644	complex of collagen trimers		0.006946	0.03898	3	21	COL1A1,COL4A5,COL5A2
GO: Cellular Component	GO:1902710	GABA receptor complex		0.006946	0.03898	3	21	GABBR2,GABRA4,GABRB1
GO: Cellular Component	GO:1902495	transmembrane transporter complex		0.007171	0.03987	14	350	PKD2,SCN9A,SCNN1A,SCNN1B,SCNN1G,CACNG4,ATP1A3,GABRA4,GABRB1,KCNQ2,CACNA1G,CHRFAM7A,CACNA1D,ABCB8
GO: Cellular Component	GO:0030658	transport vesicle membrane		0.007675	0.04228	11	247	TMEM184A,OTOF,RPH3AL,AREG,SLC6A9,SREBF1,CEACAM1,DMD,RAB27B,SYT2,MAL2
GO: Cellular Component	GO:0032426	stereocilium tip		0.007932	0.04292	3	22	ESPNL,PKHD1L1,CORO1A
GO: Cellular Component	GO:0043034	costamere		0.007932	0.04292	3	22	ANK3,DMD,KRT8
GO: Cellular Component	GO:0032809	neuronal cell body membrane		0.008022	0.04302	4	42	FLRT1,ATP1A3,CADM2,THY1
GO: Cellular Component	GO:0032838	plasma membrane bounded cell projection cytoplasm		0.008114	0.04313	15	392	MAP2,SCNN1A,CCDC96,SYBU,EFHC2,CABCOCO1,ACE,GLI1,MGARP,RAB27B,DYNC2I2,DYNC2H1,IFT88,RP1L1,PACRG
GO: Cellular Component	GO:0035869	ciliary transition zone		0.008247	0.04346	7	121	CC2D2A,CEP126,INVS,GLI1,TCTN1,IFT88,RP1L1
GO: Cellular Component	GO:0031091	platelet alpha granule		0.008475	0.04428	6	93	HGF,CFD,TGFB2,TGFB3,TMSB4X,PCDH7
GO: Cellular Component	GO:0030665	clathrin-coated vesicle membrane		0.008611	0.0446	7	122	EREG,APOE,AREG,FZD2,AVPR2,BTC,SYT2
GO: Cellular Component	GO:0031093	platelet alpha granule lumen		0.008757	0.04497	5	67	HGF,CFD,TGFB2,TGFB3,TMSB4X
GO: Cellular Component	GO:0005794	Golgi apparatus		0.009105	0.04637	48	1792	SPRY1,APC2,GLYCTK,GALNT16,GASK1B,MGAT3,OTOF,PKD2,CHAC1,COL1A1,SECTM1,HSPG2,ANK3,APLP1,SYBU,APOE,AREG,ARRB1,FUT1,ATP1A3,MUC5AC,AVPR2,SREBF1,PERP,GALNT7,CAPN8,DNAJC28,ST3GAL5,DMD,RAB27B,NOTCH3,B4GALNT4,DYNC2H1,SYNE1,MUC16,CAT,MUC5B,B3GNT7,CAV1,GPC6,LFNG,TGFB2,AP4S1,IFT88,ENTPD6,ERMAP,ELF3,CDH1
GO: Cellular Component	GO:0005579	membrane attack complex		0.009277	0.04685	2	8	C5,C7
GO: Cellular Component	GO:0034702	ion channel complex		0.009381	0.04698	13	325	PKD2,SCN9A,SCNN1A,SCNN1B,SCNN1G,CACNG4,GABRA4,GABRB1,KCNQ2,CACNA1G,CHRFAM7A,CACNA1D,ABCB8
Domain	2.60.40.10	-	Gene3D	1.935e-08	3.411e-05	38	663	EPHB4,HFE,CRLF1,LRRC24,PDGFRL,SEMA3A,FLRT1,SECTM1,HSPG2,SEMA3C,MXRA5,TNC,MXRA8,FSD1,VWA1,UNC5C,IL2RB,SEMA3E,CEACAM6,ITGB4,CADM2,CEACAM1,GHR,IGSF10,PXDN,NFATC2,SDK1,L1CAM,PKHD1L1,SEMA3D,THY1,LINGO1,HMCN1,ERMAP,LSAMP,OSMR,EPHA7,EPHB1
Domain	IPR013783	Ig-like_fold	InterPro	3.359e-08	3.411e-05	39	706	EPHB4,HFE,CRLF1,LRRC24,PDGFRL,SEMA3A,FLRT1,SECTM1,HSPG2,SEMA3C,MXRA5,TNC,MXRA8,FSD1,VWA1,SLC4A2,UNC5C,IL2RB,SEMA3E,CEACAM6,ITGB4,CADM2,CEACAM1,GHR,IGSF10,PXDN,NFATC2,SDK1,L1CAM,PKHD1L1,SEMA3D,THY1,LINGO1,HMCN1,ERMAP,LSAMP,OSMR,EPHA7,EPHB1
Domain	IPR013098	Ig_I-set	InterPro	2.539e-06	0.001289	16	190	LRRC24,PDGFRL,HSPG2,SEMA3C,MXRA5,UNC5C,CEACAM6,CADM2,CEACAM1,IGSF10,PXDN,SDK1,L1CAM,LINGO1,HMCN1,LSAMP
Domain	PF07679	I-set	Pfam	2.539e-06	0.001289	16	190	LRRC24,PDGFRL,HSPG2,SEMA3C,MXRA5,UNC5C,CEACAM6,CADM2,CEACAM1,IGSF10,PXDN,SDK1,L1CAM,LINGO1,HMCN1,LSAMP
Domain	PS01186	EGF_2	PROSITE	1.257e-05	0.005105	18	265	EPHB4,EREG,ITGBL1,HSPG2,TNC,AREG,DLK2,ITGB4,BTC,C7,NOTCH3,LAMA5,EDIL3,THBS3,HMCN1,MEGF8,EPHA7,EPHB1
Domain	IPR016201	PSI	InterPro	3.227e-05	0.007565	7	44	SEMA3A,SEMA6B,SEMA3C,SEMA3E,ITGB4,SEMA3D,MEGF8
Domain	IPR033929	Tensin_PTB	InterPro	3.558e-05	0.007565	3	4	TNS3,TNS2,TNS4
Domain	SM00060	FN3	SMART	3.573e-05	0.007565	14	185	EPHB4,CRLF1,FLRT1,TNC,FSD1,VWA1,IL2RB,ITGB4,GHR,SDK1,L1CAM,OSMR,EPHA7,EPHB1
Domain	PF00041	fn3	Pfam	3.679e-05	0.007565	13	162	EPHB4,CRLF1,FLRT1,TNC,FSD1,VWA1,ITGB4,GHR,SDK1,L1CAM,OSMR,EPHA7,EPHB1
Domain	IPR013032	EGF-like_CS	InterPro	3.725e-05	0.007565	17	261	EPHB4,EREG,HSPG2,TNC,AREG,DLK2,ITGB4,BTC,C7,NOTCH3,LAMA5,EDIL3,THBS3,HMCN1,MEGF8,EPHA7,EPHB1
Domain	SM00423	PSI	SMART	4.349e-05	0.007837	7	46	SEMA3A,SEMA6B,SEMA3C,SEMA3E,ITGB4,SEMA3D,MEGF8
Domain	IPR027231	Semaphorin	InterPro	4.631e-05	0.007837	5	20	SEMA3A,SEMA6B,SEMA3C,SEMA3E,SEMA3D
Domain	PS50853	FN3	PROSITE	7.908e-05	0.01112	14	199	EPHB4,CRLF1,FLRT1,TNC,FSD1,VWA1,IL2RB,ITGB4,GHR,SDK1,L1CAM,OSMR,EPHA7,EPHB1
Domain	SM00409	IG	SMART	8.213e-05	0.01112	22	421	LRRC24,PDGFRL,SEMA3A,HSPG2,SEMA3C,MXRA5,MXRA8,UNC5C,SEMA3E,CEACAM6,CADM2,CEACAM1,IGSF10,PXDN,SDK1,L1CAM,SEMA3D,THY1,LINGO1,HMCN1,ERMAP,LSAMP
Domain	IPR003599	Ig_sub	InterPro	8.213e-05	0.01112	22	421	LRRC24,PDGFRL,SEMA3A,HSPG2,SEMA3C,MXRA5,MXRA8,UNC5C,SEMA3E,CEACAM6,CADM2,CEACAM1,IGSF10,PXDN,SDK1,L1CAM,SEMA3D,THY1,LINGO1,HMCN1,ERMAP,LSAMP
Domain	PS50835	IG_LIKE	PROSITE	0.0001108	0.01407	24	491	HFE,CRLF1,LRRC24,PDGFRL,SEMA3A,HSPG2,SEMA3C,MXRA5,MXRA8,UNC5C,SEMA3E,CEACAM6,CADM2,CEACAM1,IGSF10,PXDN,SDK1,L1CAM,SEMA3D,THY1,LINGO1,HMCN1,ERMAP,LSAMP
Domain	SM00408	IGc2	SMART	0.0001325	0.01424	15	235	LRRC24,PDGFRL,HSPG2,MXRA5,UNC5C,CEACAM6,CADM2,CEACAM1,IGSF10,PXDN,SDK1,L1CAM,LINGO1,HMCN1,LSAMP
Domain	IPR003598	Ig_sub2	InterPro	0.0001325	0.01424	15	235	LRRC24,PDGFRL,HSPG2,MXRA5,UNC5C,CEACAM6,CADM2,CEACAM1,IGSF10,PXDN,SDK1,L1CAM,LINGO1,HMCN1,LSAMP
Domain	IPR003961	FN3_dom	InterPro	0.0001332	0.01424	14	209	EPHB4,CRLF1,FLRT1,TNC,FSD1,VWA1,IL2RB,ITGB4,GHR,SDK1,L1CAM,OSMR,EPHA7,EPHB1
Domain	IPR007110	Ig-like_dom	InterPro	0.0001596	0.01621	24	503	HFE,CRLF1,LRRC24,PDGFRL,SEMA3A,HSPG2,SEMA3C,MXRA5,MXRA8,UNC5C,SEMA3E,CEACAM6,CADM2,CEACAM1,IGSF10,PXDN,SDK1,L1CAM,SEMA3D,THY1,LINGO1,HMCN1,ERMAP,LSAMP
Domain	IPR015497	EGF_rcpt_ligand	InterPro	0.0001724	0.01667	3	6	EREG,AREG,BTC
Domain	PS00303	S100_CABP	PROSITE	0.0002138	0.01888	5	27	S100A4,S100A6,S100A10,S100P,FLG
Domain	PF01023	S_100	Pfam	0.0002138	0.01888	5	27	S100A4,S100A6,S100A10,S100P,FLG
Domain	IPR013787	S100_Ca-bd_sub	InterPro	0.0002558	0.01924	5	28	S100A4,S100A6,S100A10,S100P,FLG
Domain	IPR001751	S100/CaBP-9k_CS	InterPro	0.0002558	0.01924	5	28	S100A4,S100A6,S100A10,S100P,FLG
Domain	SM01394	S_100	SMART	0.0002558	0.01924	5	28	S100A4,S100A6,S100A10,S100P,FLG
Domain	PF00093	VWC	Pfam	0.0002558	0.01924	5	28	COL1A1,COL5A2,MUC5AC,PXDN,MUC5B
Domain	IPR004724	ENaC	InterPro	0.000297	0.02039	3	7	SCNN1A,SCNN1B,SCNN1G
Domain	IPR027397	Catenin_binding_dom	InterPro	0.0003039	0.02039	5	29	TCF7L1,CDH1,CDH3,CDH11,CDH18
Domain	4.10.900.10	-	Gene3D	0.0003039	0.02039	5	29	TCF7L1,CDH1,CDH3,CDH11,CDH18
Domain	PS50234	VWFA	PROSITE	0.0003116	0.02039	8	82	ANTXR1,COL6A1,ITGA10,VWA1,ITGA1,ITGB4,COL21A1,HMCN1
Domain	PS00022	EGF_1	PROSITE	0.0003213	0.02039	15	255	EREG,ITGBL1,HSPG2,TNC,AREG,DLK2,ITGB4,BTC,C7,NOTCH3,LAMA5,EDIL3,THBS3,HMCN1,MEGF8
Domain	SM00327	VWA	SMART	0.0003676	0.02112	8	84	ANTXR1,COL6A1,ITGA10,VWA1,ITGA1,ITGB4,COL21A1,HMCN1
Domain	PS51004	SEMA	PROSITE	0.0004202	0.02112	5	31	SEMA3A,SEMA6B,SEMA3C,SEMA3E,SEMA3D
Domain	IPR001627	Semap_dom	InterPro	0.0004202	0.02112	5	31	SEMA3A,SEMA6B,SEMA3C,SEMA3E,SEMA3D
Domain	SM00630	Sema	SMART	0.0004202	0.02112	5	31	SEMA3A,SEMA6B,SEMA3C,SEMA3E,SEMA3D
Domain	PF01403	Sema	Pfam	0.0004202	0.02112	5	31	SEMA3A,SEMA6B,SEMA3C,SEMA3E,SEMA3D
Domain	PS00683	RHODANESE_2	PROSITE	0.0004443	0.02112	2	2	TST,MPST
Domain	PS00380	RHODANESE_1	PROSITE	0.0004443	0.02112	2	2	TST,MPST
Domain	IPR000407	GDA1_CD39_NTPase	InterPro	0.0004679	0.02112	3	8	ENTPD2,ENTPD6,ENTPD8
Domain	PF01150	GDA1_CD39	Pfam	0.0004679	0.02112	3	8	ENTPD2,ENTPD6,ENTPD8
Domain	IPR020903	Na+channel_ASC_CS	InterPro	0.0004679	0.02112	3	8	SCNN1A,SCNN1B,SCNN1G
Domain	IPR013625	PTB	InterPro	0.0004679	0.02112	3	8	TNS3,TNS2,TNS4
Domain	PF08416	PTB	Pfam	0.0004679	0.02112	3	8	TNS3,TNS2,TNS4
Domain	PS01238	GDA1_CD39_NTPASE	PROSITE	0.0004679	0.02112	3	8	ENTPD2,ENTPD6,ENTPD8
Domain	PS01206	ASC	PROSITE	0.000691	0.02864	3	9	SCNN1A,SCNN1B,SCNN1G
Domain	IPR001873	Na+channel_ASC	InterPro	0.000691	0.02864	3	9	SCNN1A,SCNN1B,SCNN1G
Domain	PF00858	ASC	Pfam	0.000691	0.02864	3	9	SCNN1A,SCNN1B,SCNN1G
Domain	PS51181	PPASE_TENSIN	PROSITE	0.000691	0.02864	3	9	TNS3,TNS2,TNS4
Domain	IPR000742	EGF-like_dom	InterPro	0.0007864	0.03194	14	249	EREG,ITGBL1,HSPG2,TNC,AREG,DLK2,BTC,C7,NOTCH3,LAMA5,EDIL3,THBS3,HMCN1,MEGF8
Domain	PS01208	VWFC_1	PROSITE	0.0008558	0.03408	5	36	COL1A1,COL5A2,MUC5AC,PXDN,MUC5B
Domain	IPR008972	Cupredoxin	InterPro	0.001016	0.03786	4	22	CP,PKHD1L1,EFNB3,PADI2
Domain	PF00092	VWA	Pfam	0.001073	0.03786	6	56	ANTXR1,COL6A1,ITGA10,VWA1,ITGA1,COL21A1
Domain	PS50184	VWFC_2	PROSITE	0.001101	0.03786	5	38	COL1A1,COL5A2,MUC5AC,PXDN,MUC5B
Domain	SM00214	VWC	SMART	0.001101	0.03786	5	38	COL1A1,COL5A2,MUC5AC,PXDN,MUC5B
Domain	IPR002035	VWF_A	InterPro	0.001102	0.03786	8	99	ANTXR1,COL6A1,ITGA10,VWA1,ITGA1,ITGB4,COL21A1,HMCN1
Domain	IPR000859	CUB_dom	InterPro	0.001178	0.03786	6	57	C1RL,MGAT3,KREMEN2,NRP1,ADGRG6,MEGF8
Domain	1.20.120.350	-	Gene3D	0.001178	0.03786	6	57	NALCN,PKD2,SCN9A,CACNA1G,CACNA1D,TPCN2
Domain	IPR027359	Channel_four-helix_dom	InterPro	0.001178	0.03786	6	57	NALCN,PKD2,SCN9A,CACNA1G,CACNA1D,TPCN2
Domain	PF07691	PA14	Pfam	0.001287	0.03786	2	3	B4GALNT4,PKHD1L1
Domain	IPR011658	PA14_dom	InterPro	0.001287	0.03786	2	3	B4GALNT4,PKHD1L1
Domain	IPR001307	Thiosulphate_STrfase_CS	InterPro	0.001287	0.03786	2	3	TST,MPST
Domain	3.90.182.10	-	Gene3D	0.001287	0.03786	2	3	B4GALNT4,PKHD1L1
Domain	SM00758	PA14	SMART	0.001287	0.03786	2	3	B4GALNT4,PKHD1L1
Domain	IPR018054	Chromogranin_CS	InterPro	0.001287	0.03786	2	3	CHGB,SCG2
Domain	PF01271	Granin	Pfam	0.001287	0.03786	2	3	CHGB,SCG2
Domain	IPR016319	TGF-beta	InterPro	0.001287	0.03786	2	3	TGFB2,TGFB3
Domain	PS00422	GRANINS_1	PROSITE	0.001287	0.03786	2	3	CHGB,SCG2
Domain	IPR001990	Granin	InterPro	0.001287	0.03786	2	3	CHGB,SCG2
Domain	PF02318	FYVE_2	Pfam	0.001316	0.03786	3	11	RPH3AL,MYRIP,RIMS2
Domain	PF00008	EGF	Pfam	0.001324	0.03786	9	126	EREG,HSPG2,TNC,AREG,DLK2,BTC,NOTCH3,EDIL3,HMCN1
Domain	SM00181	EGF	SMART	0.001387	0.03882	13	235	EREG,ITGBL1,HSPG2,TNC,AREG,DLK2,BTC,NOTCH3,LAMA5,EDIL3,THBS3,HMCN1,MEGF8
Domain	SM00462	PTB	SMART	0.001395	0.03882	5	40	TNS3,MAPK8IP1,TNS2,TNS4,MAPK8IP2
Domain	IPR013111	EGF_extracell	InterPro	0.001543	0.04175	6	60	ITGBL1,TNC,DLK2,ITGB4,NOTCH3,EDIL3
Domain	PF07974	EGF_2	Pfam	0.001543	0.04175	6	60	ITGBL1,TNC,DLK2,ITGB4,NOTCH3,EDIL3
Domain	IPR006020	PTB/PI_dom	InterPro	0.001562	0.04175	5	41	TNS3,MAPK8IP1,TNS2,TNS4,MAPK8IP2
Domain	IPR009030	Growth_fac_rcpt_	InterPro	0.001654	0.04266	10	156	EPHB4,HSPG2,TNC,NOTCH3,LAMA5,THBS3,HMCN1,MEGF8,EPHA7,EPHB1
Domain	PF01049	Cadherin_C	Pfam	0.001673	0.04266	4	25	CDH1,CDH3,CDH11,CDH18
Domain	IPR000233	Cadherin_cytoplasmic-dom	InterPro	0.001673	0.04266	4	25	CDH1,CDH3,CDH11,CDH18
Domain	1.10.150.50	-	Gene3D	0.001711	0.04266	8	106	EPHB4,SPDEF,SARM1,SAMD15,SAMD13,ELF3,EPHA7,EPHB1
Domain	PS50916	RABBD	PROSITE	0.001727	0.04266	3	12	RPH3AL,MYRIP,RIMS2
Domain	IPR010911	Rab_BD	InterPro	0.001727	0.04266	3	12	RPH3AL,MYRIP,RIMS2
Domain	IPR001007	VWF_dom	InterPro	0.001743	0.04266	5	42	COL1A1,COL5A2,MUC5AC,PXDN,MUC5B
Domain	IPR020894	Cadherin_CS	InterPro	0.002043	0.04939	8	109	PCDH18,PCDH20,CDH1,CDH3,PCDH7,PCDH9,CDH11,CDH18
Pathway	83068	ECM-receptor interaction	BioSystems: KEGG	1.423e-06	0.001752	11	82	COL1A1,COL4A5,HSPG2,COL6A1,TNC,ITGA10,ITGA1,ITGA3,ITGB4,LAMA5,THBS3
Pathway	M7098	ECM-receptor interaction	MSigDB C2 BIOCARTA (v7.5.1)	1.816e-06	0.001752	11	84	COL1A1,COL5A2,HSPG2,COL6A1,TNC,ITGA10,ITGA1,ITGA3,ITGB4,LAMA5,THBS3
Pathway	M5539	Axon guidance	MSigDB C2 BIOCARTA (v7.5.1)	4.29e-06	0.002758	13	129	EPHB4,SEMA3A,SEMA6B,SEMA3C,UNC5C,SEMA3E,NRP1,NFATC2,L1CAM,SEMA3D,EFNB3,EPHA7,EPHB1
Pathway	1270244	Extracellular matrix organization	BioSystems: REACTOME	7.182e-06	0.002769	20	297	COL1A1,COL4A5,COL5A2,HSPG2,COL6A1,TNC,ITGA10,CEACAM6,ITGA1,ITGA3,ITGB4,CEACAM1,CAPN8,COL21A1,DMD,LAMA5,TGFB2,MMP25,TGFB3,CDH1
Pathway	M5889	Ensemble of genes encoding extracellular matrix and extracellular matrix-associated proteins	MSigDB C2 BIOCARTA (v7.5.1)	8.835e-06	0.002769	44	1026	HGF,EREG,CRLF1,SEMA3A,S100A4,S100A6,S100A10,S100P,COL1A1,SEMA6B,COL4A5,FLG,COL5A2,HSPG2,COL6A1,SEMA3C,MXRA5,TNC,VWA1,AREG,MUC5AC,SEMA3E,INHBB,BDNF,IGSF10,PXDN,COL21A1,BTC,INHBE,LAMA5,MUC16,MUC5B,GPC6,EDIL3,LGALS8,TGFB2,MMP25,TGFB3,SEMA3D,THBS3,HMCN1,MEGF8,LPA,CBLN2
Pathway	M18	Beta1 integrin cell surface interactions	MSigDB C2 BIOCARTA (v7.5.1)	1.14e-05	0.002769	9	66	COL1A1,COL4A5,COL5A2,COL6A1,TNC,ITGA10,ITGA1,ITGA3,LAMA5
Pathway	M8728	Hypertrophic cardiomyopathy (HCM)	MSigDB C2 BIOCARTA (v7.5.1)	1.148e-05	0.002769	10	83	ITGA10,CACNG4,ITGA1,ITGA3,ACE,ITGB4,DMD,CACNA1D,TGFB2,TGFB3
Pathway	114229	Hypertrophic cardiomyopathy (HCM)	BioSystems: KEGG	1.148e-05	0.002769	10	83	ITGA10,CACNG4,ITGA1,ITGA3,ACE,ITGB4,DMD,CACNA1D,TGFB2,TGFB3
Pathway	121494	Dilated cardiomyopathy	BioSystems: KEGG	2.365e-05	0.004562	10	90	ADCY1,ITGA10,CACNG4,ITGA1,ITGA3,ITGB4,DMD,CACNA1D,TGFB2,TGFB3
Pathway	M835	Dilated cardiomyopathy	MSigDB C2 BIOCARTA (v7.5.1)	2.365e-05	0.004562	10	90	ADCY1,ITGA10,CACNG4,ITGA1,ITGA3,ITGB4,DMD,CACNA1D,TGFB2,TGFB3
Pathway	1457799	MET promotes cell motility	BioSystems: REACTOME	4.511e-05	0.007911	6	31	HGF,TNS3,ITGA3,RAP1B,LAMA5,TNS4
Pathway	P00034	Integrin signalling pathway	PantherDB	6.854e-05	0.01102	13	167	ITGBL1,COL1A1,COL4A5,COL5A2,COL6A1,ITGA10,LIMS2,ITGA1,ITGA3,ITGB4,RAP1B,LAMA5,CAV1
Pathway	1457801	MET interacts with TNS proteins	BioSystems: REACTOME	9.664e-05	0.0131	3	5	HGF,TNS3,TNS4
Pathway	83067	Focal adhesion	BioSystems: KEGG	0.0001085	0.0131	14	199	HGF,COL1A1,COL4A5,COL6A1,TNC,ITGA10,PRKCG,ITGA1,ITGA3,ITGB4,RAP1B,LAMA5,CAV1,THBS3
Pathway	M7253	Focal adhesion	MSigDB C2 BIOCARTA (v7.5.1)	0.0001085	0.0131	14	199	HGF,COL1A1,COL5A2,COL6A1,TNC,ITGA10,PRKCG,ITGA1,ITGA3,ITGB4,RAP1B,LAMA5,CAV1,THBS3
Pathway	83065	Axon guidance	BioSystems: KEGG	0.0001104	0.0131	13	175	EPHB4,SEMA3A,SEMA6B,SEMA3C,UNC5C,SEMA3E,NRP1,NFATC2,L1CAM,SEMA3D,EFNB3,EPHA7,EPHB1
Pathway	P00057	Wnt signaling pathway	PantherDB	0.0001154	0.0131	18	305	APC2,PCDH18,PCDH20,ARRB1,DKK1,PRKCG,FZD2,TCF7L1,KREMEN2,NFATC2,GNG4,TLE2,CDH1,CDH3,PCDH7,PCDH9,CDH11,CDH18
Pathway	117293	Arrhythmogenic right ventricular cardiomyopathy (ARVC)	BioSystems: KEGG	0.0001556	0.01668	8	72	ITGA10,CACNG4,TCF7L1,ITGA1,ITGA3,ITGB4,DMD,CACNA1D
Pathway	1270253	Laminin interactions	BioSystems: REACTOME	0.0001694	0.0172	5	25	HSPG2,ITGA1,ITGA3,ITGB4,LAMA5
Pathway	M16376	Arrhythmogenic right ventricular cardiomyopathy (ARVC)	MSigDB C2 BIOCARTA (v7.5.1)	0.0001888	0.01821	8	74	ITGA10,CACNG4,TCF7L1,ITGA1,ITGA3,ITGB4,DMD,CACNA1D
Pathway	M39462	Arrhythmogenic right ventricular cardiomyopathy	MSigDB C2 BIOCARTA (v7.5.1)	0.0002276	0.02091	8	76	ITGA10,CACNG4,TCF7L1,ITGA1,ITGA3,ITGB4,DMD,CACNA1D
Pathway	M53	Beta3 integrin cell surface interactions	MSigDB C2 BIOCARTA (v7.5.1)	0.0003005	0.02635	6	43	COL1A1,COL4A5,TNC,L1CAM,EDIL3,THY1
Pathway	1270303	Axon guidance	BioSystems: REACTOME	0.0003854	0.03233	25	551	EPHB4,HGF,EREG,SEMA3A,SCN9A,COL4A5,COL6A1,ANK3,ITGA10,ARRB1,UNC5C,CD24,IL2RB,SEMA3E,ITGA1,NRP1,BTC,KCNQ2,CACNA1G,CACNA1D,RAP1B,L1CAM,EFNB3,EPHA7,EPHB1
Pathway	83088	Taste transduction	BioSystems: KEGG	0.000418	0.03316	8	83	SCN9A,SCNN1A,SCNN1B,SCNN1G,HTR1B,GABBR2,GABRA4,ENTPD2
Pathway	M198	Syndecan-1-mediated signaling events	MSigDB C2 BIOCARTA (v7.5.1)	0.0004374	0.03316	6	46	HGF,COL1A1,COL4A5,COL5A2,COL6A1,LAMA5
Pathway	M39402	Focal adhesion	MSigDB C2 BIOCARTA (v7.5.1)	0.0004523	0.03316	13	202	HGF,COL1A1,COL5A2,TNC,ITGA10,PRKCG,ITGA1,ITGA3,ITGB4,RAP1B,LAMA5,CAV1,THBS3
Pathway	1270234	Adherens junctions interactions	BioSystems: REACTOME	0.0004873	0.03316	5	31	CADM2,CDH1,CDH3,CDH11,CDH18
Pathway	M766	Glycine, serine and threonine metabolism	MSigDB C2 BIOCARTA (v7.5.1)	0.0004873	0.03316	5	31	GLYCTK,PSAT1,GAMT,PHGDH,CBS
Pathway	1427855	Phosphate bond hydrolysis by NTPDase proteins	BioSystems: REACTOME	0.0005157	0.03316	3	8	ENTPD2,ENTPD6,ENTPD8
Pathway	PW:0000133	selenoamino acid metabolic	Pathway Ontology	0.0005157	0.03316	3	8	MAT2A,GGT5,CBS
Pathway	377263	GABAergic synapse	BioSystems: KEGG	0.0006208	0.03863	8	88	ADCY1,SLC12A5,GABBR2,PRKCG,GABRA4,GABRB1,GNG4,CACNA1D
Pathway	1270231	Cell-Cell communication	BioSystems: REACTOME	0.0006554	0.03914	10	134	LIMS2,MAPK11,FYB1,ITGB4,CADM2,CLDN1,CDH1,CDH3,CDH11,CDH18
Pathway	1270232	Cell junction organization	BioSystems: REACTOME	0.0006695	0.03914	8	89	LIMS2,ITGB4,CADM2,CLDN1,CDH1,CDH3,CDH11,CDH18
Pathway	1457794	Signaling by MET	BioSystems: REACTOME	0.0007018	0.03982	7	69	HGF,TNS3,SPINT1,ITGA3,RAP1B,LAMA5,TNS4
Pathway	1270327	CHL1 interactions	BioSystems: REACTOME	0.0007611	0.04048	3	9	ITGA10,ITGA1,NRP1
Pathway	M22072	Alternative Complement Pathway	MSigDB C2 BIOCARTA (v7.5.1)	0.0007611	0.04048	3	9	CFD,C5,C7
Pathway	552665	Morphine addiction	BioSystems: KEGG	0.0007763	0.04048	8	91	ADCY1,GABBR2,ARRB1,PRKCG,GABRA4,GABRB1,GNG4,DRD1
Pathway	M5884	Ensemble of genes encoding core extracellular matrix including ECM glycoproteins, collagens and proteoglycans	MSigDB C2 BIOCARTA (v7.5.1)	0.0009593	0.0487	15	275	COL1A1,COL4A5,COL5A2,HSPG2,COL6A1,MXRA5,TNC,VWA1,IGSF10,PXDN,COL21A1,LAMA5,EDIL3,THBS3,HMCN1
Transcription Factor Binding Site	CAGGTG_V$E12_Q6	CAGGTG_V$E12_Q6	TFBS	5.494e-14	5.368e-11	72	1950	HGF,CRLF1,MB,WARS2,SLC12A5,SEMA3A,TMEM184A,OTOF,HPGD,KLHL13,SCNN1A,SCNN1G,FLRT1,COL1A1,MAPK8IP1,SELENOP,ATF5,HYOU1,ANK3,NEBL,CORO2A,CARMIL1,RHOH,OSR1,PRKCG,CACNG4,ASB2,RIMS2,TMEM26,FZD2,INVS,HR,GABRB1,GJB6,KREMEN2,SKIDA1,GATA3,ITGA3,GALNT7,NKAIN2,ITGB4,BDNF,RCOR2,FBXO2,OLFML2A,PPARGC1A,GJB2,SCG2,DIO3,CACNA1G,DMD,SDK1,CACNA1D,KRT8,RBM3,SYNE1,LAMA5,SYT2,TFAP2C,ADGRG6,TGFB3,CORO1A,AP4S1,THBS3,RP1L1,…
Transcription Factor Binding Site	AACTTT_UNKNOWN	AACTTT_UNKNOWN	TFBS	2.428e-11	1.186e-08	57	1529	SPRY1,SEMA3A,ITGBL1,HOXC4,PPP1R1B,SFXN2,PCDH18,COL4A5,HSPG2,SELENOP,PSAT1,HTR2A,ANK3,NEBL,CP,CITED1,SLC4A2,OSR1,PRKCG,MAPK11,TCF7L1,MRPL1,INVS,GABRB1,SKIDA1,SREBF1,ITGA1,ITGB4,BDNF,RCOR2,FBXO2,GHR,PPARGC1A,BTC,SCG2,CACNA1G,DMD,GNG4,CACNA1D,RAP1B,PRICKLE1,SYNE1,GPC6,EDIL3,NR2F1,TGFB3,EFNB3,CDK2AP1,CD69,LSAMP,CDH1,PCDH7,PCDH9,CDH11,PCK2,EPHA7,EPHB1
Transcription Factor Binding Site	WGGAATGY_V$TEF1_Q6	WGGAATGY_V$TEF1_Q6	TFBS	1.195e-08	3.891e-06	20	298	FBXL13,CRLF1,SLC12A5,SCNN1A,SPDEF,COL4A5,RPH3AL,APOE,GABRB1,SKIDA1,ITGA3,ITGB4,CACNA1G,DMD,TNS2,SYT2,CAV1,EFNB3,ELF3,CDH3
Transcription Factor Binding Site	GGGAGGRR_V$MAZ_Q6	GGGAGGRR_V$MAZ_Q6	TFBS	2.056e-08	5.021e-06	57	1836	APC2,SLC12A5,S100A4,HOXC4,MGAT3,SCNN1A,COL1A1,COL4A5,COL5A2,HSPG2,ITGA10,MSI1,ZNF385A,PCDH20,SLC4A2,SLC6A9,DKK1,SLC14A1,PRKCG,CACNG4,ASB2,ATP1A3,TCF7L1,HR,SPINT1,KREMEN2,SKIDA1,GATA3,ITGA3,BDNF,PHGDH,RCOR2,FFAR4,NRP1,CACNA1G,DMD,NOTCH3,KLHL4,INHBE,DRD1,SYNE1,RBP4,LAMA5,TNS2,TFAP2C,NR2F1,TGFB2,TGFB3,CORO1A,THBS3,EFNB3,QPRT,CBLN2,PCDH7,PCDH9,MAPK8IP2,EPHA7
Transcription Factor Binding Site	M30149	RYBP_TARGET_GENES	MSigDB	4.202e-07	8.211e-05	54	1858	CRLF1,ACP2,APC2,S100A10,HOXC4,KLHL13,SCNN1A,ANTXR1,TNS3,CHAC1,FOXJ1,SECTM1,COL4A5,ANK3,SEPTIN5,TNC,APLP1,CITED1,VWA1,FLVCR2,GABBR2,CRIP2,CD24,PRKCG,CACNG4,MAPK11,ARMC3,PCLAF,INHBB,SKIDA1,SREBF1,GATA3,ITGA3,BDNF,NRP1,PXDN,ST3GAL5,GLI1,OSCP1,STRA6,RAB27B,KRT8,NRL,L1CAM,B3GNT7,EDIL3,TGFB2,LINGO1,MEGF8,TLE2,ENTPD2,PCDH7,SLC4A11,EPHB1
Transcription Factor Binding Site	TATAAA_V$TATA_01	TATAAA_V$TATA_01	TFBS	6.435e-07	0.0001048	37	1070	EREG,MAT2A,SEMA3A,S100A4,HOXC4,MGAT3,OTOF,KLHL13,FLRT1,COL1A1,SEMA6B,SELENOP,SEMA3C,ANK3,CP,CITED1,AREG,DKK1,CD24,INVS,SKIDA1,GALNT7,ACE,BDNF,PPARGC1A,DIO3,DMD,KRT8,SYNE1,RBP4,GPC6,NR2F1,TGFB2,TGFB3,CD69,TNNT1,EPHA7
Transcription Factor Binding Site	TAATTA_V$CHX10_01	TAATTA_V$CHX10_01	TFBS	9.218e-07	0.0001287	27	656	SPRY1,EREG,SEMA3A,ITGBL1,HOXC4,HPGD,PPP1R1B,SFXN2,PCDH18,COL1A1,COL4A5,NEBL,CARMIL1,ITGA10,ARRB1,FZD2,INVS,GJB6,SKIDA1,BDNF,NRP1,C5,DMD,KLHL4,NRL,NR2F1,RP1L1
Transcription Factor Binding Site	V$EFC_Q6	V$EFC_Q6	TFBS	3.711e-06	0.0003946	14	221	WARS2,HOXC4,SCNN1A,FLRT1,CRIP2,SLC4A2,ARMC3,BDNF,DIO3,DMD,CACNA1D,TNS2,EFNB3,CD69
Transcription Factor Binding Site	V$CACBINDINGPROTEIN_Q6	V$CACBINDINGPROTEIN_Q6	TFBS	4.222e-06	0.0003946	13	193	HOXC4,MGAT3,FOXS1,ZNF385A,PRKCG,HR,RCOR2,CACNA1G,DMD,CACNA1D,AP4S1,THBS3,EFNB3
Transcription Factor Binding Site	GGGTGGRR_V$PAX4_03	GGGTGGRR_V$PAX4_03	TFBS	4.318e-06	0.0003946	35	1068	CRLF1,SLC12A5,S100A10,HOXC4,MGAT3,COL1A1,HSPG2,AGR2,ITGA10,CITED1,MSI1,ZNF385A,PPL,OSR1,PRKCG,ATP1A3,HR,GJB6,SKIDA1,RCOR2,CACNA1G,CA11,CACNA1D,INHBE,RBM3,NR2F1,EEF1A2,TGFB3,CORO1A,AP4S1,THBS3,EFNB3,CDK2AP1,SLC39A14,EPHB1
Transcription Factor Binding Site	M29973	FOXN3_TARGET_GENES	MSigDB	4.521e-06	0.0003946	44	1502	FBXL13,MAT2A,NMUR1,CHGB,CCDC96,CEP126,PLEKHH2,FOXJ1,COL6A1,NOP56,FLVCR2,SLC4A2,LIMS2,CCM2L,ARMC3,SKIDA1,ITGA3,ACE,NKAIN2,ITGB4,FBXO2,CEACAM1,NRP1,PXDN,KCNQ2,CACNA1G,OSCP1,TCTN1,TRDMT1,NRL,DYNC2H1,LAMA5,B3GNT7,TFAP2C,NR2F1,EEF1A2,ARL4C,THBS3,IFT88,KIAA0825,ENTPD6,CDH11,PCK2,SLC4A11
Transcription Factor Binding Site	GCANCTGNY_V$MYOD_Q6	GCANCTGNY_V$MYOD_Q6	TFBS	4.847e-06	0.0003946	27	717	CRLF1,SLC12A5,TMEM184A,DEPTOR,NEBL,ZNF385A,CRIP2,OSR1,PRKCG,ATP1A3,SKIDA1,GATA3,NKAIN2,ITGB4,BDNF,PPARGC1A,C7,DMD,KRT8,PRICKLE1,SYNE1,LAMA5,TFAP2C,AP4S1,THBS3,PCDH9,RASD2
Transcription Factor Binding Site	V$MZF1_01	V$MZF1_01	TFBS	5.284e-06	0.0003971	13	197	HOXC4,MGAT3,MSI1,ZNF385A,PRKCG,HR,SKIDA1,ITGA3,RCOR2,CACNA1D,INHBE,RBM3,THBS3
Transcription Factor Binding Site	V$MYOD_Q6	V$MYOD_Q6	TFBS	6.229e-06	0.0004057	13	200	SLC12A5,OSR1,PRKCG,RIMS2,INVS,HR,NKAIN2,ITGB4,PPARGC1A,SCG2,KRT8,AP4S1,CDH1
Transcription Factor Binding Site	V$E12_Q6	V$E12_Q6	TFBS	6.229e-06	0.0004057	13	200	SLC12A5,KLHL13,CORO2A,OSR1,INVS,HR,NKAIN2,ITGB4,GJB2,SCG2,KRT8,LAMA5,TGFB3
Transcription Factor Binding Site	GGGYGTGNY_UNKNOWN	GGGYGTGNY_UNKNOWN	TFBS	2.251e-05	0.001375	21	524	CRLF1,SLC4A2,OSR1,PRKCG,CACNG4,FUT1,ATP1A3,TCF7L1,SARM1,PERP,ITGA3,ITGB4,BDNF,RCOR2,BTD,DYNC2I2,RBM3,SYNE1,CAV1,EDIL3,PCDH9
Transcription Factor Binding Site	TGATTTRY_V$GFI1_01	TGATTTRY_V$GFI1_01	TFBS	4.876e-05	0.002802	13	243	HOXC4,FLRT1,SEMA3C,DEPTOR,AGR2,RIMS2,PCLAF,GALNT7,BDNF,PPARGC1A,DMD,RP1L1,LSAMP
Transcription Factor Binding Site	CTGCAGY_UNKNOWN	CTGCAGY_UNKNOWN	TFBS	6.326e-05	0.003198	22	606	HGF,APC2,DACT2,SLC12A5,KLHL13,DEPTOR,ANK3,ANPEP,CITED1,CRIP2,ATP1A3,SARM1,SKIDA1,BDNF,RCOR2,OLFML2A,DMD,NR2F1,THY1,PCDH7,PCDH9,EPHA7
Transcription Factor Binding Site	V$HOXA4_Q2	V$HOXA4_Q2	TFBS	6.599e-05	0.003198	12	216	MAP2,ITGBL1,HOXC4,APOE,BDNF,NRP1,PPARGC1A,DMD,NR2F1,EFNB3,RP1L1,PCDH9
Transcription Factor Binding Site	M40710	HMGB1_TARGET_GENES	MSigDB	6.693e-05	0.003198	41	1523	EPHB4,CRLF1,MAP2,DIPK1B,TST,MAPK8IP1,CDC42BPG,SEMA3C,MXRA8,APLP1,MSI1,ZNF385A,FAM81A,SLC4A2,LIMS2,ARRB1,CD24,DLK2,GAMT,SYNC,ITGB4,NACAD,GHR,OLFML2A,ST3GAL5,BHLHA15,PXMP2,LIPT2,GNG4,CCNJL,NWD1,PRICKLE1,SPTSSB,BRSK2,LAMA5,CAV1,CORO1A,ENHO,TLE2,ERMAP,FILIP1L
Transcription Factor Binding Site	V$RP58_01	V$RP58_01	TFBS	6.873e-05	0.003198	11	184	HGF,HOXC4,CACNG4,RIMS2,RCOR2,CACNA1G,DMD,PRICKLE1,TGFB3,PACRG,EPHA7
Transcription Factor Binding Site	CTTTAAR_UNKNOWN	CTTTAAR_UNKNOWN	TFBS	7.863e-05	0.003209	26	795	MAP2,SEMA3A,ITGBL1,SFXN2,PCDH18,APLP1,CITED1,RASL11A,PRKCG,RIMS2,TCF7L1,SKIDA1,ITGA1,ITGA3,NKAIN2,BDNF,FBXO2,PPARGC1A,SUMF1,DMD,CACNA1D,NRL,CLDN1,TGFB2,TGFB3,PCDH9
Transcription Factor Binding Site	TGCCAAR_V$NF1_Q6	TGCCAAR_V$NF1_Q6	TFBS	7.914e-05	0.003209	21	572	HGF,MAT2A,ADCY1,NALCN,HPGD,FLRT1,AGR2,HR,GJB6,SKIDA1,BDNF,RCOR2,GHR,OLFML2A,NFATC2,DMD,CACNA1D,RBP4,NR2F1,TGFB3,PCDH7
Transcription Factor Binding Site	V$LYF1_01	V$LYF1_01	TFBS	8.213e-05	0.003209	12	221	SPRY1,MSI1,SLC4A2,SKIDA1,ITGB4,BDNF,NRP1,PRICKLE1,TFAP2C,EFNB3,CDK2AP1,TNNT1
Transcription Factor Binding Site	V$CACCCBINDINGFACTOR_Q6	V$CACCCBINDINGFACTOR_Q6	TFBS	8.213e-05	0.003209	12	221	CRLF1,SLC12A5,HOXC4,PPP1R1B,SLC6A9,HR,KREMEN2,SKIDA1,ITGB4,RCOR2,ENTPD2,EPHA7
Transcription Factor Binding Site	V$AR_Q2	V$AR_Q2	TFBS	9.099e-05	0.003419	8	100	HOXC4,RIMS2,BDNF,PPARGC1A,DMD,CA11,RBM3,TNS2
Transcription Factor Binding Site	CTAWWWATA_V$RSRFC4_Q2	CTAWWWATA_V$RSRFC4_Q2	TFBS	0.0001022	0.00365	14	298	MAT2A,MB,SLC12A5,S100A4,HOXC4,MGAT3,ITGA10,CD24,RIMS2,PPARGC1A,DMD,NR2F1,EEF1A2,EPHA7
Transcription Factor Binding Site	M30159	SIX1_TARGET_GENES	MSigDB	0.0001065	0.00365	16	376	HPGD,TMEM200C,COL1A1,MAPK8IP1,SEMA3C,ANK3,CORO2A,CARMIL1,FAM81A,CRIP2,LIMS2,ARRB1,SREBF1,NRP1,MEGF8,ELF3
Transcription Factor Binding Site	V$GRE_C	V$GRE_C	TFBS	0.0001121	0.00365	8	103	SEMA3A,HOXC4,SCNN1A,ATP1A3,RIMS2,BDNF,NR2F1,LSAMP
Transcription Factor Binding Site	V$HNF1_01	V$HNF1_01	TFBS	0.0001154	0.00365	11	195	SEMA3A,HOXC4,FLRT1,COL4A5,ANPEP,BDNF,NRP1,DMD,PRICKLE1,NR2F1,SLC39A14
Transcription Factor Binding Site	V$MIF1_01	V$MIF1_01	TFBS	0.0001158	0.00365	9	132	CRLF1,WARS2,SREBF1,BDNF,DIO3,DMD,TGFB3,EFNB3,PACRG
Transcription Factor Binding Site	V$AML1_Q6	V$AML1_Q6	TFBS	0.000132	0.003794	11	198	HOXC4,EDARADD,SCNN1A,ANK3,ITGA10,SLC6A9,DKK1,RCOR2,PRICKLE1,THBS3,CD69
Transcription Factor Binding Site	V$AML1_01	V$AML1_01	TFBS	0.000132	0.003794	11	198	HOXC4,EDARADD,SCNN1A,ANK3,ITGA10,SLC6A9,DKK1,RCOR2,PRICKLE1,THBS3,CD69
Transcription Factor Binding Site	RRAGTTGT_UNKNOWN	RRAGTTGT_UNKNOWN	TFBS	0.000132	0.003794	11	198	AGA,INVS,ITGA1,BDNF,GHR,DMD,CA11,EDIL3,PKHD1L1,NR2F1,PCDH7
Transcription Factor Binding Site	TGANTCA_V$AP1_C	TGANTCA_V$AP1_C	TFBS	0.0001367	0.003815	28	918	MAP2,S100A10,KLHL13,COL1A1,SEMA6B,COL5A2,HSPG2,ANK3,NEBL,AGR2,MSI1,PRKCG,SKIDA1,PERP,ITGB4,BDNF,FBXO2,PPARGC1A,DMD,RAB27B,KRT8,RBP4,SYT2,EEF1A2,AP4S1,OSMR,PCDH9,SLC4A11
Transcription Factor Binding Site	M40811	ZSCAN4_TARGET_GENES	MSigDB	0.0001492	0.003997	30	1020	ACP2,PLEKHG1,SCN9A,JCAD,ANK3,SEPTIN5,APLP1,FSD1,CITED1,SYBU,ARRB1,ATP1A3,IL2RB,TCF7L1,MRPL1,SPINT1,GHR,SUMF1,CHRFAM7A,TRDMT1,CACNA1D,TRPA1,DYNC2I2,BRSK2,GPC6,NR2F1,CLDN1,TGFB2,ADGRG2,SAMD13
Transcription Factor Binding Site	AAANWWTGC_UNKNOWN	AAANWWTGC_UNKNOWN	TFBS	0.0001514	0.003997	10	168	HOXC4,ANK3,GATA3,PPARGC1A,DMD,CACNA1D,GPC6,CDK2AP1,LSAMP,EPHA7
Transcription Factor Binding Site	V$CDX2_Q5	V$CDX2_Q5	TFBS	0.000179	0.004602	11	205	EREG,HOXC4,ASB2,RIMS2,SKIDA1,NRP1,PPARGC1A,DMD,LSAMP,PCDH7,EPHA7
Transcription Factor Binding Site	TTGTTT_V$FOXO4_01	TTGTTT_V$FOXO4_01	TFBS	0.0001896	0.00475	41	1599	CRLF1,MAT2A,SEMA3A,HOXC4,KLHL13,PCDH18,COL1A1,COL4A5,HSPG2,SELENOP,HTR1B,ANK3,AGR2,ITGA10,CITED1,MSI1,CRIP2,CD24,MRPL1,HR,SKIDA1,ITGA1,ITGA3,ITGB4,BDNF,NRP1,GHR,PPARGC1A,DMD,SDK1,RAP1B,NR2F1,ADGRG6,TGFB2,TGFB3,CORO1A,THBS3,GUCY1A2,PCDH7,CDH11,EPHA7
Transcription Factor Binding Site	M40770	ATXN7L3_TARGET_GENES	MSigDB	0.0002084	0.00509	13	281	EREG,S100A6,S100A10,SEMA3C,NOP56,AREG,PCLAF,ITGA3,KRT18,CAV1,ADGRG6,SLC39A14,PCK2
Transcription Factor Binding Site	V$TEF1_Q6	V$TEF1_Q6	TFBS	0.000221	0.005265	10	176	SCNN1A,ANK3,SLC6A9,SKIDA1,GATA3,BDNF,SYT2,THBS3,ELF3,PADI2
Transcription Factor Binding Site	V$CRX_Q4	V$CRX_Q4	TFBS	0.0003287	0.007647	11	220	SLC12A5,HOXC4,AGA,FLRT1,ZNF385A,HR,C5,DMD,SYNE1,NR2F1,TNNT1
Transcription Factor Binding Site	CAGGTA_V$AREB6_01	CAGGTA_V$AREB6_01	TFBS	0.0003488	0.007702	21	638	HGF,CRLF1,HOXC4,SPDEF,AGR2,MSI1,ATP1A3,AVPR2,SKIDA1,BDNF,IGSF10,CACNA1G,DMD,CACNA1D,KRT8,TGFB2,TGFB3,CORO1A,CDK2AP1,PACRG,EPHA7
Transcription Factor Binding Site	V$ISRE_01	V$ISRE_01	TFBS	0.0003589	0.007702	10	187	EREG,MAP2,ZNF385A,IFIT2,UNC5C,BDNF,PPARGC1A,MMP25,CDH3,PCDH7
Transcription Factor Binding Site	V$TCF11_01	V$TCF11_01	TFBS	0.0003589	0.007702	10	187	MAP2,MB,RIMS2,SKIDA1,BDNF,NRP1,DMD,RBM3,NR2F1,TGFB3
Transcription Factor Binding Site	CTTTGT_V$LEF1_Q2	CTTTGT_V$LEF1_Q2	TFBS	0.0003626	0.007702	39	1543	CRLF1,MAP2,MAT2A,APC2,SEMA3A,HOXC4,FLRT1,PCDH18,COL1A1,ANK3,ZNF385A,CRIP2,SLC4A2,DKK1,ATP1A3,MAPK11,TCF7L1,HR,INHBB,GJB6,SKIDA1,NKAIN2,BDNF,RCOR2,PPARGC1A,CACNA1G,DMD,NOTCH3,KLHL4,RAP1B,L1CAM,GPC6,TGFB2,THBS3,EFNB3,CDH3,PCDH7,PCDH9,CDH11
Transcription Factor Binding Site	V$CEBPDELTA_Q6	V$CEBPDELTA_Q6	TFBS	0.0003743	0.007781	10	188	SEMA3A,ITGBL1,HOXC4,SFXN2,CARMIL1,ACE,BDNF,DMD,SDK1,TNS2
Transcription Factor Binding Site	CAGCTG_V$AP4_Q5	CAGCTG_V$AP4_Q5	TFBS	0.0004034	0.008189	32	1184	HOXC4,TMEM184A,PCDH18,FOXS1,MAPK8IP1,DEPTOR,ZNF385A,CRIP2,SLC4A2,PRKCG,ASB2,SKIDA1,GATA3,ITGA3,ACE,RCOR2,GHR,CACNA1G,C7,DMD,CTXN1,CA11,PRICKLE1,L1CAM,LAMA5,TFAP2C,TGFB2,TGFB3,TNNT1,PADI2,CDH3,PCDH9
Transcription Factor Binding Site	YTATTTTNR_V$MEF2_02	YTATTTTNR_V$MEF2_02	TFBS	0.0004107	0.008189	19	555	MB,SLC12A5,ITGBL1,HPGD,CARMIL1,ITGA10,SLC14A1,ASB2,RIMS2,BDNF,PPARGC1A,DMD,SYNE1,CAT,EEF1A2,TGFB3,MAL2,TNNT1,PCDH9
Transcription Factor Binding Site	V$SP3_Q3	V$SP3_Q3	TFBS	0.0004603	0.008994	10	193	SLC12A5,HOXC4,SLC4A2,PRKCG,FZD2,BDNF,CACNA1G,EFNB3,CDH3,EPHB1
Transcription Factor Binding Site	V$HSF2_01	V$HSF2_01	TFBS	0.0005193	0.009949	10	196	MAP2,MAT2A,RPH3AL,RIMS2,GABRB1,DMD,CACNA1D,NR2F1,EFNB3,PCDH7
Transcription Factor Binding Site	TTANTCA_UNKNOWN	TTANTCA_UNKNOWN	TFBS	0.0005756	0.01081	23	758	HGF,EREG,CRLF1,MAP2,SEMA3A,HOXC4,OTOF,KLHL13,SDF2L1,COL4A5,TCF7L1,GABRB1,SSTR5,C5,DMD,PRICKLE1,L1CAM,ADGRG6,MAL2,CDK2AP1,RP1L1,PCDH7,PCDH9
Transcription Factor Binding Site	M30087	NFKBIA_TARGET_GENES	MSigDB	0.000602	0.0111	34	1317	PLPPR3,ACOX2,PIP5KL1,SECTM1,CDC42BPG,HSPG2,RPH3AL,FLVCR2,GABBR2,MISP,ARRB1,PRKCG,TMEM26,SARM1,GALNT7,SSTR5,GPR162,ITGB4,CADM2,CSDC2,FFAR4,LIPT2,STRA6,NEU4,KRT8,B4GALNT4,KRT18,SPTSSB,ESYT1,TFAP2C,TLE2,ENTPD2,ENTPD6,ELF3
Transcription Factor Binding Site	TGGAAA_V$NFAT_Q4_01	TGGAAA_V$NFAT_Q4_01	TFBS	0.0007205	0.01246	37	1491	HGF,SPRY1,GDAP1,C1RL,SEMA3A,S100A10,HOXC4,KLHL13,PPP1R1B,SCNN1A,ANTXR1,HSPG2,ZNF385A,PCDH20,AREG,UNC5C,PRKCG,FYB1,SPINT1,SKIDA1,GATA3,GALNT7,SSTR5,BDNF,PHGDH,PPARGC1A,NFATC2,SCG2,DMD,KLHL4,TGFB2,TGFB3,AP4S1,THBS3,EFNB3,CDK2AP1,LSAMP
Transcription Factor Binding Site	V$ALPHACP1_01	V$ALPHACP1_01	TFBS	0.0007352	0.01246	10	205	PPP1R1B,DNAJC12,COL1A1,ZNF385A,KLHL4,TPCN2,NRL,RBM3,TGFB3,CDH1
Transcription Factor Binding Site	V$TEF_Q6	V$TEF_Q6	TFBS	0.0007352	0.01246	10	205	MAP2,ITGBL1,HOXC4,SCNN1G,PCLAF,SKIDA1,ITGA1,NRP1,CACNA1D,MAL2
Transcription Factor Binding Site	V$MYOD_01	V$MYOD_01	TFBS	0.0007352	0.01246	10	205	CRLF1,CORO2A,RIMS2,INVS,ITGA3,PPARGC1A,SCG2,PRICKLE1,RBM3,SYT2
Transcription Factor Binding Site	WGTTNNNNNAAA_UNKNOWN	WGTTNNNNNAAA_UNKNOWN	TFBS	0.0007397	0.01246	16	448	C1RL,S100A10,HOXC4,KLHL13,SPDEF,PCDH18,ITGA10,MRPL1,BDNF,DMD,SLC25A18,CD69,PACRG,PCDH7,PCDH9,EPHB1
Transcription Factor Binding Site	V$PAX2_02	V$PAX2_02	TFBS	0.0007632	0.01262	10	206	HOXC4,OSR1,BDNF,PHGDH,DMD,NR2F1,LSAMP,PACRG,PCDH7,EPHB1
Transcription Factor Binding Site	V$TFIII_Q6	V$TFIII_Q6	TFBS	0.0008178	0.01262	9	172	APC2,MSI1,TCF7L1,GATA3,ITGA3,RCOR2,FFAR4,TGFB3,PCDH9
Transcription Factor Binding Site	V$FOXM1_01	V$FOXM1_01	TFBS	0.0008218	0.01262	10	208	SEMA3A,HOXC4,TMEM184A,SLC4A2,PPARGC1A,DMD,NR2F1,TGFB3,LSAMP,PCDH9
Transcription Factor Binding Site	M30025	IGLV5_37_TARGET_GENES	MSigDB	0.0008266	0.01262	20	635	CRLF1,MAP2,C1RL,TNS3,CITED1,CD24,PDE5A,ASB2,GRHL3,MRPL1,RCOR2,COL21A1,GNG4,KLHL4,CACNA1D,INHBE,LFNG,OSMR,TNNT1,ENTPD8
Transcription Factor Binding Site	V$TATA_C	V$TATA_C	TFBS	0.0008341	0.01262	11	246	SEMA3A,HOXC4,COL1A1,CITED1,RHOH,CD24,INVS,BDNF,NFATC2,TGFB2,TGFB3
Transcription Factor Binding Site	V$HNF3ALPHA_Q6	V$HNF3ALPHA_Q6	TFBS	0.0008521	0.01262	9	173	HOXC4,SPDEF,NEBL,CP,SARM1,ITGA3,C5,DMD,TGFB3
Transcription Factor Binding Site	AAAYWAACM_V$HFH4_01	AAAYWAACM_V$HFH4_01	TFBS	0.0008525	0.01262	10	209	SEMA3A,ITGBL1,NALCN,HTR1B,ITGA3,NKAIN2,BDNF,PPARGC1A,DMD,EPHB1
Transcription Factor Binding Site	V$PR_Q2	V$PR_Q2	TFBS	0.0008525	0.01262	10	209	HFE,PLPPR3,SEMA3A,ITGBL1,SCNN1A,CD24,SKIDA1,BDNF,CACNA1G,NR2F1
Transcription Factor Binding Site	V$HNF1_Q6	V$HNF1_Q6	TFBS	0.0008841	0.01289	10	210	SEMA3A,HOXC4,COL4A5,ANPEP,NRP1,PPARGC1A,C5,DMD,PRICKLE1,SLC39A14
Transcription Factor Binding Site	V$OCT1_Q6	V$OCT1_Q6	TFBS	0.0009166	0.01317	10	211	MAP2,ANK3,PCDH20,RIMS2,TCF7L1,SKIDA1,BDNF,DMD,NRL,NR2F1
Transcription Factor Binding Site	V$E2F_Q6_01	V$E2F_Q6_01	TFBS	0.001313	0.0185	9	184	MAT2A,MSI1,PCLAF,ADGRB1,RCOR2,CACNA1G,DMD,PCDH7,EPHB1
Transcription Factor Binding Site	V$PR_01	V$PR_01	TFBS	0.001357	0.0185	7	116	HOXC4,SCNN1A,BDNF,RBM3,TNS2,PCDH9,EPHA7
Transcription Factor Binding Site	V$OCT1_03	V$OCT1_03	TFBS	0.001363	0.0185	9	185	SEMA3A,HOXC4,FLRT1,COL4A5,RIMS2,BDNF,RCOR2,NRP1,DMD
Transcription Factor Binding Site	V$E2F_Q4_01	V$E2F_Q4_01	TFBS	0.001363	0.0185	9	185	MAT2A,PCLAF,ADGRB1,GATA3,RCOR2,DIO3,DMD,PCDH7,EPHB1
Transcription Factor Binding Site	YWATTWNNRGCT_UNKNOWN	YWATTWNNRGCT_UNKNOWN	TFBS	0.001383	0.01851	5	58	MAP2,PCDH18,ITGA10,SKIDA1,DMD
Transcription Factor Binding Site	V$HSF_Q6	V$HSF_Q6	TFBS	0.001456	0.01913	8	151	C1RL,HOXC4,ANK3,SKIDA1,RCOR2,CACNA1G,LGALS8,CORO1A
Transcription Factor Binding Site	V$IRF_Q6	V$IRF_Q6	TFBS	0.001469	0.01913	9	187	EREG,SEMA3A,KLHL13,ZNF385A,IFIT2,NRP1,LGALS8,CDH3,PCDH7
Transcription Factor Binding Site	V$FOXJ2_02	V$FOXJ2_02	TFBS	0.001639	0.02106	9	190	MAP2,SEMA3A,HOXC4,GHR,PPARGC1A,DMD,CTXN1,NR2F1,SLC39A14
Transcription Factor Binding Site	CTTTGA_V$LEF1_Q2	CTTTGA_V$LEF1_Q2	TFBS	0.001704	0.02162	26	976	SEMA3A,HOXC4,PPP1R1B,SFXN2,PCDH18,ANK3,SLC6A9,DKK1,SLC14A1,MRPL1,INVS,SKIDA1,ITGA1,RCOR2,PPARGC1A,SCG2,DMD,DYNC2I2,PKHD1L1,NR2F1,SUSD2,TMSB4X,CDH3,PCDH7,PCK2,EPHA7
Transcription Factor Binding Site	RGAANNTTC_V$HSF1_01	RGAANNTTC_V$HSF1_01	TFBS	0.001729	0.02166	13	353	MAP2,MAT2A,SEMA3A,COL4A5,RPH3AL,RIMS2,GATA3,BDNF,SCG2,C7,DMD,CACNA1D,EFNB3
Transcription Factor Binding Site	V$GR_01	V$GR_01	TFBS	0.001862	0.02303	8	157	SEMA3A,HOXC4,SCNN1A,GATA3,BDNF,RBM3,TNS2,EPHA7
Transcription Factor Binding Site	AAAYRNCTG_UNKNOWN	AAAYRNCTG_UNKNOWN	TFBS	0.001943	0.02331	12	315	HGF,MAP2,PCDH18,COL4A5,ITGA10,PRKCG,DMD,NR2F1,AP4S1,TMSB4X,PACRG,EPHA7
Transcription Factor Binding Site	TGACCTY_V$ERR1_Q2	TGACCTY_V$ERR1_Q2	TFBS	0.001952	0.02331	23	832	PLPPR3,ADCY1,EDARADD,SCNN1A,HTR1B,ANK3,ANPEP,SLC6A9,DLK2,ATP1A3,RIMS2,BDNF,RCOR2,NRP1,PPARGC1A,GJB2,DMD,SDK1,EEF1A2,RP1L1,ELF3,PCDH7,EPHA7
Transcription Factor Binding Site	V$CHX10_01	V$CHX10_01	TFBS	0.001957	0.02331	9	195	HOXC4,PPP1R1B,PCDH18,NEBL,SKIDA1,DMD,NR2F1,RP1L1,PCDH9
Transcription Factor Binding Site	V$TCF1P_Q6	V$TCF1P_Q6	TFBS	0.002026	0.02385	9	196	EREG,SEMA3A,HOXC4,SCNN1A,SKIDA1,EEF1A2,TGFB3,PCDH9,EPHA7
Transcription Factor Binding Site	V$HEN1_01	V$HEN1_01	TFBS	0.002097	0.02412	8	160	MAP2,ASB2,ACE,BDNF,OLFML2A,KRT8,PRICKLE1,TNS2
Transcription Factor Binding Site	M29994	HES2_TARGET_GENES	MSigDB	0.002099	0.02412	34	1419	EPHB4,FSIP1,C1RL,ACOX2,S100A6,S100A10,S100P,ARID5B,SCNN1A,CHAC1,PSAT1,RPH3AL,ANK3,CP,SYBU,AREG,INAVA,SYNC,ITGA1,SSTR5,CADM2,NRP1,CAPN8,CFD,DNAJC28,CLN6,STRA6,KLHL4,KRT8,INHBE,RBP4,CAV1,TMSB4X,OSMR
Transcription Factor Binding Site	V$AP1_C	V$AP1_C	TFBS	0.002176	0.02448	10	237	MAP2,ANK3,MSI1,SKIDA1,FBXO2,RBP4,SYT2,RP1L1,PCDH9,SLC4A11
Transcription Factor Binding Site	RTTTNNNYTGGM_UNKNOWN	RTTTNNNYTGGM_UNKNOWN	TFBS	0.00218	0.02448	7	126	PDGFRL,HOXC4,PPP1R1B,SLC6A9,NFATC2,DMD,RBP4
Transcription Factor Binding Site	V$PAX4_02	V$PAX4_02	TFBS	0.002245	0.02474	9	199	SEMA3A,HOXC4,PCDH18,SEMA3C,ARRB1,SKIDA1,C5,RP1L1,ABCB8
Transcription Factor Binding Site	TGTTTGY_V$HNF3_Q6	TGTTTGY_V$HNF3_Q6	TFBS	0.002253	0.02474	18	594	SPRY1,SEMA3A,HOXC4,PPP1R1B,FLRT1,SEMA3C,HTR1B,CITED1,SLC14A1,TCF7L1,HR,GABRB1,SKIDA1,ITGA3,C5,DMD,SLC4A11,EPHA7
Transcription Factor Binding Site	TTCYRGAA_UNKNOWN	TTCYRGAA_UNKNOWN	TFBS	0.002456	0.02644	10	241	MAT2A,SEMA3A,MGAT3,FLRT1,SLC4A2,RIMS2,INVS,GABRB1,GJB6,LGALS8
Transcription Factor Binding Site	V$SPZ1_01	V$SPZ1_01	TFBS	0.002483	0.02644	9	202	S100A4,PPP1R1B,PRKCG,HR,SKIDA1,GATA3,BDNF,TNS2,EPHB1
Transcription Factor Binding Site	M30253	ZMYM2_TARGET_GENES	MSigDB	0.002489	0.02644	7	129	TST,MPST,GAMT,SAMD15,RCOR2,LFNG,CDH3
Transcription Factor Binding Site	V$STAT5A_01	V$STAT5A_01	TFBS	0.002567	0.02696	9	203	ZNF233,ANK3,SARM1,BDNF,NRP1,C7,CACNA1D,TNS2,LSAMP
Transcription Factor Binding Site	RNGTGGGC_UNKNOWN	RNGTGGGC_UNKNOWN	TFBS	0.002644	0.02748	18	603	SLC12A5,TMEM184A,OTOF,SFXN2,PPL,SLC4A2,DLK2,SARM1,BDNF,RCOR2,DIO3,DMD,KLHL4,DRD1,TNS2,B3GNT7,EFNB3,EPHB1
Transcription Factor Binding Site	V$MYB_Q5_01	V$MYB_Q5_01	TFBS	0.00274	0.02794	9	205	NMUR1,SLC6A9,SARM1,SKIDA1,BDNF,DMD,PRICKLE1,NR2F1,PCDH9
Transcription Factor Binding Site	YNGTTNNNATT_UNKNOWN	YNGTTNNNATT_UNKNOWN	TFBS	0.002745	0.02794	11	286	SEMA3A,HOXC4,KLHL13,COL1A1,CITED1,GABRA4,ITGA1,BDNF,CACNA1G,DMD,TPCN2
Transcription Factor Binding Site	V$SREBP1_Q6	V$SREBP1_Q6	TFBS	0.002831	0.02803	9	206	CRLF1,HOXC4,HSPG2,MSI1,PDE5A,RCOR2,CACNA1D,CORO1A,SLC39A14
Transcription Factor Binding Site	V$HNF4_Q6	V$HNF4_Q6	TFBS	0.002831	0.02803	9	206	SPRY1,DACT2,ASB2,GAMT,SPINT1,ITGA1,ITGA3,SUSD2,SLC39A14
Transcription Factor Binding Site	M30363	ZNF596_TARGET_GENES	MSigDB	0.00284	0.02803	19	656	SEMA3A,ELAC1,TMEM200C,FOXS1,SEMA3C,VWA1,ZNF385A,RHOH,GATA3,PXMP2,CACNA1G,TRDMT1,SYT2,EDIL3,NR2F1,TGFB3,PCDH7,PCDH9,EPHB1
Transcription Factor Binding Site	V$AP2_Q3	V$AP2_Q3	TFBS	0.002923	0.02856	9	207	MAT2A,SFXN2,APLP1,MSI1,ZNF385A,GABRA4,CACNA1G,TFAP2C,EPHB1
Transcription Factor Binding Site	V$CEBPB_02	V$CEBPB_02	TFBS	0.003116	0.02985	9	209	PDGFRL,CP,CITED1,PPL,SKIDA1,BDNF,DMD,TGFB3,PCDH7
Transcription Factor Binding Site	V$GR_Q6_01	V$GR_Q6_01	TFBS	0.003116	0.02985	9	209	HOXC4,EDARADD,SCNN1A,ANK3,PRKCG,OLFML2A,ADGRG6,PCDH9,EPHA7
Transcription Factor Binding Site	V$NFY_Q6_01	V$NFY_Q6_01	TFBS	0.003216	0.0305	9	210	HOXC4,PPP1R1B,COL1A1,ZNF385A,INVS,KLHL4,RBM3,TGFB3,CDH1
Transcription Factor Binding Site	CATTGTYY_V$SOX9_B1	CATTGTYY_V$SOX9_B1	TFBS	0.003299	0.03059	11	293	KLHL13,PCDH18,MAPK8IP1,HSPG2,ANK3,SLC6A9,SKIDA1,DMD,NOTCH3,TNS2,CORO1A
Transcription Factor Binding Site	V$COUP_01	V$COUP_01	TFBS	0.003318	0.03059	9	211	INVS,ITGA3,NRP1,PPARGC1A,GJB2,DMD,NR2F1,EFNB3,PCDH7
Transcription Factor Binding Site	V$SOX5_01	V$SOX5_01	TFBS	0.003318	0.03059	9	211	SEMA3A,HOXC4,KLHL13,COL4A5,ANK3,SKIDA1,NRP1,PCDH7,EPHB1
Transcription Factor Binding Site	CAGNWMCNNNGAC_UNKNOWN	CAGNWMCNNNGAC_UNKNOWN	TFBS	0.003384	0.0309	5	71	CHGB,SLC12A5,MAPK11,BDNF,L1CAM
Transcription Factor Binding Site	V$STAT_01	V$STAT_01	TFBS	0.003423	0.03097	9	212	ZNF233,ANK3,SARM1,SKIDA1,BDNF,NRP1,CACNA1D,TNS2,TFAP2C
Transcription Factor Binding Site	V$PAX_Q6	V$PAX_Q6	TFBS	0.003531	0.03165	9	213	CRLF1,SEMA3A,HOXC4,SFXN2,CP,GATA3,ITGB4,BDNF,TGFB3
Transcription Factor Binding Site	V$P53_DECAMER_Q2	V$P53_DECAMER_Q2	TFBS	0.003641	0.03234	9	214	HOXC4,FLRT1,CITED1,PPL,SLC6A9,INHBB,DMD,TGFB3,AP4S1
Transcription Factor Binding Site	CATRRAGC_UNKNOWN	CATRRAGC_UNKNOWN	TFBS	0.003702	0.03258	6	104	MAP2,HOXC4,HTR1B,ANK3,ITGB4,CHRFAM7A
Transcription Factor Binding Site	V$HEB_Q6	V$HEB_Q6	TFBS	0.003754	0.03275	9	215	HOXC4,TMEM184A,ZNF385A,GATA3,RCOR2,CTXN1,L1CAM,TGFB2,TGFB3
Transcription Factor Binding Site	GGATTA_V$PITX2_Q2	GGATTA_V$PITX2_Q2	TFBS	0.003841	0.03321	15	480	MAP2,SLC12A5,SEMA3A,AGA,SPDEF,NEBL,ZNF385A,SLC4A2,ASB2,HR,SKIDA1,ITGA3,C7,DMD,RP1L1
Transcription Factor Binding Site	V$AREB6_01	V$AREB6_01	TFBS	0.003988	0.03418	9	217	SPDEF,KREMEN2,SKIDA1,NRP1,OLFML2A,PPARGC1A,KRT8,PCDH7,SLC4A11
Transcription Factor Binding Site	V$AP1_Q4_01	V$AP1_Q4_01	TFBS	0.004233	0.0357	9	219	MAP2,MSI1,SKIDA1,ITGB4,FBXO2,KRT8,RBP4,SYT2,SLC4A11
Transcription Factor Binding Site	V$NCX_01	V$NCX_01	TFBS	0.004238	0.0357	7	142	HOXC4,ATP1A3,ITGA3,BDNF,GNG4,NR2F1,PCDH9
Transcription Factor Binding Site	V$AP1_01	V$AP1_01	TFBS	0.00436	0.03641	9	220	MAP2,MSI1,SKIDA1,DMD,KRT8,RBP4,SYT2,EEF1A2,SLC4A11
Transcription Factor Binding Site	V$E2F1_Q4_01	V$E2F1_Q4_01	TFBS	0.004452	0.03686	8	181	MAT2A,CHGB,PCLAF,GATA3,ITGA1,DMD,PCDH7,EPHB1
Transcription Factor Binding Site	V$NRSF_01	V$NRSF_01	TFBS	0.004794	0.03936	5	77	SLC12A5,MAPK11,SARM1,BDNF,L1CAM
Transcription Factor Binding Site	V$PR_02	V$PR_02	TFBS	0.00487	0.03965	6	110	SEMA3A,SCNN1A,BDNF,RBM3,TNS2,EPHA7
Transcription Factor Binding Site	V$EVI1_03	V$EVI1_03	TFBS	0.005105	0.04122	4	49	NRP1,PPARGC1A,DMD,CACNA1D
Transcription Factor Binding Site	V$E2F_Q3_01	V$E2F_Q3_01	TFBS	0.005235	0.04192	8	186	CHGB,PCLAF,SKIDA1,GATA3,ITGA1,DMD,PCDH7,EPHB1
Transcription Factor Binding Site	V$VDR_Q3	V$VDR_Q3	TFBS	0.005403	0.04292	8	187	SLC12A5,MSI1,ZNF385A,SKIDA1,NR2F1,TGFB3,EFNB3,PCDH7
Transcription Factor Binding Site	V$GATA1_05	V$GATA1_05	TFBS	0.005642	0.04412	9	229	PLPPR3,HOXC4,PON3,SLC14A1,BDNF,KLHL4,ADGRG6,TGFB2,PCDH9
Transcription Factor Binding Site	M40825	NR1H4_TARGET_GENES	MSigDB	0.005645	0.04412	11	315	GLYCTK,MPST,CRIP2,SREBF1,PPARGC1A,INHBE,SLC25A18,RBP4,TNS2,LPCAT3,ELF3
Transcription Factor Binding Site	V$TITF1_Q3	V$TITF1_Q3	TFBS	0.005752	0.0446	8	189	HOXC4,DLK2,SARM1,PPARGC1A,DMD,RBM3,CLDN1,TGFB3
Transcription Factor Binding Site	V$AREB6_03	V$AREB6_03	TFBS	0.005933	0.04564	8	190	SCNN1G,KREMEN2,ITGB4,DMD,KRT8,SYT2,ADGRG6,CDH3
Transcription Factor Binding Site	V$CHOP_01	V$CHOP_01	TFBS	0.006118	0.04606	8	191	SLC12A5,PCDH18,PPL,SLC4A2,ITGA3,PPARGC1A,PCDH7,PCDH9
Transcription Factor Binding Site	V$NERF_Q2	V$NERF_Q2	TFBS	0.006118	0.04606	8	191	HOXC4,SLC4A2,NRP1,OLFML2A,TNS2,CORO1A,LSAMP,PCDH7
Transcription Factor Binding Site	TTCNRGNNNNTTC_V$HSF_Q6	TTCNRGNNNNTTC_V$HSF_Q6	TFBS	0.006288	0.04606	6	116	MAT2A,C1RL,INHBB,GJB2,CACNA1G,NR2F1
Transcription Factor Binding Site	V$FOXO1_02	V$FOXO1_02	TFBS	0.006307	0.04606	8	192	PCDH18,SELENOP,HR,SKIDA1,NR2F1,TGFB3,THBS3,RASD2
Transcription Factor Binding Site	M40746	ZNF134_TARGET_GENES	MSigDB	0.006331	0.04606	22	864	SPRY1,LRRC24,PDGFRL,ZNF233,C1RL,TMEM184A,NICN1,APLP1,ZNF385A,PRKCG,GRHL3,SARS2,STRA6,TCTN1,KRT8,B4GALNT4,ROGDI,TNS2,NR2F1,HMCN1,KIAA0825,RASD2
Transcription Factor Binding Site	M40687	BDP1_TARGET_GENES	MSigDB	0.006407	0.04606	23	918	HGF,FBXL13,APC2,GLYCTK,ACOX2,SLC12A5,PDZD4,COL1A1,ANK3,PON3,CP,PPL,GABRA4,PCLAF,NRP1,CAPN8,PXDN,TUBA1A,PXMP2,CACNA1D,LAMA5,TNS2,TGFB3
Transcription Factor Binding Site	WTTGKCTG_UNKNOWN	WTTGKCTG_UNKNOWN	TFBS	0.006482	0.04606	13	413	APC2,SEMA3A,DNAJC12,COL1A1,DEPTOR,ZNF385A,PCDH20,NRP1,CACNA1G,DMD,NOTCH3,TGFB3,CDH1
Transcription Factor Binding Site	V$P300_01	V$P300_01	TFBS	0.006501	0.04606	8	193	HOXC4,PPP1R1B,GJB2,DMD,CA11,NR2F1,EFNB3,EPHB1
Transcription Factor Binding Site	V$POU6F1_01	V$POU6F1_01	TFBS	0.006501	0.04606	8	193	WARS2,HOXC4,PCDH18,PPARGC1A,SCG2,C5,NR2F1,PCDH7
Transcription Factor Binding Site	V$PTF1BETA_Q6	V$PTF1BETA_Q6	TFBS	0.006501	0.04606	8	193	ANK3,CITED1,PPARGC1A,DMD,GPC6,EEF1A2,TGFB3,PCDH7
Transcription Factor Binding Site	M30167	SNAI1_TARGET_GENES	MSigDB	0.006505	0.04606	15	509	ACP2,ZNF233,TMEM184A,CHAC1,GRHL3,MRPL1,PCLAF,ITGA3,ITGB4,KDF1,LAMA5,LFNG,MAL2,PADI2,ENTPD8
Transcription Factor Binding Site	V$MYOD_Q6_01	V$MYOD_Q6_01	TFBS	0.0067	0.04709	8	194	CORO2A,ASB2,BDNF,SCG2,DMD,KRT8,TFAP2C,THBS3
Transcription Factor Binding Site	CTGRYYYNATT_UNKNOWN	CTGRYYYNATT_UNKNOWN	TFBS	0.00675	0.04711	4	53	HOXC4,DKK1,SKIDA1,DMD
Transcription Factor Binding Site	V$HFH1_01	V$HFH1_01	TFBS	0.00711	0.04927	8	196	SLC12A5,HOXC4,HTR1B,HR,NRP1,DMD,CACNA1D,PCDH7
Gene Family	593	Fibronectin type III domain containing|I-set domain containing|Protein tyrosine phosphatases, receptor type	genenames.org	1.393e-07	2.437e-05	14	161	LRRC24,PDGFRL,HSPG2,SEMA3C,MXRA5,UNC5C,CADM2,IGSF10,PXDN,SDK1,L1CAM,LINGO1,HMCN1,LSAMP
Gene Family	555	Fibronectin type III domain containing	genenames.org	8.549e-07	7.48e-05	13	160	EPHB4,CRLF1,FLRT1,TNC,FSD1,VWA1,ITGB4,GHR,SDK1,L1CAM,OSMR,EPHA7,EPHB1
Gene Family	736	Immunoglobulin like domain containing|Semaphorins	genenames.org	9.225e-06	0.0005381	5	20	SEMA3A,SEMA6B,SEMA3C,SEMA3E,SEMA3D
Gene Family	185	Sodium channels epithelial	genenames.org	1.302e-05	0.0005697	3	4	SCNN1A,SCNN1B,SCNN1G
Gene Family	21	Non-clustered protocadherins|Protein phosphatase 1 regulatory subunits	genenames.org	2.189e-05	0.0007662	4	12	PCDH18,PCDH20,PCDH7,PCDH9
Gene Family	459	S100 calcium binding proteins|EF-hand domain containing	genenames.org	0.0002381	0.006944	4	21	S100A4,S100A6,S100A10,S100P
Gene Family	490	Collagens	genenames.org	0.0005942	0.01486	5	46	COL1A1,COL4A5,COL5A2,COL6A1,COL21A1
Gene Family	471	CD molecules|C-type lectin domain family	genenames.org	0.0008989	0.01966	15	394	FCER2,ANPEP,CD24,IL2RB,CEACAM6,ITGA1,ITGA3,ACE,ITGB4,CEACAM1,NRP1,L1CAM,THY1,CD69,CDH1
Gene Family	1095	Fibronectin type III domain containing|Sterile alpha motif domain containing|EPH receptors	genenames.org	0.001061	0.02062	3	14	EPHB4,EPHA7,EPHB1
Gene Family	492	CD molecules|Complement system|LY6/PLAUR domain containing	genenames.org	0.001966	0.03062	4	36	CFH,CFD,C5,C7
Gene Family	760	Sterile alpha motif domain containing	genenames.org	0.002042	0.03062	6	88	EPHB4,SARM1,SAMD15,SAMD13,EPHA7,EPHB1
Gene Family	1185	Type I classical cadherins	genenames.org	0.002156	0.03062	2	5	CDH1,CDH3
Gene Family	1160	CD molecules|Protein phosphatase 1 regulatory subunits|Integrin alpha subunits	genenames.org	0.002275	0.03062	3	18	ITGA10,ITGA1,ITGA3
Gene Family	594	I-set domain containing|Immunoglobulin like domain containing	genenames.org	0.002521	0.03151	9	193	PDGFRL,SEMA3A,HSPG2,MXRA5,SEMA3E,CEACAM6,CEACAM1,SDK1,THY1
Gene Family	648	Mucins	genenames.org	0.003587	0.04185	3	21	MUC5AC,MUC16,MUC5B
Gene Family	495	WD repeat domain containing|Coronins	genenames.org	0.004439	0.04569	2	7	CORO2A,CORO1A
Gene Family	917	Adhesion G protein-coupled receptors, subfamily G	genenames.org	0.004439	0.04569	2	7	ADGRG6,ADGRG2

## Sheet: Figures
Category	ID	Name	-LOG10 FDR
GO: Biological Process	GO:0019722	calcium-mediated signaling	1.31822
GO: Biological Process	GO:0060402	calcium ion transport into cytosol	1.64898
GO: Biological Process	GO:0010631	epithelial cell migration	1.85263
GO: Biological Process	GO:0007160	cell-matrix adhesion	2.00454
GO: Biological Process	GO:0040008	regulation of growth	2.1417
GO: Biological Process	GO:0050678	regulation of epithelial cell proliferation	2.3933
GO: Biological Process	GO:0050922	negative regulation of chemotaxis	2.51756
GO: Biological Process	GO:0055078	sodium ion homeostasis	2.55021
GO: Biological Process	GO:0007229	integrin-mediated signaling pathway	2.7263
GO: Biological Process	GO:0035725	sodium ion transmembrane transport	2.73471
GO: Biological Process	GO:0050673	epithelial cell proliferation	2.80604
GO: Biological Process	GO:0030155	regulation of cell adhesion	3.24749
GO: Biological Process	GO:0031589	cell-substrate adhesion	3.78781
GO: Biological Process	GO:0040007	growth	6.08323
GO: Biological Process	GO:0007155	cell adhesion	6.34911
Pathway	83068	Ensemble of genes encoding core extracellular matrix including ECM glycoproteins, collagens and proteoglycans	1.31247
Pathway	1270244	Cell-Cell communication	1.40738
Pathway	M5889	Cell junction organization	1.40738
Pathway	M18	Focal adhesion	1.47939
Pathway	1457799	Adherens junctions interactions	1.47939
Pathway	P00034	Axon guidance	1.49039
Pathway	83067	Focal adhesion	1.88273
Pathway	M7253	Focal adhesion	1.88273
Pathway	P00057	Wnt signaling pathway	1.88273
Pathway	1270303	Integrin signalling pathway	1.95782
Pathway	M39402	MET promotes cell motility	2.10177
Pathway	1270234	Extracellular matrix organization	2.55768
Pathway	1270231	Ensemble of genes encoding extracellular matrix and extracellular matrix-associated proteins	2.55768
Pathway	1270232	Beta1 integrin cell surface interactions	2.55768
Pathway	M5884	ECM-receptor interaction	2.75647
