# Supplementary material for: Acidic Growth Conditions Promote Epithelial-to-Mesenchymal Transition to Select More Aggressive PDAC Cell Phenotypes In Vitro
Source: Cancers (Basel). 2023 Apr 30;15(9):2572. doi: 10.3390/cancers15092572 (PMC10177299; doi:10.3390/cancers15092572)
Supplement: Supplementary file 1 [file cancers-15-02572-s001.zip › Supplementary File S6 - GO analysis PANC-1 - 4 days pHe 6.6 vs Ctrl - Upregulated.xlsx]

## Sheet: ToppFun_Acute_vs_Ctrl_Up
Category	ID	Name	Source	p-value	q-value FDR B&H	Hit Count in Query List	Hit Count in Genome	Hit in Query List
GO: Molecular Function	GO:0004879	nuclear receptor activity		3.808e-05	0.01504	7	53	NR4A1,NR1I2,NKX3-1,VDR,NR4A2,NR4A3,NR1D1
GO: Molecular Function	GO:0098531	ligand-activated transcription factor activity		3.808e-05	0.01504	7	53	NR4A1,NR1I2,NKX3-1,VDR,NR4A2,NR4A3,NR1D1
GO: Molecular Function	GO:0003707	nuclear steroid receptor activity		5.476e-05	0.01504	7	56	NR4A1,NR1I2,NKX3-1,VDR,NR4A2,NR4A3,NR1D1
GO: Molecular Function	GO:0052595	aliphatic-amine oxidase activity		0.000315	0.03709	2	2	AOC2,AOC3
GO: Molecular Function	GO:0052596	phenethylamine:oxygen oxidoreductase (deaminating) activity		0.000315	0.03709	2	2	AOC2,AOC3
GO: Molecular Function	GO:0052593	tryptamine:oxygen oxidoreductase (deaminating) activity		0.000315	0.03709	2	2	AOC2,AOC3
GO: Molecular Function	GO:0052594	aminoacetone:oxygen oxidoreductase(deaminating) activity		0.000315	0.03709	2	2	AOC2,AOC3
GO: Molecular Function	GO:0005507	copper ion binding		0.0004141	0.04266	7	77	AOC2,MT1A,MT1X,LACC1,AOC3,SNCB,IL1A
GO: Molecular Function	GO:0003779	actin binding		0.0004932	0.04515	20	492	MYOM1,SPEG,ZNF185,MTSS1,GBP1,NOD2,SHROOM4,NAV3,LMOD1,TAGLN,CDK5R2,FLNC,CACNB2,FMNL3,ARPC4-TTLL3,TAGLN3,VASH2,TMOD1,FHDC1,HCLS1
GO: Molecular Function	GO:0019955	cytokine binding		0.0005715	0.04533	11	190	IL12RB1,IL12RB2,IL15RA,GBP1,NRP2,CCR6,IL31RA,IL18BP,ACKR4,LEPR,WFIKKN1
GO: Molecular Function	GO:0046914	transition metal ion binding		0.0006051	0.04533	37	1193	LVRN,TRAF1,PDE2A,CYP2E1,RNF112,CYP27B1,ZNF185,P4HA3,NR4A1,NR1I2,MSMO1,JMJD6,MMP14,MARCHF4,VDR,APOBEC3D,TRIM73,AOC2,MMP23B,NR4A2,NR4A3,CPM,IDI1,NR1D1,TRIM52,NLRP3,TIPARP,MT1A,MT1X,MT2A,KLF7,LACC1,MARCHF3,AOC3,FTL,SNCB,IL1A
GO: Biological Process	GO:0008202	steroid metabolic process		5.109e-06	0.02536	21	404	CYP2E1,CES1,INSIG1,SQLE,CYP27B1,HMGCS1,NR1I2,MSMO1,NPC1L1,APOL2,VDR,APOL1,IDI1,NR1D1,LEPR,TIPARP,SCARF1,IGF2,DHRS2,IL1A,PROX1
GO: Biological Process	GO:0050810	regulation of steroid biosynthetic process		4.902e-05	0.04863	10	125	CES1,INSIG1,SQLE,CYP27B1,HMGCS1,IDI1,NR1D1,IGF2,IL1A,PROX1
GO: Biological Process	GO:0035239	tube morphogenesis		7.535e-05	0.04863	44	1436	MTSS1,LAMA1,E2F7,COL22A1,HMOX1,NR4A1,DYSF,FABP3,NRP2,HOXA11,ARHGAP22,ZFP36L1,JMJD6,RAPGEF3,NGFR,MINAR1,NKX3-1,MMP14,WNK4,VDR,TBX6,CACNB2,FBLN5,WNT7A,LAMB3,NR4A3,ADTRP,ECM1,AQP1,CXCL3,LEPR,TIPARP,TGFA,FMNL3,MSX1,MT1X,MT2A,IGF2,NKD1,VASH2,MMRN2,IL1A,CXCL8,PROX1
GO: Biological Process	GO:0001944	vasculature development		7.567e-05	0.04863	39	1215	PDE2A,LAMA1,E2F7,COL22A1,HMOX1,NR4A1,DYSF,NRP2,ARHGAP22,ZFP36L1,JMJD6,RAPGEF3,NGFR,MINAR1,NKX3-1,MMP14,TBX6,FBLN5,ENOX1,WNT7A,LAMB3,ADTRP,ECM1,AQP1,CXCL3,LEPR,TIPARP,TGFA,FMNL3,MT1X,MT2A,IGF2,VASH2,PITPNM3,MMRN2,IL1A,LYL1,CXCL8,PROX1
GO: Biological Process	GO:0001568	blood vessel development		7.946e-05	0.04863	37	1131	PDE2A,LAMA1,E2F7,COL22A1,HMOX1,NR4A1,DYSF,NRP2,ARHGAP22,ZFP36L1,JMJD6,RAPGEF3,NGFR,MINAR1,NKX3-1,MMP14,TBX6,FBLN5,WNT7A,LAMB3,ADTRP,ECM1,AQP1,CXCL3,LEPR,TIPARP,TGFA,FMNL3,MT1X,MT2A,IGF2,VASH2,MMRN2,IL1A,LYL1,CXCL8,PROX1
GO: Biological Process	GO:0048514	blood vessel morphogenesis		8.924e-05	0.04863	34	1009	LAMA1,E2F7,COL22A1,HMOX1,NR4A1,DYSF,NRP2,ARHGAP22,ZFP36L1,JMJD6,RAPGEF3,NGFR,MINAR1,MMP14,TBX6,FBLN5,WNT7A,LAMB3,ADTRP,ECM1,AQP1,CXCL3,LEPR,TIPARP,TGFA,FMNL3,MT1X,MT2A,IGF2,VASH2,MMRN2,IL1A,CXCL8,PROX1
GO: Biological Process	GO:0043435	response to corticotropin-releasing hormone		8.959e-05	0.04863	3	6	NR4A1,NR4A2,NR4A3
GO: Biological Process	GO:0071376	cellular response to corticotropin-releasing hormone stimulus		8.959e-05	0.04863	3	6	NR4A1,NR4A2,NR4A3
GO: Biological Process	GO:1902652	secondary alcohol metabolic process		9.055e-05	0.04863	12	190	CES1,INSIG1,SQLE,CYP27B1,HMGCS1,MSMO1,NPC1L1,APOL2,APOL1,IDI1,LEPR,SCARF1
GO: Biological Process	GO:1901615	organic hydroxy compound metabolic process		9.796e-05	0.04863	25	646	CYP2E1,CES1,INSIG1,SQLE,CYP27B1,HMGCS1,DYSF,MSMO1,NPC1L1,SLC37A2,APOL2,VDR,DRD4,AOC2,NR4A2,APOL1,IDI1,NR1D1,LEPR,TG,SCARF1,ABHD4,SNCB,CTSK,PROX1
GO: Cellular Component	GO:0020005	symbiont-containing vacuole membrane		5.252e-06	0.001192	4	8	GBP1,GBP3,GBP4,AQP1
GO: Cellular Component	GO:0030430	host cell cytoplasm		9.328e-06	0.001192	4	9	GBP1,GBP3,GBP4,AQP1
GO: Cellular Component	GO:0033655	host cell cytoplasm part		9.328e-06	0.001192	4	9	GBP1,GBP3,GBP4,AQP1
GO: Cellular Component	GO:0020003	symbiont-containing vacuole		9.328e-06	0.001192	4	9	GBP1,GBP3,GBP4,AQP1
GO: Cellular Component	GO:0043656	host intracellular region		1.534e-05	0.001306	4	10	GBP1,GBP3,GBP4,AQP1
GO: Cellular Component	GO:0033646	host intracellular part		1.534e-05	0.001306	4	10	GBP1,GBP3,GBP4,AQP1
GO: Cellular Component	GO:0065010	extracellular membrane-bounded organelle		2.378e-05	0.001519	4	11	GBP1,GBP3,GBP4,AQP1
GO: Cellular Component	GO:0033643	host cell part		2.378e-05	0.001519	4	11	GBP1,GBP3,GBP4,AQP1
GO: Cellular Component	GO:0005608	laminin-3 complex		0.0008395	0.04766	2	3	LAMA1,LAMA3
Domain	IPR030386	G_GB1_RHD3_dom	InterPro	8.935e-07	0.0003045	5	11	RNF112,GBP1,GBP3,GBP4,GBP5
Domain	IPR003191	Guanylate-bd_C	InterPro	8.935e-07	0.0003045	5	11	RNF112,GBP1,GBP3,GBP4,GBP5
Domain	PS51715	G_GB1_RHD3	PROSITE	8.935e-07	0.0003045	5	11	RNF112,GBP1,GBP3,GBP4,GBP5
Domain	IPR015894	Guanylate-bd_N	InterPro	8.935e-07	0.0003045	5	11	RNF112,GBP1,GBP3,GBP4,GBP5
Domain	PF02263	GBP	Pfam	8.935e-07	0.0003045	5	11	RNF112,GBP1,GBP3,GBP4,GBP5
Domain	IPR003070	Nuc_orph_rcpt	InterPro	6.423e-06	0.001824	3	3	NR4A1,NR4A2,NR4A3
Domain	PF02841	GBP_C	Pfam	2.225e-05	0.005417	4	10	GBP1,GBP3,GBP4,GBP5
Domain	PS51030	NUCLEAR_REC_DBD_2	PROSITE	0.000194	0.02099	6	46	NR4A1,NR1I2,VDR,NR4A2,NR4A3,NR1D1
Domain	IPR001723	Nuclear_hrmn_rcpt	InterPro	0.000194	0.02099	6	46	NR4A1,NR1I2,VDR,NR4A2,NR4A3,NR1D1
Domain	IPR001628	Znf_hrmn_rcpt	InterPro	0.000194	0.02099	6	46	NR4A1,NR1I2,VDR,NR4A2,NR4A3,NR1D1
Domain	PS00031	NUCLEAR_REC_DBD_1	PROSITE	0.000194	0.02099	6	46	NR4A1,NR1I2,VDR,NR4A2,NR4A3,NR1D1
Domain	SM00399	ZnF_C4	SMART	0.000194	0.02099	6	46	NR4A1,NR1I2,VDR,NR4A2,NR4A3,NR1D1
Domain	PF00105	zf-C4	Pfam	0.000194	0.02099	6	46	NR4A1,NR1I2,VDR,NR4A2,NR4A3,NR1D1
Domain	PF05461	ApoL	Pfam	0.0002087	0.02099	3	7	APOL2,APOL1,APOL3
Domain	IPR003529	Hematopoietin_rcpt_Gp130_CS	InterPro	0.0002087	0.02099	3	7	IL12RB1,IL12RB2,LEPR
Domain	IPR008405	ApoL	InterPro	0.0002087	0.02099	3	7	APOL2,APOL1,APOL3
Domain	1.10.565.10	-	Gene3D	0.000219	0.02099	6	47	NR4A1,NR1I2,VDR,NR4A2,NR4A3,NR1D1
Domain	IPR000536	Nucl_hrmn_rcpt_lig-bd	InterPro	0.0002464	0.02099	6	48	NR4A1,NR1I2,VDR,NR4A2,NR4A3,NR1D1
Domain	SM00430	HOLI	SMART	0.0002464	0.02099	6	48	NR4A1,NR1I2,VDR,NR4A2,NR4A3,NR1D1
Domain	PF00104	Hormone_recep	Pfam	0.0002464	0.02099	6	48	NR4A1,NR1I2,VDR,NR4A2,NR4A3,NR1D1
Domain	PS01353	HEMATOPO_REC_L_F2	PROSITE	0.0003293	0.02476	3	8	IL12RB1,IL12RB2,LEPR
Domain	IPR016316	CD141	InterPro	0.0003487	0.02476	2	2	CD93,THBD
Domain	PF11652	FAM167	Pfam	0.0003487	0.02476	2	2	FAM167A,FAM167B
Domain	IPR024280	FAM167	InterPro	0.0003487	0.02476	2	2	FAM167A,FAM167B
Domain	3.30.50.10	-	Gene3D	0.0006337	0.03488	6	57	NR4A1,NR1I2,VDR,NR4A2,NR4A3,NR1D1
Domain	SM01017	Arrestin_C	SMART	0.0006865	0.03488	3	10	ARRDC3,ARRDC4,TXNIP
Domain	IPR008343	MKP	InterPro	0.0006865	0.03488	3	10	DUSP5,DUSP9,DUSP10
Domain	PF00339	Arrestin_N	Pfam	0.0006865	0.03488	3	10	ARRDC3,ARRDC4,TXNIP
Domain	IPR011021	Arrestin-like_N	InterPro	0.0006865	0.03488	3	10	ARRDC3,ARRDC4,TXNIP
Domain	IPR011022	Arrestin_C-like	InterPro	0.0006865	0.03488	3	10	ARRDC3,ARRDC4,TXNIP
Domain	IPR018064	Metalthion_vert_metal_BS	InterPro	0.0006865	0.03488	3	10	MT1A,MT1X,MT2A
Domain	PF02752	Arrestin_C	Pfam	0.0006865	0.03488	3	10	ARRDC3,ARRDC4,TXNIP
Domain	SM00060	FN3	SMART	0.0006899	0.03488	11	185	IL12RB1,IL12RB2,IGFN1,MYOM1,SPEG,FLNC,SDK2,IL31RA,COL20A1,LEPR,TNXB
Domain	IPR013088	Znf_NHR/GATA	InterPro	0.000696	0.03488	6	58	NR4A1,NR1I2,VDR,NR4A2,NR4A3,NR1D1
Domain	IPR007111	NACHT_NTPase	InterPro	0.0007756	0.03671	4	23	NLRC4,NOD2,NLRP1,NLRP3
Domain	PS50837	NACHT	PROSITE	0.0007756	0.03671	4	23	NLRC4,NOD2,NLRP1,NLRP3
Domain	2.70.98.20	-	Gene3D	0.001014	0.03756	2	3	AOC2,AOC3
Domain	PS01164	COPPER_AMINE_OXID_1	PROSITE	0.001014	0.03756	2	3	AOC2,AOC3
Domain	PS01165	COPPER_AMINE_OXID_2	PROSITE	0.001014	0.03756	2	3	AOC2,AOC3
Domain	PF01179	Cu_amine_oxid	Pfam	0.001014	0.03756	2	3	AOC2,AOC3
Domain	IPR015802	Cu_amine_oxidase_N3	InterPro	0.001014	0.03756	2	3	AOC2,AOC3
Domain	IPR015800	Cu_amine_oxidase_N2	InterPro	0.001014	0.03756	2	3	AOC2,AOC3
Domain	PF02727	Cu_amine_oxidN2	Pfam	0.001014	0.03756	2	3	AOC2,AOC3
Domain	PF02728	Cu_amine_oxidN3	Pfam	0.001014	0.03756	2	3	AOC2,AOC3
Domain	IPR016182	Cu_amine_oxidase_N-reg	InterPro	0.001014	0.03756	2	3	AOC2,AOC3
Domain	IPR015798	Cu_amine_oxidase_C	InterPro	0.001014	0.03756	2	3	AOC2,AOC3
Domain	IPR017854	Metalthion_dom	InterPro	0.001224	0.04188	3	12	MT1A,MT1X,MT2A
Domain	4.10.10.10	-	Gene3D	0.001224	0.04188	3	12	MT1A,MT1X,MT2A
Domain	IPR023587	Metalthion_dom_vert	InterPro	0.001224	0.04188	3	12	MT1A,MT1X,MT2A
Domain	PF12662	cEGF	Pfam	0.001253	0.04188	4	26	FBLN2,FBLN5,CD93,THBD
Domain	IPR026823	cEGF	InterPro	0.001253	0.04188	4	26	FBLN2,FBLN5,CD93,THBD
Pathway	122191	NOD-like receptor signaling pathway	BioSystems: KEGG	5.013e-05	0.0473	12	170	GBP1,GBP3,NLRC4,NOD2,GBP4,GBP5,NLRP1,CXCL3,NLRP3,TXNIP,MAPK13,CXCL8
Pathway	M18009	Circadian rhythm - mammal	MSigDB C2 BIOCARTA (v7.5.1)	6.049e-05	0.0473	4	13	PER1,NR1D1,CRY2,CSNK1E
Pathway	M22067	Circadian Rhythms	MSigDB C2 BIOCARTA (v7.5.1)	0.0001055	0.0473	3	6	PER1,CRY2,CSNK1E
Pathway	M39608	Cholesterol biosynthesis pathway	MSigDB C2 BIOCARTA (v7.5.1)	0.0001123	0.0473	4	15	SQLE,HMGCS1,MSMO1,IDI1
Pathway	M95	Circadian rhythm pathway	MSigDB C2 BIOCARTA (v7.5.1)	0.0001477	0.0473	4	16	PER1,NR1D1,CRY2,CSNK1E
Pathway	1269253	Inflammasomes	BioSystems: REACTOME	0.0001904	0.0473	4	17	NLRC4,NLRP1,NLRP3,TXNIP
Pathway	1269251	Nucleotide-binding domain, leucine rich repeat containing receptor (NLR) signaling pathways	BioSystems: REACTOME	0.0001908	0.0473	6	48	NLRC4,NOD2,NLRP1,NLRP3,TXNIP,MAPK13
Transcription Factor Binding Site	CAGGTG_V$E12_Q6	CAGGTG_V$E12_Q6	TFBS	4.12e-10	2.143e-07	59	1950	GAD1,TIGD7,PDE2A,CACNA2D2,SQLE,MTSS1,PER1,GATM,DGKG,HMGCS1,COL22A1,NR4A1,SLC30A2,FABP3,NRP2,STC1,C2CD2L,PIK3IP1,XYLT1,STK32A,HOXA11,ZFP36L1,RAPGEF3,NGFR,KCNN3,LMOD1,GNAO1,NKX3-1,ARRDC3,ASIC4,VDR,SHANK1,ENGASE,TDRKH,FLNC,CACNB2,NPTX1,KRT15,DUSP5,DUSP9,NR4A2,SESN3,ESAM,NR4A3,POU3F3,NRIP3,AQP1,ABHD4,TBX19,IGF2,OVOL1,LGI2,GPR156,TMOD1,LTA,GREB1,LYL1,RSKR,PROX1
Transcription Factor Binding Site	TTGTTT_V$FOXO4_01	TTGTTT_V$FOXO4_01	TFBS	4.498e-10	2.143e-07	52	1599	EAF2,CACNA2D2,INSIG1,PER1,IRF4,MGLL,PFKFB3,NR4A1,NRP2,STC1,PIK3IP1,HOXA11,BTG2,MAST4,NDRG1,SCML1,NAV3,C1S,MAFF,GNAO1,ARRDC3,ASIC4,TAF5,ZBTB18,VDR,TBX6,NPTX1,SDK2,IL31RA,HTR1D,NR4A2,SESN3,DNAJB4,NR4A3,POU3F3,ACKR4,NR1D1,CRY2,FMNL3,TXNIP,MSX1,NKD1,FSTL1,KLF7,RHEBL1,CLMP,GREB1,NEUROG2,CTSK,JMJD7-PLA2G4B,TNXB,PROX1
Transcription Factor Binding Site	TATAAA_V$TATA_01	TATAAA_V$TATA_01	TFBS	3.583e-07	0.0001138	35	1070	CYP2E1,HMGCS1,NR4A1,NRP2,STC1,HOXA11,ZFP36L1,DNAJA4,KCNJ14,NAV3,PKP1,KCNN3,ARRDC3,MSS51,ZBTB18,RAB3A,TBX6,FBLN5,G0S2,AOC2,MMP23B,NR4A3,LHX6,ECM1,AQP1,TG,SCARF1,THBD,SLC9A5,CGB8,CSNK1E,LTA,JMJD7-PLA2G4B,HECA,RCN3
Transcription Factor Binding Site	RGAANNTTC_V$HSF1_01	RGAANNTTC_V$HSF1_01	TFBS	7.416e-07	0.0001478	18	353	GAD1,HLA-B,CACNA2D2,MGLL,STC1,CHST2,HSPA1A,SHANK1,FLNC,FBLN5,G0S2,AOC2,MAGEH1,NR4A2,NR4A3,NFAM1,CRYAB,GREB1
Transcription Factor Binding Site	CAGGTA_V$AREB6_01	CAGGTA_V$AREB6_01	TFBS	7.754e-07	0.0001478	25	638	MGLL,STC1,KCNJ14,MSS51,MMP14,ZBTB18,TBX6,CACNB2,AOC2,LAMA3,LAMB3,LHX6,NR1D1,TRIM52,TXNIP,TBX19,MSX1,OVOL1,LAT,H1-2,GREB1,JMJD7-PLA2G4B,ACSL5,RSKR,PROX1
Transcription Factor Binding Site	CTTTGA_V$LEF1_Q2	CTTTGA_V$LEF1_Q2	TFBS	1.113e-06	0.0001654	32	976	CYP2E1,CACNA2D2,PER1,NRP2,HOXA11,ZFP36L1,DQX1,VNN1,KCNJ14,C1S,MAFF,ZBTB18,ENGASE,AMPD3,IL31RA,ICA1,AOC2,SESN3,LAMA3,JPH2,NR4A3,MSX1,MT2A,OVOL1,NKD1,DUSP10,NEUROG2,JMJD7-PLA2G4B,TNXB,ACSL5,RSKR,PROX1
Transcription Factor Binding Site	TGGAAA_V$NFAT_Q4_01	TGGAAA_V$NFAT_Q4_01	TFBS	1.215e-06	0.0001654	42	1491	GAD1,EAF2,HLA-B,MTSS1,DGKG,NAA80,IRF4,NR4A1,STC1,C2CD2L,PIK3IP1,HOXA11,ZFP36L1,KCNJ14,NAV3,LMOD1,C1S,MAFF,GNAO1,ARRDC3,MMP14,ZBTB18,FLNC,CACNB2,ARRDC4,AOC2,MAGEH1,NR4A2,LAMB3,NR4A3,POU3F3,ACKR4,NR1D1,OVOL1,FSTL1,KLF7,RHEBL1,FHDC1,GREB1,CTSK,TNXB,RCN3
Transcription Factor Binding Site	V$HSF2_01	V$HSF2_01	TFBS	1.502e-06	0.0001776	13	196	GAD1,HLA-B,CACNA2D2,STC1,LMOD1,CHST2,HSPA1A,SHANK1,FLNC,NR4A3,NFAM1,CRYAB,GREB1
Transcription Factor Binding Site	SMTTTTGT_UNKNOWN	SMTTTTGT_UNKNOWN	TFBS	1.677e-06	0.0001776	17	336	MTSS1,GATM,STC1,NLGN3,ZFP36L1,SCML1,KCNN3,LMOD1,GNAO1,MMP14,ALDOC,ZBTB18,NR4A2,NR4A3,LHX6,KLF7,PROX1
Transcription Factor Binding Site	AAAYWAACM_V$HFH4_01	AAAYWAACM_V$HFH4_01	TFBS	3.064e-06	0.0002736	13	209	IRF4,MGLL,HOXA11,NLGN3,NDRG1,NAV3,MAFF,SDK2,NR4A3,CRY2,NKD1,FSTL1,KLF7
Transcription Factor Binding Site	TGACAGNY_V$MEIS1_01	TGACAGNY_V$MEIS1_01	TFBS	3.159e-06	0.0002736	24	645	SCFD2,GAD1,MTSS1,GATM,MGLL,HMGCS1,PFKFB3,DYSF,DNAJA4,SCML1,NAV3,GNAO1,TAF5,ALDOC,ZBTB18,SDK2,LAMA3,NR4A3,POU3F3,LHX6,GPR156,NEUROG2,CTSK,RSKR
Transcription Factor Binding Site	TGANTCA_V$AP1_C	TGANTCA_V$AP1_C	TFBS	7.366e-06	0.000585	29	918	PFKFB3,DYSF,NRP2,STC1,C2CD2L,XYLT1,HOXA11,NLGN3,GSDME,ZFP36L1,PROM2,VDR,GPR3,FLNC,HTR1D,AMY2B,KRT15,G0S2,LAMA3,LAMB3,NRIP3,NR1D1,ECM1,ABHD4,LAT,MMRN2,SNCB,TNXB,HCLS1
Transcription Factor Binding Site	V$AP1_Q2_01	V$AP1_Q2_01	TFBS	9.98e-06	0.0007316	13	233	DYSF,C2CD2L,NLGN3,DNAJA4,GPR3,FLNC,DUSP9,LAMA3,LAMB3,NR1D1,SNCB,TNXB,HCLS1
Transcription Factor Binding Site	V$GATA6_01	V$GATA6_01	TFBS	1.355e-05	0.0009227	12	205	RNF112,GATM,STC1,BTG2,CACNB2,KRT15,MMP23B,LHX6,AQP1,LEPR,GREB1,LYL1
Transcription Factor Binding Site	V$IRF7_01	V$IRF7_01	TFBS	1.985e-05	0.001261	12	213	USP18,PSMB9,UBA7,ZFP36L1,ARRDC3,TAF5,NR4A2,NR4A3,IL18BP,LHX6,PLEK2,MSX1
Transcription Factor Binding Site	V$AP1_Q6	V$AP1_Q6	TFBS	2.28e-05	0.001358	12	216	C2CD2L,HOXA11,VDR,GPR3,FLNC,LAMA3,NRIP3,NR1D1,ECM1,ABHD4,SLC9A5,SNCB
Transcription Factor Binding Site	TGTTTGY_V$HNF3_Q6	TGTTTGY_V$HNF3_Q6	TFBS	2.789e-05	0.001564	21	594	LVRN,MGLL,HOXA11,MAST4,NAV3,ZBTB18,SDK2,SESN3,ESAM,NR4A3,NR1D1,CRY2,NKD1,FSTL1,KLF7,LGI2,H1-2,MMRN2,DUSP10,FHDC1,SNCB
Transcription Factor Binding Site	CCAATNNSNNNGCG_UNKNOWN	CCAATNNSNNNGCG_UNKNOWN	TFBS	3.554e-05	0.001881	6	49	SQLE,PIK3IP1,NKX3-1,GPX3,POU3F3,H1-2
Transcription Factor Binding Site	V$FOXO1_02	V$FOXO1_02	TFBS	3.765e-05	0.001889	11	192	INSIG1,PIK3IP1,HOXA11,NDRG1,MAFF,GNAO1,ZBTB18,ACKR4,NR1D1,FSTL1,PROX1
Transcription Factor Binding Site	V$FOXO4_01	V$FOXO4_01	TFBS	4.759e-05	0.002268	11	197	CACNA2D2,PFKFB3,HOXA11,NDRG1,MAFF,ARRDC3,TAF5,ZBTB18,SESN3,FSTL1,PROX1
Transcription Factor Binding Site	V$ICSBP_Q6	V$ICSBP_Q6	TFBS	6.242e-05	0.002833	11	203	USP18,PSMB9,UBA7,SCML1,ZBTB18,LAMA3,IL18BP,MSX1,H1-2,DUSP10,CTSS
Transcription Factor Binding Site	V$SMAD_Q6	V$SMAD_Q6	TFBS	7.122e-05	0.003085	11	206	DQX1,TAGLN,GPR3,CACNB2,DUSP5,LAMA3,LAMB3,LHX6,RHCE,CSNK1E,HCLS1
Transcription Factor Binding Site	V$AREB6_04	V$AREB6_04	TFBS	7.765e-05	0.00309	11	208	HOXA11,NAV3,LMOD1,FBLN5,SDK2,CRYAB,KLF7,LGI2,H1-2,LTA,CLMP
Transcription Factor Binding Site	GGGAGGRR_V$MAZ_Q6	GGGAGGRR_V$MAZ_Q6	TFBS	8.076e-05	0.00309	43	1836	LVRN,PDE2A,RNF112,LAMA1,PER1,DGKG,STC1,C2CD2L,NLGN3,ZFP36L1,RAPGEF3,GNAO1,TAGLN,MMP14,RAB3A,TBX6,SHANK1,ENGASE,GPR3,FLNC,CACNB2,NPTX1,KRT15,SLC6A16,ARRDC4,WNT7A,DUSP9,SESN3,NR4A3,POU3F3,LHX6,NR1D1,AQP1,SCARF1,MSX1,IGF2,LAT,CGB8,CSNK1E,SNCB,LYL1,TNXB,PROX1
Transcription Factor Binding Site	V$PR_Q2	V$PR_Q2	TFBS	8.105e-05	0.00309	11	209	CACNA2D2,HMGCS1,C2CD2L,SCML1,KCNK3,SESN3,NR4A3,MT2A,SLC15A2,RHEBL1,IL1A
Transcription Factor Binding Site	M30400	ZNF92_TARGET_GENES	MSigDB	9.003e-05	0.0033	36	1440	IL12RB1,PDE2A,SPEG,TIGD1,DYSF,PPM1H,FBLN2,BTG2,ZNF550,SCML1,PRCD,TAGLN,KISS1,OSGIN1,TBX6,DNHD1,AMPD3,IL31RA,KRT15,ESAM,NLRP1,PLEKHA6,ADTRP,TMEM229B,TG,CDRT4,MT2A,ARPC4-TTLL3,SLC9A5,OVOL1,PLA2G4C,NKD1,CGB8,DUSP10,BTBD19,TMEM40
Transcription Factor Binding Site	V$ARNT_01	V$ARNT_01	TFBS	0.0001043	0.00368	11	215	IL15RA,PER1,HOXA11,ARRDC3,NPTX1,MMP23B,NRIP3,NR1D1,CRY2,RHEBL1,NEUROG2
Transcription Factor Binding Site	V$AP1_Q4_01	V$AP1_Q4_01	TFBS	0.0001227	0.004176	11	219	C2CD2L,HOXA11,VDR,LAMA3,NR1D1,ECM1,ABHD4,FSTL1,SNCB,TNXB,HCLS1
Transcription Factor Binding Site	RYTTCCTG_V$ETS2_B	RYTTCCTG_V$ETS2_B	TFBS	0.000133	0.00437	25	866	PER1,MGLL,C2CD2L,HOXA11,DQX1,TAF5,ZBTB18,WNT7A,TUSC3,NR4A2,SESN3,ESAM,NR4A3,NR1D1,ECM1,MSX1,NPRL2,FSTL1,LAT,RHEBL1,LYL1,CTSK,CTSS,HCLS1,ACSL5
Transcription Factor Binding Site	V$NF1_Q6	V$NF1_Q6	TFBS	0.0001438	0.004569	11	223	MTSS1,PIPOX,STC1,NLGN3,ALDOC,SESN3,LAMB3,SLC15A2,DUSP10,TNXB,RSKR
Transcription Factor Binding Site	V$STAT3_02	V$STAT3_02	TFBS	0.0001531	0.004632	8	120	NR4A1,RND1,KCNN3,ASIC4,IL18BP,NR1D1,NFAM1,LTA
Transcription Factor Binding Site	V$CEBPDELTA_Q6	V$CEBPDELTA_Q6	TFBS	0.0001559	0.004632	10	188	PIPOX,NR4A1,STC1,HOXA11,ARRDC3,ZBTB18,TBX6,G0S2,NR4A2,LHX6
Transcription Factor Binding Site	V$TATA_01	V$TATA_01	TFBS	0.0001616	0.004632	11	226	NR4A1,STC1,HOXA11,NPTX1,LHX6,AQP1,CRYAB,CSNK1E,H1-2,LTA,NEUROG2
Transcription Factor Binding Site	CTTTGT_V$LEF1_Q2	CTTTGT_V$LEF1_Q2	TFBS	0.0001653	0.004632	37	1543	GAD1,PIPOX,HMGCS1,COL22A1,PFKFB3,NRP2,STC1,HOXA11,BTG2,MAST4,ZFP36L1,DQX1,SCML1,NAV3,ARRDC3,MMP14,ZBTB18,WNT7A,NR4A2,SESN3,DNAJB4,LAMB3,NR4A3,POU3F3,DUSP15,NRIP3,LHX6,NR1D1,AQP1,MSX1,NKD1,KLF7,CSNK1E,RHEBL1,MMRN2,FTL,PROX1
Transcription Factor Binding Site	V$GCM_Q2	V$GCM_Q2	TFBS	0.0001773	0.004764	10	191	SLC30A2,STC1,NLGN3,SCML1,GNAO1,TAF5,GPR3,DUSP5,SESN3,LHX6
Transcription Factor Binding Site	TGACCTY_V$ERR1_Q2	TGACCTY_V$ERR1_Q2	TFBS	0.000183	0.004764	24	832	SCFD2,PIPOX,FABP3,XYLT1,STK32A,BTG2,NR1I2,KCNN3,SLC37A2,RAB3A,TBX6,CACNB2,AMPD3,FBLN5,G0S2,AOC2,JPH2,ESAM,MSX1,FSTL1,KLF7,FHDC1,NEUROG2,TNXB
Transcription Factor Binding Site	V$SRF_Q4	V$SRF_Q4	TFBS	0.000185	0.004764	10	192	DGKG,NR4A1,NLGN3,KCNK3,TAGLN,MMP14,DUSP5,JPH2,MSX1,TMOD1
Transcription Factor Binding Site	GTGGGTGK_UNKNOWN	GTGGGTGK_UNKNOWN	TFBS	0.0002186	0.005482	11	234	MTSS1,PER1,ZFP36L1,DQX1,PKP1,ASIC4,GPR3,NR4A3,NRIP3,FSTL1,KLF7
Transcription Factor Binding Site	V$HFH3_01	V$HFH3_01	TFBS	0.0002394	0.00585	9	162	HOXA11,SCML1,NAV3,GNAO1,NR4A3,NKD1,KLF7,CSNK1E,LTA
Transcription Factor Binding Site	V$CEBPA_01	V$CEBPA_01	TFBS	0.0002469	0.005882	10	199	NRP2,STC1,SCML1,ARRDC3,TBX6,CACNB2,ARRDC4,LHX6,FSTL1,CSNK1E
Transcription Factor Binding Site	GGGTGGRR_V$PAX4_03	GGGTGGRR_V$PAX4_03	TFBS	0.0002622	0.006069	28	1068	MTSS1,NR4A1,C2CD2L,NLGN3,RAPGEF3,KCNJ14,KCNN3,MAFF,GNAO1,ARRDC3,CDK5R2,FLNC,HTR1D,DUSP5,ESAM,NR4A3,NRIP3,NR1D1,SCARF1,FMNL3,IGF2,SLC9A5,LAT,KLF7,LGI2,RHEBL1,CLMP,TNXB
Transcription Factor Binding Site	V$FOXO1_01	V$FOXO1_01	TFBS	0.0002675	0.006069	10	201	MGLL,HOXA11,NDRG1,SCML1,ZBTB18,SDK2,NR4A2,SESN3,FSTL1,PROX1
Transcription Factor Binding Site	V$SREBP1_Q6	V$SREBP1_Q6	TFBS	0.0003253	0.00721	10	206	RNF112,HOXA11,ZFP36L1,KCNN3,GNAO1,MMP14,ZBTB18,FLNC,NR1D1,RHEBL1
Transcription Factor Binding Site	GATAAGR_V$GATA_C	GATAAGR_V$GATA_C	TFBS	0.0003843	0.008323	11	250	GATM,NAA80,HMGCS1,NRP2,STC1,ZFP36L1,KRT15,LHX6,RHCE,LYL1,TNXB
Transcription Factor Binding Site	V$T3R_Q6	V$T3R_Q6	TFBS	0.0003932	0.008328	10	211	CACNA2D2,RNF112,PIPOX,KCNN3,JPH2,MT2A,SNCB,JMJD7-PLA2G4B,TNXB,ACSL5
Transcription Factor Binding Site	V$ZIC3_01	V$ZIC3_01	TFBS	0.0004081	0.008347	10	212	HOXA11,NLGN3,KCNK3,GNAO1,CDK5R2,LHX6,NFAM1,CRYAB,FSTL1,CTSK
Transcription Factor Binding Site	M30149	RYBP_TARGET_GENES	MSigDB	0.0004117	0.008347	41	1858	VWA5B2,GAD1,TFAP2E,CDHR1,CYP27B1,MTSS1,LAMA1,PER1,IRF4,NR4A1,DYSF,PPM1H,STRIP2,NRP2,ARHGAP22,GSDME,BTG2,NDRG1,KCNF1,JMJD6,NGFR,TSSK3,TBX6,PHLDB3,NPTX1,ARRDC4,MAGEH1,DUSP9,NR4A2,ESAM,POM121L2,NLRP1,ASPHD2,KLC4,NPRL2,ARPC4-TTLL3,IGF2,MARCHF3,PITPNM3,TMOD1,PROX1
Transcription Factor Binding Site	CTAWWWATA_V$RSRFC4_Q2	CTAWWWATA_V$RSRFC4_Q2	TFBS	0.00047	0.009332	12	298	CYP2E1,PER1,NR4A1,STC1,DNAJA4,SCML1,ZBTB18,AOC2,ESAM,AQP1,SLC9A5,H1-2
Transcription Factor Binding Site	V$PBX1_02	V$PBX1_02	TFBS	0.0004947	0.009621	7	109	MTSS1,ZFP36L1,LMOD1,GNAO1,ZBTB18,IGF2,DUSP10
Transcription Factor Binding Site	V$NFE2_01	V$NFE2_01	TFBS	0.0005452	0.01039	10	220	HOXA11,NLGN3,LMOD1,MAFF,NRIP3,ABHD4,MMRN2,SNCB,TNXB,HCLS1
Transcription Factor Binding Site	V$XBP1_01	V$XBP1_01	TFBS	0.0005823	0.01088	7	112	HOXA11,MMP14,KISS1,GPR3,DNAJB4,NR4A3,RHEBL1
Transcription Factor Binding Site	V$CEBP_Q2	V$CEBP_Q2	TFBS	0.0006075	0.01113	9	184	PER1,NRP2,STC1,ZFP36L1,TBX6,G0S2,LHX6,CSNK1E,CTSK
Transcription Factor Binding Site	V$NKX61_01	V$NKX61_01	TFBS	0.0006316	0.01136	9	185	HOXA11,ZFP36L1,KCNN3,AMY2B,WNT7A,AOC2,SESN3,NR4A3,LHX6
Transcription Factor Binding Site	TTCYNRGAA_V$STAT5B_01	TTCYNRGAA_V$STAT5B_01	TFBS	0.0006447	0.01138	11	266	LAMA1,IRF4,STC1,HOXA11,KCNN3,MAFF,RAB3B,NR4A3,IL18BP,LTA,PROX1
Transcription Factor Binding Site	V$HP1SITEFACTOR_Q6	V$HP1SITEFACTOR_Q6	TFBS	0.0007085	0.01228	9	188	STC1,HOXA11,ZFP36L1,SCML1,ASIC4,POU3F3,LHX6,GPR156,DUSP10
Transcription Factor Binding Site	YTATTTTNR_V$MEF2_02	YTATTTTNR_V$MEF2_02	TFBS	0.0008231	0.01401	17	555	MGLL,NR4A1,NRP2,STC1,C2CD2L,SCML1,KCNN3,KCNMB4,GNAO1,ARRDC3,MMP14,ZBTB18,JPH2,ESAM,CRYAB,DUSP10,CTSK
Transcription Factor Binding Site	M30186	SUPT16H_TARGET_GENES	MSigDB	0.0009982	0.01669	41	1944	LVRN,ZBTB43,MTSS1,CCNP,PER1,PIPOX,DYSF,FABP3,C2CD2L,XYLT1,RFTN1,RNF150,CD82,RAPGEF3,C2,UNKL,TAGLN,MARCHF4,HSPA1A,FAM167B,DNHD1,AMPD3,ATG9B,DRD4,NR4A2,DNAJB4,IDI1,NRIP3,KLHL31,CRYAB,ESYT3,YPEL4,MT2A,PLA2G4C,LAT,KLF7,BNIPL,APOL3,FTL,TMEM40,CXCL8
Transcription Factor Binding Site	V$HNF3_Q6	V$HNF3_Q6	TFBS	0.00105	0.0171	8	160	NR4A1,HOXA11,NAV3,GNAO1,NR4A3,NR1D1,NKD1,KLF7
Transcription Factor Binding Site	V$FREAC3_01	V$FREAC3_01	TFBS	0.001059	0.0171	9	199	HOXA11,NAV3,MAFF,GNAO1,SDK2,AMY2B,LAMB3,POU3F3,FSTL1
Transcription Factor Binding Site	V$WHN_B	V$WHN_B	TFBS	0.001097	0.01742	9	200	TAF5,ZBTB18,TBX6,ICA1,JPH2,DNAJB4,NR4A3,POU3F3,SNCB
Transcription Factor Binding Site	V$STAT5B_01	V$STAT5B_01	TFBS	0.001175	0.01819	9	202	LAMA1,IRF4,STC1,KCNN3,MAFF,NR4A2,NR4A3,MSX1,SNCB
Transcription Factor Binding Site	TGASTMAGC_V$NFE2_01	TGASTMAGC_V$NFE2_01	TFBS	0.001183	0.01819	8	163	C2CD2L,VDR,LAMA3,NR1D1,ABHD4,MMRN2,SNCB,TNXB
Transcription Factor Binding Site	V$ATF4_Q2	V$ATF4_Q2	TFBS	0.001217	0.0184	9	203	FLNC,NPTX1,ICA1,NR4A2,NR4A3,TEX14,NRIP3,ECM1,TNXB
Transcription Factor Binding Site	V$FOXO4_02	V$FOXO4_02	TFBS	0.001302	0.01916	9	205	IRF4,PIK3IP1,MAFF,GNAO1,ZBTB18,FLNC,NR4A2,NR1D1,TXNIP
Transcription Factor Binding Site	TGAYRTCA_V$ATF3_Q6	TGAYRTCA_V$ATF3_Q6	TFBS	0.00132	0.01916	14	430	MTSS1,PER1,GBP5,ZFP36L1,KCNF1,MAFF,TAGLN,ZBTB18,GPR3,NR4A2,SESN3,DNAJB4,TEX14,DUSP10
Transcription Factor Binding Site	V$TAL1ALPHAE47_01	V$TAL1ALPHAE47_01	TFBS	0.001347	0.01916	9	206	E2F7,HOXA11,ARHGAP22,NAV3,ARRDC3,ZBTB18,FMNL3,NKD1,DUSP10
Transcription Factor Binding Site	V$TAL1BETAITF2_01	V$TAL1BETAITF2_01	TFBS	0.001347	0.01916	9	206	LVRN,E2F7,HOXA11,ARHGAP22,ZFP36L1,ZBTB18,FLNC,FMNL3,DUSP10
Transcription Factor Binding Site	V$GATA_Q6	V$GATA_Q6	TFBS	0.001381	0.01924	8	167	GATM,NRP2,KCNK3,MMP23B,LHX6,RHCE,LYL1,TNXB
Transcription Factor Binding Site	V$P53_02	V$P53_02	TFBS	0.001393	0.01924	9	207	GAD1,HOXA11,ASIC4,CACNB2,KRT15,ARRDC4,NR4A3,FHDC1,ACSL5
Transcription Factor Binding Site	V$FAC1_01	V$FAC1_01	TFBS	0.001435	0.01933	8	168	NRP2,FBLN2,NAV3,LHX6,NKD1,KLF7,RHEBL1,NEUROG2
Transcription Factor Binding Site	V$CEBPGAMMA_Q6	V$CEBPGAMMA_Q6	TFBS	0.00144	0.01933	9	208	MGLL,NRP2,STC1,KCNF1,NAV3,TBX6,G0S2,LHX6,KLF7
Transcription Factor Binding Site	RTAAACA_V$FREAC2_01	RTAAACA_V$FREAC2_01	TFBS	0.001486	0.01967	20	745	IRF4,MGLL,NR4A1,PIK3IP1,HOXA11,NLGN3,NDRG1,KCNN3,MAFF,GNAO1,ZBTB18,CACNB2,NR4A2,SESN3,DNAJB4,POU3F3,TXNIP,FSTL1,DUSP10,PROX1
Transcription Factor Binding Site	CACGTG_V$MYC_Q2	CACGTG_V$MYC_Q2	TFBS	0.00157	0.02046	21	803	SCFD2,IL15RA,PER1,PFKFB3,HMOX1,FABP3,C2CD2L,PIK3IP1,HOXA11,MAFF,ARRDC3,NPTX1,ARRDC4,MMP23B,NR4A3,NRIP3,NR1D1,SLC9A5,RHEBL1,SNCB,TNXB
Transcription Factor Binding Site	V$SRF_Q6	V$SRF_Q6	TFBS	0.001589	0.02046	9	211	DGKG,NR4A1,KCNK3,TAGLN,DUSP5,JPH2,MSX1,CSNK1E,DUSP10
Transcription Factor Binding Site	V$ER_Q6_01	V$ER_Q6_01	TFBS	0.001641	0.02086	9	212	KCNN3,TBX6,GPR3,AOC2,NR4A2,POU3F3,NR1D1,MT2A,GREB1
Transcription Factor Binding Site	V$RREB1_01	V$RREB1_01	TFBS	0.001665	0.02088	8	172	KCNN3,GNAO1,FLNC,JPH2,POU3F3,FMNL3,OVOL1,CTSK
Transcription Factor Binding Site	V$LEF1_Q2	V$LEF1_Q2	TFBS	0.001727	0.0211	8	173	CYP2E1,ZBTB18,CACNB2,AMPD3,OVOL1,DUSP10,ACSL5,PROX1
Transcription Factor Binding Site	V$HFH8_01	V$HFH8_01	TFBS	0.001727	0.0211	8	173	MGLL,NR4A1,HOXA11,ZBTB18,NR4A2,FSTL1,LTA,SNCB
Transcription Factor Binding Site	WTGAAAT_UNKNOWN	WTGAAAT_UNKNOWN	TFBS	0.001749	0.0211	15	493	SQLE,PIPOX,STC1,ZFP36L1,NAV3,ZBTB18,GPR3,FBLN5,ARRDC4,G0S2,DNAJB4,NR4A3,FMNL3,DUSP10,HECA
Transcription Factor Binding Site	V$TEL2_Q6	V$TEL2_Q6	TFBS	0.00179	0.02133	8	174	C2CD2L,TAF5,TUSC3,NR4A2,NR1D1,CTSS,HCLS1,ACSL5
Transcription Factor Binding Site	GTGACGY_V$E4F1_Q6	GTGACGY_V$E4F1_Q6	TFBS	0.001855	0.02182	15	496	PER1,NR4A1,DNAJA4,MAFF,KISS1,RAB3A,GPR3,DRD4,DUSP5,NR4A2,DNAJB4,NR4A3,TEX14,CRY2,SLC9A5
Transcription Factor Binding Site	V$CEBP_Q2_01	V$CEBP_Q2_01	TFBS	0.001924	0.02183	9	217	PER1,NRP2,STC1,ZFP36L1,ARRDC3,TBX6,LHX6,H1-2,ACSL5
Transcription Factor Binding Site	V$TST1_01	V$TST1_01	TFBS	0.001924	0.02183	9	217	CACNA2D2,PIPOX,MGLL,ARRDC3,ZBTB18,FBLN5,NR4A2,SESN3,NR4A3
Transcription Factor Binding Site	V$ATF_01	V$ATF_01	TFBS	0.001924	0.02183	9	217	PER1,MAFF,RAB3A,GPR3,FLNC,NPTX1,DRD4,ICA1,NR4A2
Transcription Factor Binding Site	V$MYOGNF1_01	V$MYOGNF1_01	TFBS	0.001959	0.02196	4	42	MTSS1,FBLN2,DNAJB4,KLF7
Transcription Factor Binding Site	V$BACH1_01	V$BACH1_01	TFBS	0.002048	0.02245	9	219	DYSF,GPR3,LAMA3,LAMB3,NR1D1,ECM1,ABHD4,SNCB,TNXB
Transcription Factor Binding Site	ARGGGTTAA_UNKNOWN	ARGGGTTAA_UNKNOWN	TFBS	0.00205	0.02245	6	103	NAA80,NLGN3,KCNF1,FLNC,RHEBL1,DUSP10
Transcription Factor Binding Site	V$HAND1E47_01	V$HAND1E47_01	TFBS	0.002112	0.02287	9	220	RNF112,STC1,C2CD2L,ZFP36L1,MMP14,ZBTB18,DUSP5,SLC15A2,NEUROG2
Transcription Factor Binding Site	GCANCTGNY_V$MYOD_Q6	GCANCTGNY_V$MYOD_Q6	TFBS	0.002236	0.02395	19	717	LVRN,SQLE,PER1,COL22A1,FABP3,C2CD2L,KCNN3,MSS51,ZBTB18,RAB3A,CDK5R2,VDR,TDRKH,CACNB2,NR4A2,OVOL1,LYL1,NEUROG2,PROX1
Transcription Factor Binding Site	V$SRF_C	V$SRF_C	TFBS	0.00229	0.02424	8	181	NR4A1,KCNK3,TAGLN,DUSP5,JPH2,DNAJB4,AOC3,DUSP10
Transcription Factor Binding Site	V$IRF2_01	V$IRF2_01	TFBS	0.002369	0.02481	6	106	USP18,IL15RA,PSMB9,MSX1,DUSP10,PROX1
Transcription Factor Binding Site	CAGCTG_V$AP4_Q5	CAGCTG_V$AP4_Q5	TFBS	0.002594	0.02687	27	1184	MTSS1,MGLL,COL22A1,HMOX1,NR4A1,DYSF,NRP2,NLGN3,BTG2,NDRG1,ZFP36L1,NAV3,KCNN3,MSS51,ZBTB18,RAB3A,CDK5R2,TBX6,FLNC,CACNB2,NR4A3,CRYAB,ABHD4,NKD1,LAT,MMRN2,LTA
Transcription Factor Binding Site	V$USF_C	V$USF_C	TFBS	0.002763	0.02832	9	229	SCFD2,PER1,HMOX1,ARRDC3,NPTX1,MMP23B,NR1D1,SLC9A5,RHEBL1
Transcription Factor Binding Site	V$ISRE_01	V$ISRE_01	TFBS	0.002799	0.02838	8	187	USP18,CACNA2D2,UBA7,KCNN3,MSX1,OVOL1,H1-2,DUSP10
Transcription Factor Binding Site	TGCCAAR_V$NF1_Q6	TGCCAAR_V$NF1_Q6	TFBS	0.002887	0.02897	16	572	PIPOX,FABP3,NRP2,NLGN3,MAST4,KCNK3,NAV3,GNAO1,MSS51,CACNB2,DNAJB4,ESAM,CRYAB,KLF7,SLC15A2,PROX1
Transcription Factor Binding Site	V$STAT5A_02	V$STAT5A_02	TFBS	0.002984	0.02962	6	111	LAMA1,STC1,HOXA11,CACNB2,NR4A3,LHX6
Transcription Factor Binding Site	M30087	NFKBIA_TARGET_GENES	MSigDB	0.003014	0.02962	29	1317	GAD1,HLA-B,SPEG,GSDMB,DGKG,NR4A1,PPM1H,ARHGAP22,CD82,FBLN2,RAPGEF3,NPC1L1,PRCD,KISS1,VDR,ENGASE,PHLDB3,TCTE1,AMPD3,ATG9B,SLC6A16,COL20A1,NAT16,PHF24,PPP1R32,TMEM255B,TGFA,GALNT9,FBLIM1
Transcription Factor Binding Site	GATTGGY_V$NFY_Q6_01	GATTGGY_V$NFY_Q6_01	TFBS	0.003082	0.02997	22	907	EAF2,INSIG1,HMGCS1,STC1,PIK3IP1,H2BC4,PROM2,LMOD1,NKX3-1,ARRDC3,HSPA1A,CDK5R2,TDRKH,ARRDC4,GPX3,SESN3,POU3F3,NR1D1,TXNIP,MSX1,H1-2,DUSP10
Transcription Factor Binding Site	V$LHX3_01	V$LHX3_01	TFBS	0.003185	0.03036	8	191	MTSS1,FBLN2,KCNN3,GNAO1,ZBTB18,TBX6,TBX19,KLF7
Transcription Factor Binding Site	V$PEA3_Q6	V$PEA3_Q6	TFBS	0.003185	0.03036	8	191	C2CD2L,TAF5,DUSP5,IL18BP,TXNIP,MMRN2,CTSS,ACSL5
Transcription Factor Binding Site	V$SOX9_B1	V$SOX9_B1	TFBS	0.003288	0.03103	8	192	PER1,NR4A1,STC1,NGFR,GNAO1,TBX6,FBLN5,LHX6
Transcription Factor Binding Site	V$P300_01	V$P300_01	TFBS	0.003393	0.0314	8	193	HMGCS1,PIK3IP1,NLGN3,KCNN3,ZBTB18,CACNB2,TUSC3,LHX6
Transcription Factor Binding Site	V$PTF1BETA_Q6	V$PTF1BETA_Q6	TFBS	0.003393	0.0314	8	193	ASIC3,STC1,HOXA11,ZFP36L1,NR4A2,NR4A3,CSNK1E,FHDC1
Transcription Factor Binding Site	RAAGNYNNCTTY_UNKNOWN	RAAGNYNNCTTY_UNKNOWN	TFBS	0.003555	0.03256	6	115	DYSF,ZFP36L1,FBLN5,TBX19,KLF7,CTSS
Transcription Factor Binding Site	GGATTA_V$PITX2_Q2	GGATTA_V$PITX2_Q2	TFBS	0.003587	0.03256	14	480	ANKRD29,GAD1,MTSS1,STC1,C2CD2L,HOXA11,ZFP36L1,NAV3,MSS51,ZBTB18,DUSP5,NRIP3,MSX1,DUSP10
Transcription Factor Binding Site	V$TCF4_Q5	V$TCF4_Q5	TFBS	0.00396	0.03527	8	198	CYP2E1,NRP2,HOXA11,DQX1,ZBTB18,NR4A3,NKD1,PROX1
Transcription Factor Binding Site	V$GATA1_02	V$GATA1_02	TFBS	0.00396	0.03527	8	198	NRP2,KCNK3,ZBTB18,CACNB2,LHX6,CRY2,LYL1,TNXB
Transcription Factor Binding Site	YTAAYNGCT_UNKNOWN	YTAAYNGCT_UNKNOWN	TFBS	0.004035	0.03534	6	118	GAD1,ASIC3,ZFP36L1,ZBTB18,AMPD3,SESN3
Transcription Factor Binding Site	STTTCRNTTT_V$IRF_Q6	STTTCRNTTT_V$IRF_Q6	TFBS	0.004042	0.03534	7	157	IL12RB1,USP18,PSMB9,UBA7,NAV3,IL18BP,MSX1
Transcription Factor Binding Site	V$HEN1_01	V$HEN1_01	TFBS	0.004481	0.03876	7	160	MGLL,HOXA11,NLGN3,ZBTB18,DUSP9,NR4A2,NR4A3
Transcription Factor Binding Site	TTTNNANAGCYR_UNKNOWN	TTTNNANAGCYR_UNKNOWN	TFBS	0.00456	0.03876	6	121	MTSS1,DGKG,H2BC4,H2BC11,AOC2,H1-2
Transcription Factor Binding Site	V$STAT5A_01	V$STAT5A_01	TFBS	0.004596	0.03876	8	203	LAMA1,IRF4,STC1,KCNN3,MAFF,NR4A2,NR4A3,SNCB
Transcription Factor Binding Site	V$GATA1_03	V$GATA1_03	TFBS	0.004596	0.03876	8	203	NRP2,MMP23B,LHX6,TBX19,IGF2,GREB1,LYL1,TNXB
Transcription Factor Binding Site	V$CDX2_Q5	V$CDX2_Q5	TFBS	0.004872	0.04073	8	205	GAD1,HOXA11,SCML1,NAV3,CHST2,POU3F3,LHX6,LEPR
Transcription Factor Binding Site	V$HNF4_Q6	V$HNF4_Q6	TFBS	0.005014	0.04119	8	206	PIPOX,HOXA11,RND1,C1S,CACNB2,SESN3,PANX2,PROX1
Transcription Factor Binding Site	V$VDR_Q6	V$VDR_Q6	TFBS	0.005014	0.04119	8	206	ARHGAP22,DQX1,SCML1,TUSC3,NR1D1,OVOL1,GREB1,SNCB
Transcription Factor Binding Site	V$CEBP_C	V$CEBP_C	TFBS	0.005121	0.04132	7	164	PER1,SCML1,NR1D1,OVOL1,FSTL1,ACSL5,PROX1
Transcription Factor Binding Site	V$STAT5A_03	V$STAT5A_03	TFBS	0.00516	0.04132	8	207	MTSS1,STC1,KCNN3,ARRDC3,ZBTB18,FLNC,LAMA3,NR4A3
Transcription Factor Binding Site	V$CREB_Q2	V$CREB_Q2	TFBS	0.00516	0.04132	8	207	PER1,MAFF,RAB3A,CACNB2,NPTX1,NR4A2,NR4A3,TEX14
Transcription Factor Binding Site	V$CEBPB_01	V$CEBPB_01	TFBS	0.005308	0.04181	8	208	MTSS1,NRP2,STC1,C1S,ZBTB18,GPR3,CSNK1E,ACSL5
Transcription Factor Binding Site	V$RSRFC4_01	V$RSRFC4_01	TFBS	0.005308	0.04181	8	208	CYP2E1,NR4A1,DNAJA4,SCML1,ZBTB18,SHANK1,ESAM,SLC9A5
Transcription Factor Binding Site	V$LMO2COM_02	V$LMO2COM_02	TFBS	0.005461	0.04265	8	209	RNF112,NAA80,NR4A1,NRP2,KCNK3,LHX6,TBX19,LYL1
Transcription Factor Binding Site	V$HSF1_01	V$HSF1_01	TFBS	0.005616	0.04351	8	210	GAD1,CACNA2D2,STC1,SHANK1,FLNC,NR4A3,NFAM1,GREB1
Transcription Factor Binding Site	V$PAX5_01	V$PAX5_01	TFBS	0.00576	0.04368	6	127	CDK5R2,FLNC,ICA1,MMP23B,SESN3,POU3F3
Transcription Factor Binding Site	V$MTF1_Q4	V$MTF1_Q4	TFBS	0.005775	0.04368	8	211	MTSS1,DGKG,MGLL,SLC30A2,C2CD2L,LHX6,MT2A,TNXB
Transcription Factor Binding Site	V$NFKAPPAB_01	V$NFKAPPAB_01	TFBS	0.005775	0.04368	8	211	LAMA1,HOXA11,RND1,KCNN3,GNAO1,MSX1,LTA,IL1A
Transcription Factor Binding Site	RYTGCNWTGGNR_UNKNOWN	RYTGCNWTGGNR_UNKNOWN	TFBS	0.005859	0.04397	5	90	NLGN3,SHANK1,CACNB2,ARRDC4,IL1A
Transcription Factor Binding Site	V$OCT1_05	V$OCT1_05	TFBS	0.005937	0.0442	8	212	DGKG,NRP2,ZFP36L1,SCML1,KCNN3,ZBTB18,NR4A3,LHX6
Transcription Factor Binding Site	M40811	ZSCAN4_TARGET_GENES	MSigDB	0.006008	0.04438	23	1020	PIPOX,DGKG,MGLL,PFKFB3,HMOX1,RNF150,NDRG1,TMEM178A,MINAR1,MAFF,GNAO1,TSSK3,DNHD1,LHX6,TRIM52,RHCE,OVGP1,KLF7,GPR156,FHDC1,BTBD19,CTSK,PROX1
Transcription Factor Binding Site	V$TFIIA_Q6	V$TFIIA_Q6	TFBS	0.006102	0.04473	8	213	NR4A1,C2CD2L,NLGN3,LAMA3,POU3F3,LHX6,NR1D1,CRYAB
Transcription Factor Binding Site	V$HOXA4_Q2	V$HOXA4_Q2	TFBS	0.00662	0.04816	8	216	PER1,STC1,ZFP36L1,MMP14,ZBTB18,SHANK1,DNAJB4,SLC9A5
Transcription Factor Binding Site	V$USF_02	V$USF_02	TFBS	0.0068	0.04879	8	217	PER1,HOXA11,VNN1,NPTX1,SESN3,LAMA3,NRIP3,RHEBL1
Transcription Factor Binding Site	V$HNF3ALPHA_Q6	V$HNF3ALPHA_Q6	TFBS	0.006809	0.04879	7	173	MGLL,HOXA11,SCML1,NAV3,GNAO1,NR4A3,NKD1
Transcription Factor Binding Site	V$NF1_Q6_01	V$NF1_Q6_01	TFBS	0.006983	0.04929	8	218	MTSS1,PIPOX,ALDOC,SESN3,DNAJB4,SLC9A5,SLC15A2,DUSP10
Transcription Factor Binding Site	V$IRF1_Q6	V$IRF1_Q6	TFBS	0.006983	0.04929	8	218	MSS51,ZBTB18,TBX6,IL18BP,MSX1,BNIPL,CTSS,PROX1
Gene Family	1311	Alpha arrestins	genenames.org	4.652e-05	0.003937	3	6	ARRDC3,ARRDC4,TXNIP
Gene Family	71	Nuclear hormone receptors	genenames.org	4.772e-05	0.003937	6	49	NR4A1,NR1I2,VDR,NR4A2,NR4A3,NR1D1
Gene Family	666	NLR family|Pyrin domain containing	genenames.org	0.0003222	0.01506	4	25	NLRC4,NOD2,NLRP1,NLRP3
Gene Family	895	MAP kinase phosphatases	genenames.org	0.0003651	0.01506	3	11	DUSP5,DUSP9,DUSP10
Gene Family	626	Laminin subunits	genenames.org	0.000482	0.01591	3	12	LAMA1,LAMA3,LAMB3
Gene Family	471	CD molecules|C-type lectin domain family	genenames.org	0.0009321	0.02281	14	394	IL12RB1,IL15RA,TNFRSF10D,CD300C,JAM2,CD82,NGFR,CCR6,BTN3A1,LEPR,RHCE,CD93,THBD,FUT3
Gene Family	458	Butyrophilins|V-set domain containing	genenames.org	0.0009676	0.02281	3	15	BTN3A3,BTN3A2,BTN3A1
Gene Family	555	Fibronectin type III domain containing	genenames.org	0.001466	0.03024	8	160	IL12RB1,IL12RB2,IGFN1,MYOM1,SDK2,IL31RA,COL20A1,TNXB
Gene Family	290	Acid sensing ion channel subunits	genenames.org	0.001751	0.0321	2	5	ASIC3,ASIC4
Gene Family	638	Metallothioneins	genenames.org	0.00198	0.03268	3	19	MT1A,MT1X,MT2A
Gene Family	602	Immunoglobulin like domain containing|Interleukin receptors|TIR domain containing	genenames.org	0.002385	0.03382	4	42	IL12RB1,IL12RB2,IL15RA,IL31RA
Gene Family	1090	Atypical chemokine receptors	genenames.org	0.002603	0.03382	2	6	ACKR4,PITPNM3
Gene Family	405	Apolipoproteins	genenames.org	0.002665	0.03382	3	21	APOL2,APOL1,APOL3

## Sheet: Figures
Category	ID	Name	-LOG10 FDR
GO: Biological Process	GO:0050810	regulation of steroid biosynthetic process	1.3131
GO: Biological Process	GO:0035239	tube morphogenesis	1.3131
GO: Biological Process	GO:0048514	blood vessel morphogenesis	1.3131
GO: Biological Process	GO:0043435	response to corticotropin-releasing hormone	1.3131
GO: Biological Process	GO:0071376	cellular response to corticotropin-releasing hormone stimulus	1.3131
GO: Biological Process	GO:1902652	secondary alcohol metabolic process	1.3131
GO: Biological Process	GO:1901615	organic hydroxy compound metabolic process	1.3131
GO: Biological Process	GO:0008202	steroid metabolic process	1.59585
Pathway	122191	NOD-like receptor signaling pathway	1.32514
Pathway	M18009	Circadian rhythm - mammal	1.32514
Pathway	M22067	Circadian Rhythms	1.32514
Pathway	M39608	Cholesterol biosynthesis pathway	1.32514
Pathway	M95	Circadian rhythm pathway	1.32514
Pathway	1269253	Inflammasomes	1.32514
Pathway	1269251	Nucleotide-binding domain, leucine rich repeat containing receptor (NLR) signaling pathways	1.32514
