# Supplementary material for: Acidic Growth Conditions Promote Epithelial-to-Mesenchymal Transition to Select More Aggressive PDAC Cell Phenotypes In Vitro
Source: Cancers (Basel). 2023 Apr 30;15(9):2572. doi: 10.3390/cancers15092572 (PMC10177299; doi:10.3390/cancers15092572)
Supplement: Supplementary file 1 [file cancers-15-02572-s001.zip › Supplementary File S7 - GO analysis PANC-1 - pHe- selected + 7.4 vs Ctrl - Downregulated.xlsx]

## Sheet: ToppFun_Selected_vs_Ctrl_Down
Category	ID	Name	Source	p-value	q-value FDR B&H	Hit Count in Query List	Hit Count in Genome	Hit in Query List	note
Transcription Factor Binding Site	M30019	HSD17B8_TARGET_GENES	MSigDB	1.09e-100	1.119e-97	135	659	CDKN2C,PTTG1,BRIP1,CENPW,MNS1,CENPE,CENPF,ATAD5,ZGRF1,HJURP,SPC25,CCDC18,HMGB2,MCM7,MND1,MCM10,RRM1,RRM2,CEP128,TRIP13,SYCE2,FANCD2,FANCB,HROB,ANLN,RECQL4,FEN1,MKI67,ASPM,PSMC3IP,PIMREG,TACC3,PLK1,IQGAP3,RAD54L,ZNF367,FOXM1,TICRR,KIF23,POLD1,POLE,GTSE1,CCDC150,CENPO,STIL,XRCC2,SMC2,ATAD2,APOBEC3B,KIF20B,SPAG5,SPC24,RAD51AP1,UBE2T,ASF1B,CENPI,UHRF1,CEP152,PRR11,KIF18B,POLQ,ESPL1,ATP2A1,CDCA5,PLK4,…
GO: Biological Process	GO:0000280	nuclear division		1.226e-45	7.603e-42	136	1389	CDKN2C,HGF,SPRY2,PTTG1,CCDC8,EREG,BRIP1,CENPW,MNS1,CENPE,CENPF,ATAD5,SPC25,E2F7,MCM2,MCM4,MCM7,MND1,MCM10,RRM1,RRM2,POLA2,TRIP13,CNTROB,DSN1,SYCE2,CDC45,FANCA,FANCD2,TYMS,TUBA1B,TUBB4B,ANLN,MKI67,ASPM,PSMC3IP,TACC3,DSCC1,PLK1,IQGAP3,TEX19,RAD54L,FOXM1,TICRR,KIF23,ANK3,ADAMTS1,POLE,GTSE1,STIL,XRCC2,SMC2,KIF20B,SPAG5,RAD51AP1,IGF2,CEP72,SLFN13,CENPH,PRIM1,TPX2,CEP152,KIF18B,CLSPN,ESPL1,CDCA5,PLK4,M…
GO: Biological Process	GO:0048285	organelle fission		2.217e-44	6.871e-41	137	1445	CDKN2C,HGF,SPRY2,PTTG1,CCDC8,EREG,BRIP1,CENPW,MNS1,CENPE,CENPF,ATAD5,SPC25,E2F7,MCM2,MCM4,MCM7,MND1,MCM10,RRM1,RRM2,POLA2,TRIP13,CNTROB,DSN1,SYCE2,CDC45,FANCA,FANCD2,TYMS,TUBA1B,TUBB4B,ANLN,MKI67,ASPM,PSMC3IP,TACC3,DSCC1,PLK1,IQGAP3,TEX19,RAD54L,FOXM1,TICRR,KIF23,ANK3,ADAMTS1,POLE,GTSE1,STIL,XRCC2,SMC2,KIF20B,SPAG5,RAD51AP1,IGF2,CEP72,SLFN13,CENPH,PRIM1,TPX2,CEP152,KIF18B,CLSPN,ESPL1,CDCA5,PLK4,M…
GO: Biological Process	GO:0000278	mitotic cell cycle		6.786e-44	8.413e-41	124	1197	CDKN2C,HGF,SPRY2,PTTG1,CCDC8,EREG,CENPW,CENPE,CENPF,ATAD5,SPC25,E2F7,MCM2,MCM4,MCM7,MCM10,RRM1,RRM2,POLA2,TRIP13,CNTROB,DSN1,CDC45,FANCD2,TYMS,TUBA1B,TUBB4B,ANLN,MKI67,ASPM,TACC3,DSCC1,PLK1,IQGAP3,FOXM1,TICRR,KIF23,ANK3,ADAMTS1,POLE,GTSE1,STIL,XRCC2,SMC2,KIF20B,SPAG5,IGF2,CEP72,SLFN13,CENPH,PRIM1,TPX2,CEP152,KIF18B,CLSPN,ESPL1,CDCA5,PLK4,MYBL2,KNTC1,CYP1A1,CCP110,EME1,CENPJ,MCM8,INCENP,CDK15,RTEL…
GO: Biological Process	GO:0140014	mitotic nuclear division		6.786e-44	8.413e-41	124	1197	CDKN2C,HGF,SPRY2,PTTG1,CCDC8,EREG,CENPW,CENPE,CENPF,ATAD5,SPC25,E2F7,MCM2,MCM4,MCM7,MCM10,RRM1,RRM2,POLA2,TRIP13,CNTROB,DSN1,CDC45,FANCD2,TYMS,TUBA1B,TUBB4B,ANLN,MKI67,ASPM,TACC3,DSCC1,PLK1,IQGAP3,FOXM1,TICRR,KIF23,ANK3,ADAMTS1,POLE,GTSE1,STIL,XRCC2,SMC2,KIF20B,SPAG5,IGF2,CEP72,SLFN13,CENPH,PRIM1,TPX2,CEP152,KIF18B,CLSPN,ESPL1,CDCA5,PLK4,MYBL2,KNTC1,CYP1A1,CCP110,EME1,CENPJ,MCM8,INCENP,CDK15,RTEL…
GO: Biological Process	GO:1903047	mitotic cell cycle process		6.786e-44	8.413e-41	124	1197	CDKN2C,HGF,SPRY2,PTTG1,CCDC8,EREG,CENPW,CENPE,CENPF,ATAD5,SPC25,E2F7,MCM2,MCM4,MCM7,MCM10,RRM1,RRM2,POLA2,TRIP13,CNTROB,DSN1,CDC45,FANCD2,TYMS,TUBA1B,TUBB4B,ANLN,MKI67,ASPM,TACC3,DSCC1,PLK1,IQGAP3,FOXM1,TICRR,KIF23,ANK3,ADAMTS1,POLE,GTSE1,STIL,XRCC2,SMC2,KIF20B,SPAG5,IGF2,CEP72,SLFN13,CENPH,PRIM1,TPX2,CEP152,KIF18B,CLSPN,ESPL1,CDCA5,PLK4,MYBL2,KNTC1,CYP1A1,CCP110,EME1,CENPJ,MCM8,INCENP,CDK15,RTEL…
GO: Biological Process	GO:0022402	cell cycle process		1.544e-38	1.595e-35	144	1786	CDKN2C,HGF,SPRY2,PTTG1,CCDC8,EREG,BRIP1,CENPW,MNS1,CENPE,CENPF,ATAD5,SPC25,E2F7,MCM2,MCM4,MCM7,MND1,MCM10,RRM1,RRM2,POLA2,TRIP13,CNTROB,DSN1,SYCE2,CDC45,FANCA,FANCD2,TYMS,TUBA1B,TUBB4B,ANLN,RECQL4,FEN1,MKI67,ASPM,PSMC3IP,TACC3,DSCC1,PLK1,IQGAP3,TEX19,RAD54L,FOXM1,TICRR,KIF23,SFRP1,ANK3,ADAMTS1,POLD1,POLE,GTSE1,STIL,XRCC2,SMC2,KIF20B,SPAG5,RAD51AP1,IGF2,CEP72,SLFN13,CENPH,PRIM1,TPX2,CEP152,PRR11,K…
Pathway	1269741	Cell Cycle	BioSystems: REACTOME	1.839e-35	4.136e-32	86	622	CDKN2C,PTTG1,BRIP1,CENPW,CENPE,CENPF,HJURP,SPC25,MCM2,MCM4,MCM7,MND1,MCM10,RRM2,POLA2,DSN1,SYCE2,CDC45,TYMS,TUBB4B,FEN1,PSMC3IP,PLK1,FOXM1,KIF23,POLD1,POLE,GTSE1,CENPO,GINS4,SMC2,SPC24,CEP72,CENPH,PRIM1,CENPI,TPX2,CEP152,CLSPN,ESPL1,CDCA5,PLK4,MYBL2,KNTC1,CCP110,CENPJ,MCM8,INCENP,ERCC6L,CENPL,CENPK,NCAPG2,BLM,NCAPG,FBXO5,BRCA1,BRCA2,DHFR,BUB1,BUB1B,SGO2,CDT1,DNA2,KNL1,KIF2C,HAUS5,CENPU,SMC4,E2F1,…
GO: Biological Process	GO:0007059	chromosome segregation		4.056e-32	3.592e-29	61	374	PTTG1,BRIP1,CENPW,CENPE,CENPF,HJURP,SPC25,TRIP13,DSN1,SYCE2,FANCD2,RECQL4,FEN1,MKI67,TACC3,DSCC1,PLK1,TEX19,KIF23,SMC2,SPAG5,CENPH,KIF18B,ESPL1,CDCA5,KNTC1,EME1,RAD18,INCENP,DLGAP5,KIF4A,BIRC7,CENPK,NCAPG2,CDCA2,NCAPG,FBXO5,BRCA1,BRCA2,BUB1,BUB1B,KIF14,SGO2,CDT1,KIFC1,KNL1,KIF2C,SMC4,PRC1,NCAPH,CIT,ZWINT,CEP55,CCNE2,HASPIN,SKA3,CDC6,CDC20,TOP2A,MAD2L1,AURKB
Pathway	1269763	Cell Cycle, Mitotic	BioSystems: REACTOME	1.726e-31	1.941e-28	74	515	CDKN2C,PTTG1,CENPE,CENPF,SPC25,MCM2,MCM4,MCM7,MCM10,RRM2,POLA2,DSN1,CDC45,TYMS,TUBB4B,FEN1,PLK1,FOXM1,KIF23,POLD1,POLE,GTSE1,CENPO,GINS4,SMC2,SPC24,CEP72,CENPH,PRIM1,CENPI,TPX2,CEP152,ESPL1,CDCA5,PLK4,MYBL2,KNTC1,CCP110,CENPJ,MCM8,INCENP,ERCC6L,CENPL,CENPK,NCAPG2,NCAPG,FBXO5,DHFR,BUB1,BUB1B,SGO2,CDT1,DNA2,KNL1,KIF2C,HAUS5,CENPU,SMC4,E2F1,E2F2,RFC3,NCAPH,ZWINT,PKMYT1,ORC1,LIG1,LMNB1,CCNE2,CDC6,CDC…
GO: Biological Process	GO:0051301	cell division		1.046e-28	8.106e-26	82	788	PTTG1,EREG,BRIP1,CENPW,CENPE,CENPF,SPC25,E2F7,HMGB2,CNTROB,DSN1,SYCE2,CDC45,TUBA1B,ANLN,ASPM,PIMREG,FGF13,TACC3,PLK1,KIF23,ANK3,FERMT1,SMC2,KIF20B,SPAG5,SPC24,IGF2,TPX2,KIF18B,ESPL1,CDCA5,PLK4,CDCA3,KNTC1,CCP110,CENPJ,INCENP,ERCC6L,KIF4A,NCAPG2,BLM,CDCA2,GJA1,RTKN2,NCAPG,FBXO5,BRCA2,BTC,BUB1,BUB1B,KIF14,SGO2,CDT1,KDF1,KIF11,KIFC1,KNL1,KIF2C,CALM3,HAUS5,SMC4,PRC1,NCAPH,TERT,CIT,E2F8,ZWINT,CEP55,CC…
GO: Biological Process	GO:0098813	nuclear chromosome segregation		1.996e-28	1.375e-25	52	305	PTTG1,BRIP1,CENPE,CENPF,TRIP13,DSN1,SYCE2,FANCD2,RECQL4,FEN1,TACC3,DSCC1,PLK1,TEX19,KIF23,SMC2,SPAG5,KIF18B,ESPL1,CDCA5,KNTC1,EME1,INCENP,DLGAP5,KIF4A,BIRC7,CENPK,NCAPG2,NCAPG,FBXO5,BRCA2,BUB1,BUB1B,KIF14,SGO2,CDT1,KIFC1,KNL1,KIF2C,SMC4,PRC1,NCAPH,CIT,ZWINT,CEP55,CCNE2,HASPIN,CDC6,CDC20,TOP2A,MAD2L1,AURKB
GO: Biological Process	GO:0000070	mitotic sister chromatid segregation		9.676e-28	5.998e-25	41	180	PTTG1,CENPE,CENPF,TRIP13,DSN1,TACC3,DSCC1,PLK1,KIF23,SMC2,SPAG5,KIF18B,ESPL1,CDCA5,KNTC1,INCENP,DLGAP5,KIF4A,BIRC7,CENPK,NCAPG2,NCAPG,FBXO5,BUB1,BUB1B,KIF14,SGO2,CDT1,KIFC1,KIF2C,SMC4,PRC1,NCAPH,CIT,ZWINT,CEP55,HASPIN,CDC6,CDC20,MAD2L1,AURKB
GO: Biological Process	GO:0000819	sister chromatid segregation		1.582e-27	8.913e-25	44	216	PTTG1,CENPE,CENPF,TRIP13,DSN1,RECQL4,FEN1,TACC3,DSCC1,PLK1,KIF23,SMC2,SPAG5,KIF18B,ESPL1,CDCA5,KNTC1,INCENP,DLGAP5,KIF4A,BIRC7,CENPK,NCAPG2,NCAPG,FBXO5,BUB1,BUB1B,KIF14,SGO2,CDT1,KIFC1,KIF2C,SMC4,PRC1,NCAPH,CIT,ZWINT,CEP55,HASPIN,CDC6,CDC20,TOP2A,MAD2L1,AURKB
GO: Biological Process	GO:0006259	DNA metabolic process		1.291e-26	6.67e-24	98	1178	HGF,PTTG1,EREG,BRIP1,CENPF,ATAD5,ZGRF1,E2F7,MCM2,HMGB2,MCM4,MCM7,MND1,EYA2,MCM10,RRM1,RRM2,POLA2,TRIP13,CDC45,FANCA,FANCD2,TYMS,FANCE,FANCB,HROB,RECQL4,FEN1,MKI67,PSMC3IP,DSCC1,TEX19,RAD54L,PARM1,FOXM1,TICRR,POLD1,POLE,GINS4,XRCC2,SMC2,APOBEC3B,RAD51AP1,UBE2T,NUDT1,SLFN13,PRIM1,ANKRD1,PKIB,UHRF1,CLSPN,POLQ,CDCA5,IL7R,CYP1A1,CYP1B1,EME1,RAD18,TOX,MCM8,RTEL1,PCLAF,FAM111B,BLM,GJA1,PPARGC1A,FBXO5,BR…
GO: Biological Process	GO:0071897	DNA biosynthetic process		1.978e-25	9.432e-23	61	492	HGF,EREG,BRIP1,CENPF,ATAD5,ZGRF1,E2F7,MCM2,MCM4,MCM7,MCM10,RRM1,RRM2,POLA2,CDC45,TYMS,HROB,RECQL4,FEN1,DSCC1,PARM1,TICRR,POLD1,POLE,GINS4,APOBEC3B,SLFN13,PRIM1,ANKRD1,PKIB,CLSPN,POLQ,CYP1B1,EME1,MCM8,RTEL1,PCLAF,FAM111B,BLM,GJA1,FBXO5,BRCA1,BRCA2,BTC,GLI2,TONSL,CDT1,DNA2,CHAF1A,RFC3,TERT,E2F8,ORC1,LIG1,WDHD1,TK1,CCNE2,EXO1,CDC6,TOP2A,AURKB
GO: Cellular Component	GO:0098687	chromosomal region		1.731e-24	1.192e-21	52	367	CENPW,CENPE,CENPF,HJURP,SPC25,MCM2,MCM4,MCM7,DSN1,RECQL4,FEN1,MKI67,DSCC1,PLK1,POLD1,CENPO,SPAG5,SPC24,RAD51AP1,CENPH,CENPI,CDCA5,KNTC1,INCENP,ERCC6L,RTEL1,CENPL,CENPK,BLM,NCAPG,BRCA2,SUV39H1,BUB1,BUB1B,CBX1,SGO2,CDT1,DNA2,DNMT1,KNL1,KIF2C,CENPU,SMC4,TERT,ZWINT,ORC1,WDHD1,SKA3,TOP2A,MAD2L1,AURKB,HELLS
GO: Biological Process	GO:0044772	mitotic cell cycle phase transition		1.997e-23	8.841e-21	68	664	CDKN2C,CENPE,CENPF,ATAD5,E2F7,MCM2,MCM4,MCM7,MCM10,RRM2,POLA2,TRIP13,CDC45,TYMS,TUBB4B,ANLN,TACC3,PLK1,IQGAP3,FOXM1,TICRR,ADAMTS1,POLE,GTSE1,CEP72,SLFN13,PRIM1,TPX2,CEP152,CLSPN,ESPL1,CDCA5,PLK4,KNTC1,CYP1A1,CCP110,CENPJ,MCM8,CDK15,DLGAP5,BLM,FBXO5,BRCA1,DHFR,BUB1,BUB1B,KIF14,CDT1,TCF19,PIM2,CALM3,HAUS5,E2F1,TERT,CIT,E2F8,ZWINT,PKMYT1,CCNF,ORC1,LMNB1,CCNE2,HASPIN,CDC6,CDC20,MAD2L1,BORA,AURKB
GO: Biological Process	GO:0006260	DNA replication		2.548e-23	1.053e-20	47	313	EREG,BRIP1,ATAD5,ZGRF1,E2F7,MCM2,MCM4,MCM7,MCM10,RRM1,RRM2,POLA2,CDC45,RECQL4,FEN1,DSCC1,TICRR,POLD1,POLE,GINS4,SLFN13,PRIM1,CLSPN,POLQ,EME1,MCM8,RTEL1,PCLAF,FAM111B,BLM,FBXO5,BRCA1,BRCA2,BTC,GLI2,TONSL,CDT1,DNA2,CHAF1A,RFC3,E2F8,ORC1,LIG1,WDHD1,CCNE2,EXO1,CDC6
GO: Cellular Component	GO:0000775	chromosome, centromeric region		1.449e-22	4.993e-20	39	215	CENPW,CENPE,CENPF,HJURP,SPC25,DSN1,MKI67,DSCC1,PLK1,CENPO,SPAG5,SPC24,CENPH,CENPI,CDCA5,KNTC1,INCENP,ERCC6L,CENPL,CENPK,NCAPG,SUV39H1,BUB1,BUB1B,CBX1,SGO2,CDT1,DNMT1,KNL1,KIF2C,CENPU,SMC4,ZWINT,WDHD1,SKA3,TOP2A,MAD2L1,AURKB,HELLS
GO: Biological Process	GO:0006261	DNA-templated DNA replication		6.357e-22	2.463e-19	35	174	ATAD5,ZGRF1,E2F7,MCM2,MCM4,MCM7,MCM10,POLA2,CDC45,RECQL4,FEN1,DSCC1,TICRR,POLD1,POLE,GINS4,SLFN13,PRIM1,POLQ,EME1,MCM8,RTEL1,BLM,FBXO5,BRCA2,TONSL,CDT1,DNA2,RFC3,E2F8,ORC1,LIG1,WDHD1,CCNE2,CDC6
GO: Biological Process	GO:0044770	cell cycle phase transition		1.186e-21	4.324e-19	68	714	CDKN2C,CENPE,CENPF,ATAD5,E2F7,MCM2,MCM4,MCM7,MCM10,RRM2,POLA2,TRIP13,CDC45,TYMS,TUBB4B,ANLN,TACC3,PLK1,IQGAP3,FOXM1,TICRR,ADAMTS1,POLE,GTSE1,CEP72,SLFN13,PRIM1,TPX2,CEP152,CLSPN,ESPL1,CDCA5,PLK4,KNTC1,CYP1A1,CCP110,CENPJ,MCM8,CDK15,DLGAP5,BLM,FBXO5,BRCA1,DHFR,BUB1,BUB1B,KIF14,CDT1,TCF19,PIM2,CALM3,HAUS5,E2F1,TERT,CIT,E2F8,ZWINT,PKMYT1,CCNF,ORC1,LMNB1,CCNE2,HASPIN,CDC6,CDC20,MAD2L1,BORA,AURKB
Transcription Factor Binding Site	M29952	E2F5_TARGET_GENES	MSigDB	1.472e-20	7.558e-18	79	1273	CENPW,CENPF,ATAD5,ZGRF1,SPC25,CCDC18,MCM2,HMGB2,MCM4,MCM7,RRM1,RRM2,CEP128,TRIP13,SYCE2,FANCD2,FANCB,HROB,FASN,MKI67,PLK1,MARCHF4,IQGAP3,RAD54L,ZNF367,FOXM1,POLE,RHOBTB3,CENPO,STIL,ATAD2,KIF20B,UBE2T,TPX2,KIF18B,ESPL1,CDCA5,CDCA3,CCP110,EME1,RTEL1,DLGAP5,EML6,PBK,SLC12A8,TBC1D8B,BLM,CDCA2,RTKN2,FBXO5,KIF15,BRCA2,SCG2,BUB1B,CCDC163,PXN,ANP32E,DIAPH3,NOS3,TCF19,CALM3,SMC4,E2F1,E2F2,RFC3,NCAPH,ZWINT…
Pathway	1269820	Mitotic Prometaphase	BioSystems: REACTOME	4.23e-20	3.171e-17	29	111	CENPE,CENPF,SPC25,DSN1,PLK1,CENPO,SMC2,SPC24,CENPH,CENPI,CDCA5,KNTC1,INCENP,ERCC6L,CENPL,CENPK,NCAPG,BUB1,BUB1B,SGO2,KNL1,KIF2C,CENPU,SMC4,NCAPH,ZWINT,CDC20,MAD2L1,AURKB
GO: Biological Process	GO:0051276	chromosome organization		1.08e-19	3.718e-17	95	1389	CPA4,PTTG1,BRIP1,CENPW,CENPE,CENPF,HJURP,MCM2,HMGB2,MCM4,MCM7,EYA2,POLA2,TRIP13,DSN1,SYCE2,CDC45,FANCD2,RECQL4,FEN1,MKI67,TACC3,DSCC1,PLK1,TEX19,RAD54L,KIF23,POLD1,POLE,CENPO,SMC2,ATAD2,SPAG5,IGF2,ASF1B,CENPH,PRIM1,CENPI,PKIB,UHRF1,KIF18B,POLQ,ESPL1,CDCA5,KNTC1,TOX,MCM8,INCENP,PHF19,ERCC6L,RTEL1,CENPL,DLGAP5,KIF4A,BIRC7,CENPK,NCAPG2,BLM,PPARGC1A,NCAPG,FBXO5,BRCA1,BRCA2,SUV39H1,BUB1,BUB1B,KIF14,AN…
GO: Cellular Component	GO:0000793	condensed chromosome		7.585e-19	1.742e-16	37	242	CENPW,CENPE,CENPF,HJURP,SPC25,HMGB2,DSN1,SYCE2,FANCD2,MKI67,PLK1,CENPO,SMC2,SPAG5,SPC24,CENPH,KNTC1,INCENP,ERCC6L,CENPK,BLM,NCAPG,BRCA1,BRCA2,SUV39H1,BUB1,BUB1B,SGO2,CDT1,KNL1,KIF2C,CENPU,ZWINT,SKA3,TOP2A,MAD2L1,AURKB
GO: Biological Process	GO:0010564	regulation of cell cycle process		1.009e-18	3.293e-16	73	917	CDKN2C,PTTG1,CCDC8,EREG,CENPE,CENPF,ATAD5,E2F7,RRM2,TRIP13,TUBB4B,ANLN,RECQL4,FEN1,MKI67,TACC3,PLK1,FOXM1,TICRR,KIF23,SFRP1,ADAMTS1,GTSE1,STIL,KIF20B,SPAG5,RAD51AP1,IGF2,CEP72,SLFN13,TPX2,CEP152,CLSPN,ESPL1,CDCA5,PLK4,KNTC1,CYP1A1,CCP110,CENPJ,INCENP,DLGAP5,BLM,FBXO5,BRCA1,BRCA2,BTC,BUB1,BUB1B,KIF14,SGO2,CDT1,WDR62,KIF11,CALM3,CALR,HAUS5,E2F1,PRC1,TERT,CIT,E2F8,ZWINT,PKMYT1,CCNF,ORC1,LMNB1,HASPIN…
GO: Cellular Component	GO:0000779	condensed chromosome, centromeric region		2.558e-18	4.406e-16	27	122	CENPW,CENPE,CENPF,HJURP,SPC25,DSN1,PLK1,CENPO,SPAG5,SPC24,CENPH,KNTC1,INCENP,ERCC6L,CENPK,NCAPG,BUB1,BUB1B,SGO2,CDT1,KNL1,KIF2C,CENPU,ZWINT,SKA3,MAD2L1,AURKB
GO: Cellular Component	GO:0005694	chromosome		2.301e-17	3.17e-15	110	1900	DPF1,CENPW,CENPE,CENPF,ATAD5,HJURP,SPC25,ETV1,E2F7,MCM2,HMGB2,MCM4,MCM7,MCM10,HMX2,POLA2,WDR76,TRIP13,DSN1,SYCE2,CDC45,FANCD2,HROB,RECQL4,FEN1,MKI67,DSCC1,PLK1,FOXM1,POLD1,FOSB,POLE,CENPO,GINS4,XRCC2,SMC2,SPAG5,SPC24,RAD51AP1,SLFN13,ASF1B,CENPH,PRIM1,CENPI,UHRF1,CLSPN,POLQ,CDCA5,PLK4,MXD3,KNTC1,EME1,RAD18,NKX6-2,WDR4,MCM8,INCENP,ERCC6L,RTEL1,CENPL,KIF4A,CENPK,NCAPG2,FAM111B,BLM,CDCA2,PPARGC1A,NCA…
Pathway	1269821	Resolution of Sister Chromatid Cohesion	BioSystems: REACTOME	1.167e-16	6.562e-14	25	103	CENPE,CENPF,SPC25,DSN1,PLK1,CENPO,SPC24,CENPH,CENPI,CDCA5,KNTC1,INCENP,ERCC6L,CENPL,CENPK,BUB1,BUB1B,SGO2,KNL1,KIF2C,CENPU,ZWINT,CDC20,MAD2L1,AURKB
GO: Biological Process	GO:0051726	regulation of cell cycle		1.343e-16	4.164e-14	90	1418	CDKN2C,PTTG1,CCDC8,EREG,BRIP1,CENPW,CENPE,CENPF,ATAD5,E2F7,RRM2,WDR76,TRIP13,CDC45,FANCD2,TUBB4B,ANLN,RECQL4,FEN1,MKI67,ASPM,TACC3,PLK1,FOXM1,TICRR,KIF23,SFRP1,ADAMTS1,SGK1,GTSE1,STIL,KIF20B,SPAG5,RAD51AP1,IGF2,CEP72,SLFN13,TPX2,CEP152,PRR11,CLSPN,ESPL1,CDCA5,PLK4,MYBL2,KNTC1,CYP1A1,CCP110,EME1,CENPJ,INCENP,CDK15,PCLAF,DLGAP5,BIRC7,BLM,FBXO5,BRCA1,BRCA2,BTC,BUB1,BUB1B,KIF14,SGO2,CDT1,DNA2,WDR62,K…
Transcription Factor Binding Site	V$E2F_Q6_01	V$E2F_Q6_01	TFBS	2.036e-16	6.969e-14	27	184	E2F7,MCM2,MCM4,MCM7,RRM2,CDC45,ZNF367,DLL4,POLD1,ATAD2,PRIM1,PLK4,MXD3,PCLAF,ARHGAP11A,FBXO5,SUV39H1,ANP32E,CACNA1G,DNMT1,E2F1,PKMYT1,ORC1,LIG1,TIAM1,CDC6,REPS2
GO: Cellular Component	GO:0000776	kinetochore		2.25e-16	2.584e-14	27	144	CENPW,CENPE,CENPF,HJURP,SPC25,DSN1,PLK1,CENPO,SPAG5,SPC24,CENPH,CENPI,KNTC1,INCENP,ERCC6L,CENPK,BUB1,BUB1B,SGO2,CDT1,KNL1,KIF2C,CENPU,ZWINT,SKA3,MAD2L1,AURKB
Pathway	M39678	Retinoblastoma gene in cancer	MSigDB C2 BIOCARTA (v7.5.1)	3.408e-16	1.533e-13	23	88	HMGB2,MCM4,MCM7,RRM1,RRM2,CDC45,TYMS,ANLN,POLE,SMC2,PRIM1,PLK4,KIF4A,DHFR,SUV39H1,CDT1,DNMT1,E2F1,E2F2,RFC3,ORC1,CCNE2,TOP2A
Transcription Factor Binding Site	V$E2F_03	V$E2F_03	TFBS	5.328e-16	1.368e-13	27	191	E2F7,MCM2,MCM4,MCM7,POLA2,CDC45,ZNF367,DLL4,POLD1,ATAD2,PRIM1,PLK4,MXD3,KNTC1,PCLAF,FBXO5,SUV39H1,ANP32E,CACNA1G,DNMT1,E2F1,PKMYT1,ORC1,LIG1,TIAM1,CDC6,REPS2
Transcription Factor Binding Site	V$E2F1_Q6	V$E2F1_Q6	TFBS	1.254e-15	2.576e-13	26	181	E2F7,MCM2,MCM4,MCM7,RRM2,FANCD2,ZNF367,POLD1,ATAD2,SLC9A5,CLSPN,MXD3,MCM8,PCLAF,SPTB,UGGT1,ARHGAP11A,FBXO5,SUV39H1,CACNA1G,CDT1,DNMT1,E2F1,PKMYT1,ORC1,CDC6
GO: Biological Process	GO:0007346	regulation of mitotic cell cycle		1.293e-15	3.818e-13	58	706	CDKN2C,CCDC8,EREG,CENPW,CENPE,CENPF,ATAD5,E2F7,TRIP13,FANCD2,TUBB4B,ANLN,MKI67,PLK1,TICRR,ADAMTS1,GTSE1,STIL,KIF20B,IGF2,CEP72,SLFN13,TPX2,CEP152,CLSPN,ESPL1,CDCA5,PLK4,KNTC1,CYP1A1,CCP110,EME1,CENPJ,DLGAP5,BLM,FBXO5,BRCA1,BRCA2,BTC,BUB1,BUB1B,KIF14,CDT1,PIM2,HAUS5,E2F1,TERT,E2F8,ZWINT,PKMYT1,ORC1,LMNB1,HASPIN,CDC6,CDC20,MAD2L1,BORA,AURKB
GO: Biological Process	GO:0006270	DNA replication initiation		1.952e-15	5.501e-13	17	50	E2F7,MCM2,MCM4,MCM7,MCM10,POLA2,CDC45,TICRR,POLE,PRIM1,MCM8,FBXO5,CDT1,E2F8,ORC1,CCNE2,CDC6
Pathway	1269519	RHO GTPases Activate Formins	BioSystems: REACTOME	2.938e-15	1.101e-12	25	117	CENPE,CENPF,SPC25,DSN1,PLK1,CENPO,SPC24,CENPH,CENPI,KNTC1,INCENP,ERCC6L,CENPL,CENPK,BUB1,BUB1B,SGO2,DIAPH3,KNL1,KIF2C,CENPU,ZWINT,CDC20,MAD2L1,AURKB
GO: Biological Process	GO:0051983	regulation of chromosome segregation		3.271e-15	8.817e-13	22	99	PTTG1,CENPE,CENPF,TRIP13,MKI67,TACC3,PLK1,ESPL1,KNTC1,RAD18,DLGAP5,FBXO5,BUB1,BUB1B,CDT1,KIF2C,CIT,ZWINT,CDC6,CDC20,MAD2L1,AURKB
GO: Biological Process	GO:0044786	cell cycle DNA replication		3.589e-15	9.27e-13	19	69	ATAD5,E2F7,MCM2,MCM4,MCM7,POLA2,CDC45,FEN1,POLD1,POLE,PRIM1,RTEL1,FBXO5,BRCA2,CDT1,DNA2,RFC3,E2F8,LIG1
GO: Biological Process	GO:0010965	regulation of mitotic sister chromatid separation		4.814e-15	1.194e-12	19	70	PTTG1,CENPE,CENPF,TRIP13,TACC3,PLK1,ESPL1,KNTC1,DLGAP5,FBXO5,BUB1,BUB1B,CDT1,CIT,ZWINT,CDC6,CDC20,MAD2L1,AURKB
GO: Biological Process	GO:0051306	mitotic sister chromatid separation		1.126e-14	2.686e-12	19	73	PTTG1,CENPE,CENPF,TRIP13,TACC3,PLK1,ESPL1,KNTC1,DLGAP5,FBXO5,BUB1,BUB1B,CDT1,CIT,ZWINT,CDC6,CDC20,MAD2L1,AURKB
Transcription Factor Binding Site	V$E2F_Q6	V$E2F_Q6	TFBS	1.288e-14	2.204e-12	25	182	E2F7,MCM2,MCM4,MCM7,RRM2,POLA2,CDC45,FANCD2,ZNF367,POLD1,ATAD2,SLC9A5,CLSPN,MXD3,MCM8,PCLAF,SPTB,UGGT1,ARHGAP11A,FBXO5,CDT1,DNMT1,E2F1,PKMYT1,CDC6
Transcription Factor Binding Site	V$E2F_Q4	V$E2F_Q4	TFBS	1.666e-14	2.444e-12	25	184	E2F7,MCM2,MCM4,MCM7,RRM2,POLA2,CDC45,FANCD2,ZNF367,POLD1,ATAD2,SLC9A5,CLSPN,MXD3,MCM8,PCLAF,SPTB,UGGT1,ARHGAP11A,FBXO5,CDT1,DNMT1,E2F1,PKMYT1,CDC6
GO: Biological Process	GO:0051304	chromosome separation		1.842e-14	4.229e-12	22	107	PTTG1,CENPE,CENPF,TRIP13,TACC3,PLK1,ESPL1,KNTC1,EME1,DLGAP5,FBXO5,BUB1,BUB1B,CDT1,NCAPH,CIT,ZWINT,CDC6,CDC20,TOP2A,MAD2L1,AURKB
GO: Biological Process	GO:0006974	cellular response to DNA damage stimulus		2.19e-14	4.848e-12	66	937	PTTG1,BRIP1,ATAD5,E2F7,MCM2,HMGB2,MCM4,MCM7,EYA2,MCM10,WDR76,TRIP13,CDC45,FANCA,FANCD2,FANCE,FANCB,HROB,RECQL4,FEN1,PLK1,RAD54L,FOXM1,TICRR,SGK1,POLD1,POLE,GTSE1,GINS4,XRCC2,SMC2,RAD51AP1,UBE2T,NUDT1,SLFN13,ANKRD1,UHRF1,CLSPN,POLQ,CDCA5,EME1,RAD18,WDR4,MCM8,RTEL1,PCLAF,BLM,FBXO5,BRCA1,BRCA2,SUV39H1,TONSL,CBX1,DNA2,UACA,CHAF1A,SMC4,E2F1,RFC3,E2F8,LIG1,WDHD1,FANCI,EXO1,NEIL3,TOP2A
Transcription Factor Binding Site	V$E2F4DP1_01	V$E2F4DP1_01	TFBS	2.761e-14	3.545e-12	25	188	E2F7,MCM2,MCM4,MCM7,RRM2,FANCD2,ZNF367,POLD1,ATAD2,SLC9A5,CLSPN,MDGA1,MXD3,MCM8,PCLAF,SPTB,UGGT1,ARHGAP11A,FBXO5,SUV39H1,DNMT1,E2F1,PKMYT1,LIG1,CDC6
GO: Cellular Component	GO:0005819	spindle		2.977e-14	2.93e-12	42	425	CENPE,CENPF,CEP128,STX1B,ASPM,TACC3,PLK1,KIF23,KIF20B,SPAG5,TPX2,KIF18B,SNCG,ESPL1,PLK4,KNTC1,INCENP,DLGAP5,KIF4A,BIRC7,FBXO5,KIF15,BUB1B,CBX1,KIF14,KDF1,WDR62,KIF11,KIFC1,KIF2C,CALM3,HAUS5,PRC1,SHCBP1,HASPIN,CKAP2L,SKA3,CDC6,CDC20,MAD2L1,BORA,AURKB
GO: Biological Process	GO:0007091	metaphase/anaphase transition of mitotic cell cycle		3.093e-14	6.612e-12	18	67	CENPE,CENPF,TRIP13,TACC3,PLK1,ESPL1,KNTC1,DLGAP5,FBXO5,BUB1,BUB1B,CDT1,CIT,ZWINT,CDC6,CDC20,MAD2L1,AURKB
GO: Biological Process	GO:0033045	regulation of sister chromatid segregation		3.276e-14	6.77e-12	19	77	PTTG1,CENPE,CENPF,TRIP13,TACC3,PLK1,ESPL1,KNTC1,DLGAP5,FBXO5,BUB1,BUB1B,CDT1,CIT,ZWINT,CDC6,CDC20,MAD2L1,AURKB
GO: Biological Process	GO:1905818	regulation of chromosome separation		4.232e-14	8.464e-12	19	78	PTTG1,CENPE,CENPF,TRIP13,TACC3,PLK1,ESPL1,KNTC1,DLGAP5,FBXO5,BUB1,BUB1B,CDT1,CIT,ZWINT,CDC6,CDC20,MAD2L1,AURKB
Pathway	1269823	Mitotic Metaphase and Anaphase	BioSystems: REACTOME	4.283e-14	1.376e-11	29	180	PTTG1,CENPE,CENPF,SPC25,DSN1,PLK1,CENPO,SPC24,CENPH,CENPI,ESPL1,CDCA5,KNTC1,INCENP,ERCC6L,CENPL,CENPK,FBXO5,BUB1,BUB1B,SGO2,KNL1,KIF2C,CENPU,ZWINT,LMNB1,CDC20,MAD2L1,AURKB
GO: Biological Process	GO:0044784	metaphase/anaphase transition of cell cycle		7.15e-14	1.385e-11	18	70	CENPE,CENPF,TRIP13,TACC3,PLK1,ESPL1,KNTC1,DLGAP5,FBXO5,BUB1,BUB1B,CDT1,CIT,ZWINT,CDC6,CDC20,MAD2L1,AURKB
GO: Biological Process	GO:0006281	DNA repair		8.442e-14	1.586e-11	50	601	PTTG1,BRIP1,MCM2,HMGB2,MCM4,MCM7,EYA2,TRIP13,CDC45,FANCA,FANCD2,FANCE,FANCB,HROB,RECQL4,FEN1,RAD54L,FOXM1,TICRR,POLD1,POLE,GINS4,XRCC2,SMC2,RAD51AP1,UBE2T,NUDT1,UHRF1,CLSPN,POLQ,CDCA5,EME1,RAD18,MCM8,RTEL1,PCLAF,BLM,BRCA1,BRCA2,SUV39H1,TONSL,DNA2,CHAF1A,SMC4,RFC3,LIG1,WDHD1,FANCI,EXO1,NEIL3
GO: Biological Process	GO:0051321	meiotic cell cycle		1.12e-13	1.928e-11	36	330	PTTG1,EREG,BRIP1,MNS1,CENPE,MND1,TRIP13,SYCE2,FANCA,FANCD2,MKI67,ASPM,PSMC3IP,PLK1,TEX19,RAD54L,XRCC2,SMC2,RAD51AP1,ESPL1,EME1,INCENP,BIRC7,FBXO5,BRCA2,BUB1,BUB1B,SGO2,CALR,SMC4,NCAPH,PKMYT1,CCNE2,EXO1,CDC20,TOP2A
GO: Biological Process	GO:0140013	meiotic nuclear division		1.12e-13	1.928e-11	36	330	PTTG1,EREG,BRIP1,MNS1,CENPE,MND1,TRIP13,SYCE2,FANCA,FANCD2,MKI67,ASPM,PSMC3IP,PLK1,TEX19,RAD54L,XRCC2,SMC2,RAD51AP1,ESPL1,EME1,INCENP,BIRC7,FBXO5,BRCA2,BUB1,BUB1B,SGO2,CALR,SMC4,NCAPH,PKMYT1,CCNE2,EXO1,CDC20,TOP2A
GO: Biological Process	GO:1903046	meiotic cell cycle process		1.12e-13	1.928e-11	36	330	PTTG1,EREG,BRIP1,MNS1,CENPE,MND1,TRIP13,SYCE2,FANCA,FANCD2,MKI67,ASPM,PSMC3IP,PLK1,TEX19,RAD54L,XRCC2,SMC2,RAD51AP1,ESPL1,EME1,INCENP,BIRC7,FBXO5,BRCA2,BUB1,BUB1B,SGO2,CALR,SMC4,NCAPH,PKMYT1,CCNE2,EXO1,CDC20,TOP2A
Transcription Factor Binding Site	V$E2F1DP1RB_01	V$E2F1DP1RB_01	TFBS	1.244e-13	1.419e-11	24	183	E2F7,MCM2,MCM7,RRM2,POLA2,ZNF367,POLD1,ATAD2,SLC9A5,CLSPN,MDGA1,MXD3,MCM8,PCLAF,SPTB,UGGT1,ARHGAP11A,FBXO5,CDT1,DNMT1,E2F1,PKMYT1,LIG1,CDC6
Pathway	1269825	Mitotic Anaphase	BioSystems: REACTOME	2.547e-13	7.162e-11	28	179	PTTG1,CENPE,CENPF,SPC25,DSN1,PLK1,CENPO,SPC24,CENPH,CENPI,ESPL1,CDCA5,KNTC1,INCENP,ERCC6L,CENPL,CENPK,BUB1,BUB1B,SGO2,KNL1,KIF2C,CENPU,ZWINT,LMNB1,CDC20,MAD2L1,AURKB
GO: Biological Process	GO:0007088	regulation of mitotic nuclear division		2.722e-13	4.48e-11	23	134	CCDC8,EREG,CENPE,CENPF,TRIP13,MKI67,PLK1,KIF20B,IGF2,ESPL1,KNTC1,DLGAP5,FBXO5,BTC,BUB1,BUB1B,CDT1,ZWINT,PKMYT1,CDC20,MAD2L1,BORA,AURKB
GO: Biological Process	GO:1901990	regulation of mitotic cell cycle phase transition		2.746e-13	4.48e-11	44	494	CDKN2C,CENPE,CENPF,ATAD5,E2F7,TRIP13,TUBB4B,ANLN,PLK1,TICRR,ADAMTS1,GTSE1,CEP72,SLFN13,TPX2,CEP152,CLSPN,ESPL1,CDCA5,PLK4,KNTC1,CYP1A1,CCP110,CENPJ,DLGAP5,BLM,FBXO5,BRCA1,BUB1,BUB1B,KIF14,CDT1,HAUS5,E2F1,TERT,E2F8,ZWINT,ORC1,LMNB1,HASPIN,CDC6,CDC20,MAD2L1,AURKB
Pathway	1269826	Separation of Sister Chromatids	BioSystems: REACTOME	3.524e-13	8.805e-11	27	168	PTTG1,CENPE,CENPF,SPC25,DSN1,PLK1,CENPO,SPC24,CENPH,CENPI,ESPL1,CDCA5,KNTC1,INCENP,ERCC6L,CENPL,CENPK,BUB1,BUB1B,SGO2,KNL1,KIF2C,CENPU,ZWINT,CDC20,MAD2L1,AURKB
Gene Family	548	Fanconi anemia complementation groups	genenames.org	6.724e-13	1.426e-10	10	20	BRIP1,FANCA,FANCD2,FANCE,FANCB,XRCC2,UBE2T,BRCA1,BRCA2,FANCI
GO: Biological Process	GO:0007010	cytoskeleton organization		7.17e-13	1.14e-10	101	1949	SPRY2,LPAR3,CCDC8,MNS1,CENPE,CENPF,SPC25,MCM2,MCM7,RCSD1,CNTROB,KIF24,STRIP2,TUBA1B,TUBB4B,CORO2B,ZMYND10,ANLN,FMN1,AMOTL1,ASPM,FGF13,TACC3,PLK1,IQGAP3,AGAP2,KIF23,SFRP1,SORBS2,ANK3,SGK1,RHOBTB3,GMFG,NLGN1,TMEM107,STIL,XRCC2,CDC42EP3,SPAG5,ARHGDIB,GDA,RHOH,CEP72,CENPH,ANKRD1,TPX2,CEP152,IFT122,KIF18B,ESPL1,PLK4,MYBL2,STARD13,TNIK,CCP110,MYH3,STARD8,CENPJ,MYO1D,INCENP,IQGAP2,MYO7B,PCLAF,SPTB,DLGAP…
GO: Biological Process	GO:0071103	DNA conformation change		9.449e-13	1.464e-10	37	373	BRIP1,CENPW,HJURP,MCM2,HMGB2,MCM4,MCM7,RECQL4,DSCC1,RAD54L,CENPO,SMC2,ASF1B,CENPH,CENPI,POLQ,CDCA5,MCM8,INCENP,ERCC6L,RTEL1,CENPL,CENPK,NCAPG2,BLM,NCAPG,SUV39H1,DNA2,DNMT1,KNL1,CHAF1A,CENPU,SMC4,RFC3,NCAPH,TOP2A,HELLS
Transcription Factor Binding Site	V$E2F1DP1_01	V$E2F1DP1_01	TFBS	1.006e-12	7.946e-11	23	183	E2F7,MCM2,MCM4,MCM7,RRM2,FANCD2,ZNF367,POLD1,ATAD2,SLC9A5,CLSPN,MXD3,MCM8,PCLAF,SPTB,UGGT1,ARHGAP11A,FBXO5,SUV39H1,DNMT1,E2F1,PKMYT1,CDC6
Transcription Factor Binding Site	V$E2F4DP2_01	V$E2F4DP2_01	TFBS	1.006e-12	7.946e-11	23	183	E2F7,MCM2,MCM4,MCM7,RRM2,FANCD2,ZNF367,POLD1,ATAD2,SLC9A5,CLSPN,MXD3,MCM8,PCLAF,SPTB,UGGT1,ARHGAP11A,FBXO5,SUV39H1,DNMT1,E2F1,PKMYT1,CDC6
Transcription Factor Binding Site	V$E2F1DP2_01	V$E2F1DP2_01	TFBS	1.006e-12	7.946e-11	23	183	E2F7,MCM2,MCM4,MCM7,RRM2,FANCD2,ZNF367,POLD1,ATAD2,SLC9A5,CLSPN,MXD3,MCM8,PCLAF,SPTB,UGGT1,ARHGAP11A,FBXO5,SUV39H1,DNMT1,E2F1,PKMYT1,CDC6
Transcription Factor Binding Site	V$E2F_02	V$E2F_02	TFBS	1.006e-12	7.946e-11	23	183	E2F7,MCM2,MCM4,MCM7,RRM2,FANCD2,ZNF367,POLD1,ATAD2,SLC9A5,CLSPN,MXD3,MCM8,PCLAF,SPTB,UGGT1,ARHGAP11A,FBXO5,SUV39H1,DNMT1,E2F1,PKMYT1,CDC6
Transcription Factor Binding Site	V$E2F_Q4_01	V$E2F_Q4_01	TFBS	1.267e-12	9.297e-11	23	185	E2F7,MCM2,MCM4,MCM7,POLA2,CDC45,ZNF367,ATAD2,PRIM1,PLK4,MXD3,KNTC1,PCLAF,ARHGAP11A,FBXO5,SUV39H1,ANP32E,DNMT1,E2F1,PKMYT1,ORC1,TIAM1,CDC6
GO: Biological Process	GO:0051783	regulation of nuclear division		1.398e-12	2.114e-10	25	173	CCDC8,EREG,CENPE,CENPF,TRIP13,MKI67,PLK1,KIF20B,RAD51AP1,IGF2,ESPL1,KNTC1,DLGAP5,FBXO5,BTC,BUB1,BUB1B,CDT1,CALR,ZWINT,PKMYT1,CDC20,MAD2L1,BORA,AURKB
Pathway	1269784	DNA strand elongation	BioSystems: REACTOME	1.741e-12	3.914e-10	13	32	MCM2,MCM4,MCM7,POLA2,CDC45,FEN1,POLD1,GINS4,PRIM1,MCM8,DNA2,RFC3,LIG1
GO: Biological Process	GO:0006310	DNA recombination		1.821e-12	2.688e-10	34	325	BRIP1,ATAD5,MCM2,HMGB2,MCM4,MCM7,MND1,TRIP13,CDC45,FANCD2,FANCB,HROB,RECQL4,FEN1,PSMC3IP,TEX19,RAD54L,GINS4,XRCC2,RAD51AP1,POLQ,IL7R,EME1,RAD18,MCM8,RTEL1,BLM,BRCA1,BRCA2,TONSL,KPNA2,LIG1,EXO1,TOP2A
Transcription Factor Binding Site	V$E2F1_Q3	V$E2F1_Q3	TFBS	2.229e-12	1.526e-10	23	190	E2F7,MCM2,MCM7,RRM2,ZNF367,POLD1,ATAD2,SLC9A5,CLSPN,PLK4,MXD3,MCM8,PCLAF,SPTB,UGGT1,ARHGAP11A,FBXO5,CACNA1G,DNMT1,E2F1,PKMYT1,ORC1,CDC6
GO: Biological Process	GO:0000226	microtubule cytoskeleton organization		2.333e-12	3.364e-10	66	1037	SPRY2,LPAR3,CCDC8,MNS1,CENPE,CENPF,SPC25,MCM2,MCM7,RCSD1,CNTROB,KIF24,TUBA1B,TUBB4B,ZMYND10,ASPM,FGF13,TACC3,PLK1,KIF23,SGK1,TMEM107,STIL,XRCC2,SPAG5,GDA,CEP72,CENPH,TPX2,CEP152,IFT122,KIF18B,ESPL1,PLK4,MYBL2,CCP110,CENPJ,INCENP,PCLAF,DLGAP5,KIF4A,SLC12A8,BIRC7,GJA1,ANTXR2,FBXO5,BRCA1,BRCA2,AK5,KIF14,MAP7D2,WDR62,KIF11,KIFC1,KIF2C,HAUS5,PRC1,TTLL7,CCNF,ORC1,SASS6,SKA3,CDC20,MAD2L1,BORA,AURKB
GO: Biological Process	GO:0000075	cell cycle checkpoint signaling		2.532e-12	3.568e-10	29	241	BRIP1,CENPE,CENPF,E2F7,WDR76,TRIP13,CDC45,FANCD2,PLK1,TICRR,GTSE1,STIL,CLSPN,KNTC1,EME1,BLM,BRCA1,BUB1,BUB1B,CDT1,DNA2,E2F1,E2F8,ZWINT,ORC1,CDC6,CDC20,MAD2L1,AURKB
GO: Cellular Component	GO:0005814	centriole		2.586e-12	2.227e-10	52	703	CCDC8,HK2,CENPF,CEP128,CNTROB,KIF24,STX1B,CDC45,ZMYND10,ASPM,TACC3,PLK1,KIF23,STIL,XRCC2,KIF20B,SPAG5,CEP72,CEP152,SNCG,ESPL1,PLK4,CYTH4,CCP110,RAD18,CENPJ,LRRC45,PCLAF,DLGAP5,BIRC7,KIF15,BRCA1,BRCA2,AK5,WDR62,KIF2C,CALM3,HAUS5,MAMLD1,CENPU,E2F1,CEP55,CCNF,TIAM1,CCNE2,HASPIN,CKAP2L,SASS6,SKA3,CDC20,TOP2A,AURKB
GO: Biological Process	GO:0030071	regulation of mitotic metaphase/anaphase transition		2.844e-12	3.832e-10	16	64	CENPE,CENPF,TRIP13,PLK1,ESPL1,KNTC1,DLGAP5,FBXO5,BUB1,BUB1B,CDT1,ZWINT,CDC6,CDC20,MAD2L1,AURKB
GO: Biological Process	GO:0033260	nuclear DNA replication		2.844e-12	3.832e-10	16	64	ATAD5,MCM2,MCM4,MCM7,POLA2,CDC45,FEN1,POLD1,POLE,PRIM1,RTEL1,BRCA2,CDT1,DNA2,RFC3,LIG1
GO: Cellular Component	GO:0015630	microtubule cytoskeleton		3.105e-12	2.377e-10	85	1544	SPRY2,CCDC8,HK2,MNS1,CENPE,CENPF,CEP128,CNTROB,KIF24,STX1B,CDC45,TUBA1B,TUBB4B,ZMYND10,FMN1,ASPM,FGF13,TACC3,PLK1,MLPH,KIF23,GTSE1,STIL,XRCC2,KIF20B,SPAG5,CEP72,TPX2,CEP152,IFT122,KIF18B,SNCG,ESPL1,PLK4,CYTH4,KNTC1,CCP110,RAD18,CENPJ,INCENP,IQGAP2,LRRC45,PCLAF,DLGAP5,EML6,KIF4A,BIRC7,FBXO5,KIF15,BRCA1,BRCA2,GLI2,AK5,BUB1B,PXN,CBX1,KIF14,MAP7D2,KDF1,WDR62,KIF11,KIFC1,KIF2C,CALM3,HAUS5,MAMLD1,CENPU…
Pathway	1269810	M Phase	BioSystems: REACTOME	4.427e-12	9.052e-10	35	309	PTTG1,CENPE,CENPF,SPC25,DSN1,PLK1,KIF23,CENPO,SMC2,SPC24,CENPH,CENPI,ESPL1,CDCA5,KNTC1,INCENP,ERCC6L,CENPL,CENPK,NCAPG2,NCAPG,FBXO5,BUB1,BUB1B,SGO2,KNL1,KIF2C,CENPU,SMC4,NCAPH,ZWINT,LMNB1,CDC20,MAD2L1,AURKB
GO: Biological Process	GO:1901987	regulation of cell cycle phase transition		4.453e-12	5.874e-10	44	536	CDKN2C,CENPE,CENPF,ATAD5,E2F7,TRIP13,TUBB4B,ANLN,PLK1,TICRR,ADAMTS1,GTSE1,CEP72,SLFN13,TPX2,CEP152,CLSPN,ESPL1,CDCA5,PLK4,KNTC1,CYP1A1,CCP110,CENPJ,DLGAP5,BLM,FBXO5,BRCA1,BUB1,BUB1B,KIF14,CDT1,HAUS5,E2F1,TERT,E2F8,ZWINT,ORC1,LMNB1,HASPIN,CDC6,CDC20,MAD2L1,AURKB
GO: Biological Process	GO:0007051	spindle organization		5.653e-12	7.181e-10	28	232	CENPE,SPC25,ASPM,TACC3,PLK1,KIF23,STIL,SPAG5,CEP72,CENPH,TPX2,ESPL1,MYBL2,CENPJ,INCENP,DLGAP5,KIF4A,BIRC7,FBXO5,WDR62,KIF11,KIFC1,HAUS5,PRC1,SASS6,CDC20,BORA,AURKB
GO: Biological Process	GO:0007093	mitotic cell cycle checkpoint signaling		5.677e-12	7.181e-10	25	184	CENPE,CENPF,E2F7,TRIP13,FANCD2,PLK1,TICRR,GTSE1,STIL,CLSPN,KNTC1,EME1,BLM,BRCA1,BUB1,BUB1B,CDT1,E2F1,E2F8,ZWINT,ORC1,CDC6,CDC20,MAD2L1,AURKB
GO: Biological Process	GO:1902099	regulation of metaphase/anaphase transition of cell cycle		6.107e-12	7.571e-10	16	67	CENPE,CENPF,TRIP13,PLK1,ESPL1,KNTC1,DLGAP5,FBXO5,BUB1,BUB1B,CDT1,ZWINT,CDC6,CDC20,MAD2L1,AURKB
GO: Biological Process	GO:0033048	negative regulation of mitotic sister chromatid segregation		6.62e-12	7.743e-10	14	48	PTTG1,CENPE,CENPF,TRIP13,PLK1,KNTC1,FBXO5,BUB1,BUB1B,CDT1,ZWINT,CDC20,MAD2L1,AURKB
GO: Biological Process	GO:0033046	negative regulation of sister chromatid segregation		6.62e-12	7.743e-10	14	48	PTTG1,CENPE,CENPF,TRIP13,PLK1,KNTC1,FBXO5,BUB1,BUB1B,CDT1,ZWINT,CDC20,MAD2L1,AURKB
GO: Biological Process	GO:2000816	negative regulation of mitotic sister chromatid separation		6.62e-12	7.743e-10	14	48	PTTG1,CENPE,CENPF,TRIP13,PLK1,KNTC1,FBXO5,BUB1,BUB1B,CDT1,ZWINT,CDC20,MAD2L1,AURKB
GO: Molecular Function	GO:0016887	ATP hydrolysis activity		7.175e-12	8.216e-09	47	584	BRIP1,CENPE,ATAD5,ZGRF1,MCM2,MCM4,MCM7,TRIP13,RECQL4,ABCG2,DSCC1,RAD54L,KIF23,RHOBTB3,XRCC2,ATAD2,KIF20B,SLFN13,ATP6V0A4,ABCB11,ATP1A3,KIF18B,POLQ,ATP2A1,MYH3,MYO1D,MCM8,ERCC6L,RTEL1,MYO7B,MYO10,BLM,KIF15,KIF14,DNA2,KIF11,KIFC1,KIF2C,ATP8B3,RFC3,NCAPH,ORC1,MFSD2A,ATAD3A,CDC6,TOP2A,HELLS
GO: Cellular Component	GO:0005813	centrosome		8.142e-12	5.61e-10	49	656	CCDC8,HK2,CENPF,CNTROB,STX1B,CDC45,ZMYND10,ASPM,TACC3,PLK1,KIF23,STIL,XRCC2,KIF20B,SPAG5,CEP72,CEP152,SNCG,ESPL1,PLK4,CYTH4,CCP110,RAD18,CENPJ,LRRC45,PCLAF,DLGAP5,BIRC7,KIF15,BRCA1,BRCA2,AK5,WDR62,KIF2C,CALM3,HAUS5,MAMLD1,CENPU,E2F1,CEP55,CCNF,TIAM1,CCNE2,HASPIN,CKAP2L,SASS6,SKA3,CDC20,AURKB
GO: Biological Process	GO:0033044	regulation of chromosome organization		8.814e-12	1.012e-09	33	325	PTTG1,CENPE,CENPF,MCM2,TRIP13,RECQL4,FEN1,TACC3,PLK1,PKIB,ESPL1,CDCA5,KNTC1,PHF19,RTEL1,DLGAP5,PPARGC1A,FBXO5,BRCA1,SUV39H1,BUB1,BUB1B,SGO2,CDT1,DNMT1,CIT,ZWINT,WDHD1,CDC6,CDC20,TOP2A,MAD2L1,AURKB
GO: Biological Process	GO:1902850	microtubule cytoskeleton organization involved in mitosis		1.036e-11	1.168e-09	25	189	SPRY2,CENPE,SPC25,TACC3,PLK1,KIF23,STIL,CENPH,TPX2,ESPL1,MYBL2,DLGAP5,KIF4A,BIRC7,GJA1,ANTXR2,WDR62,KIF11,KIFC1,PRC1,SASS6,CDC20,MAD2L1,BORA,AURKB
GO: Biological Process	GO:1905819	negative regulation of chromosome separation		1.23e-11	1.35e-09	14	50	PTTG1,CENPE,CENPF,TRIP13,PLK1,KNTC1,FBXO5,BUB1,BUB1B,CDT1,ZWINT,CDC20,MAD2L1,AURKB
GO: Biological Process	GO:2001251	negative regulation of chromosome organization		1.242e-11	1.35e-09	19	105	PTTG1,CENPE,CENPF,MCM2,TRIP13,RECQL4,PLK1,ESPL1,KNTC1,RTEL1,FBXO5,BUB1,BUB1B,CDT1,ZWINT,CDC20,TOP2A,MAD2L1,AURKB
Transcription Factor Binding Site	V$E2F1_Q6_01	V$E2F1_Q6_01	TFBS	1.329e-11	8.532e-10	22	188	MCM2,MCM4,MCM7,POLA2,CDC45,ZNF367,CCDC150,ATAD2,SLC9A5,CLSPN,ESPL1,MXD3,MCM8,ARHGAP11A,DHH,FBXO5,SUV39H1,DNMT1,E2F1,PKMYT1,ORC1,REPS2
GO: Cellular Component	GO:0005815	microtubule organizing center		1.492e-11	9.346e-10	57	856	CCDC8,HK2,CENPF,CEP128,CNTROB,KIF24,STX1B,CDC45,ZMYND10,ASPM,TACC3,PLK1,MLPH,KIF23,STIL,XRCC2,KIF20B,SPAG5,CEP72,CEP152,IFT122,SNCG,ESPL1,PLK4,CYTH4,CCP110,RAD18,CENPJ,LRRC45,PCLAF,DLGAP5,BIRC7,KIF15,BRCA1,BRCA2,AK5,BUB1B,WDR62,KIFC1,KIF2C,CALM3,HAUS5,MAMLD1,CENPU,E2F1,TTLL7,CEP55,CCNF,TIAM1,CCNE2,HASPIN,CKAP2L,SASS6,SKA3,CDC20,TOP2A,AURKB
GO: Molecular Function	GO:0140097	catalytic activity, acting on DNA		1.544e-11	8.84e-09	28	232	BRIP1,ATAD5,ZGRF1,MCM2,MCM4,MCM7,POLA2,RECQL4,FEN1,DSCC1,RAD54L,SGIP1,POLD1,POLE,POLQ,MCM8,ERCC6L,RTEL1,BLM,DNA2,DNMT1,RFC3,NCAPH,TERT,LIG1,EXO1,NEIL3,TOP2A
GO: Biological Process	GO:0051985	negative regulation of chromosome segregation		1.657e-11	1.741e-09	14	51	PTTG1,CENPE,CENPF,TRIP13,PLK1,KNTC1,FBXO5,BUB1,BUB1B,CDT1,ZWINT,CDC20,MAD2L1,AURKB
GO: Biological Process	GO:0033047	regulation of mitotic sister chromatid segregation		1.657e-11	1.741e-09	14	51	PTTG1,CENPE,CENPF,TRIP13,PLK1,KNTC1,FBXO5,BUB1,BUB1B,CDT1,ZWINT,CDC20,MAD2L1,AURKB
Transcription Factor Binding Site	M40855	BARX2_TARGET_GENES	MSigDB	1.794e-11	1.084e-09	75	1723	BRIP1,MNS1,ACAT2,CENPF,ARSK,ZGRF1,SPC25,HMGB2,MCM7,PDZD7,RRM2,CDC45,TUBB4B,FMN1,FEN1,ASPM,SDF2L1,DNAJB5,RAD54L,TICRR,KIF23,STARD4,FOSB,PRADC1,STIL,SPAG5,SPC24,RAD51AP1,UBE2T,CENPH,HSPB6,CENPI,TPX2,IFT122,PLK4,MVD,DOCK4,CDCA3,INCENP,LRRC45,CENPL,PCLAF,DLGAP5,CENPK,FAM111B,SLC52A3,BLM,FBXO5,BUB1,MANF,KIF14,ANP32E,SGO2,CFAP119,DIAPH3,KIFC1,KIF2C,KPNA2,REXO5,ZNF695,TCF19,CALM3,TROAP,CHAF1A,PRC1,MSTO1…
GO: Biological Process	GO:0090068	positive regulation of cell cycle process		2.317e-11	2.394e-09	34	356	EREG,CENPE,ATAD5,E2F7,FEN1,KIF23,ADAMTS1,GTSE1,KIF20B,SPAG5,RAD51AP1,IGF2,ESPL1,CDCA5,PLK4,CYP1A1,CENPJ,DLGAP5,FBXO5,BRCA1,BTC,KIF14,SGO2,CDT1,E2F1,TERT,CIT,E2F8,ORC1,LMNB1,CDC6,CDC20,MAD2L1,AURKB
Pathway	M129	PLK1 signaling events	MSigDB C2 BIOCARTA (v7.5.1)	2.386e-11	4.473e-09	14	46	CENPE,PLK1,SPC24,TPX2,CLSPN,INCENP,ERCC6L,FBXO5,BUB1,BUB1B,CENPU,PRC1,CDC20,BORA
GO: Biological Process	GO:0000082	G1/S transition of mitotic cell cycle		2.979e-11	3.027e-09	32	321	CDKN2C,E2F7,MCM2,MCM4,MCM7,MCM10,RRM2,POLA2,CDC45,TYMS,IQGAP3,ADAMTS1,POLE,GTSE1,SLFN13,PRIM1,CYP1A1,MCM8,CDK15,FBXO5,DHFR,KIF14,CDT1,TCF19,PIM2,E2F1,TERT,E2F8,ORC1,CCNE2,HASPIN,CDC6
Transcription Factor Binding Site	V$E2F_Q3	V$E2F_Q3	TFBS	2.988e-11	1.705e-09	21	177	E2F7,MCM2,MCM4,MCM7,POLA2,CDC45,ZNF367,ATAD2,MDGA1,PLK4,MXD3,MCM8,ARHGAP11A,FBXO5,CACNA1G,DNMT1,E2F1,PKMYT1,ORC1,LIG1,CDC6
Pathway	1269875	DNA Replication	BioSystems: REACTOME	3.592e-11	6.214e-09	20	109	MCM2,MCM4,MCM7,MCM10,POLA2,CDC45,FEN1,POLD1,POLE,GINS4,PRIM1,MCM8,CDT1,DNA2,E2F1,E2F2,RFC3,ORC1,LIG1,CDC6
Pathway	1269773	Activation of the pre-replicative complex	BioSystems: REACTOME	3.93e-11	6.313e-09	12	32	MCM2,MCM4,MCM7,MCM10,POLA2,CDC45,POLE,PRIM1,MCM8,CDT1,ORC1,CDC6
GO: Biological Process	GO:0045132	meiotic chromosome segregation		4.041e-11	4.04e-09	19	112	PTTG1,BRIP1,TRIP13,SYCE2,FANCD2,PLK1,TEX19,SMC2,ESPL1,EME1,BIRC7,BRCA2,BUB1,BUB1B,SGO2,SMC4,NCAPH,CCNE2,TOP2A
GO: Biological Process	GO:0071174	mitotic spindle checkpoint signaling		4.327e-11	4.191e-09	13	45	CENPE,CENPF,TRIP13,PLK1,STIL,KNTC1,BUB1,BUB1B,CDT1,ZWINT,CDC20,MAD2L1,AURKB
GO: Biological Process	GO:0045841	negative regulation of mitotic metaphase/anaphase transition		4.327e-11	4.191e-09	13	45	CENPE,CENPF,TRIP13,PLK1,KNTC1,FBXO5,BUB1,BUB1B,CDT1,ZWINT,CDC20,MAD2L1,AURKB
Pathway	1269507	Signaling by Rho GTPases	BioSystems: REACTOME	5.503e-11	8.25e-09	40	428	CENPE,CENPF,SPC25,DSN1,PLK1,IQGAP3,CENPO,SPC24,ARHGDIB,RHOH,CENPH,CENPI,STARD13,KNTC1,STARD8,INCENP,IQGAP2,ERCC6L,CENPL,ARHGAP11A,CENPK,BUB1,BUB1B,KIF14,SGO2,DIAPH3,RAC2,KNL1,KIF2C,CALM3,CENPU,PRC1,CIT,ZWINT,TIAM1,ARHGEF39,CDC20,MAD2L1,ARHGAP33,AURKB
Transcription Factor Binding Site	SGCGSSAAA_V$E2F1DP2_01	SGCGSSAAA_V$E2F1DP2_01	TFBS	5.858e-11	3.167e-09	18	130	MCM2,MCM4,MCM7,RRM2,ZNF367,POLD1,ATAD2,SLC9A5,CLSPN,MXD3,PCLAF,UGGT1,FBXO5,SUV39H1,DNMT1,E2F1,PKMYT1,CDC6
GO: Biological Process	GO:1902100	negative regulation of metaphase/anaphase transition of cell cycle		7.967e-11	7.598e-09	13	47	CENPE,CENPF,TRIP13,PLK1,KNTC1,FBXO5,BUB1,BUB1B,CDT1,ZWINT,CDC20,MAD2L1,AURKB
Pathway	1269774	E2F mediated regulation of DNA replication	BioSystems: REACTOME	9.056e-11	1.273e-08	12	34	RRM2,POLA2,CDC45,TYMS,PRIM1,MCM8,FBXO5,DHFR,CDT1,E2F1,ORC1,CDC6
GO: Biological Process	GO:0033043	regulation of organelle organization		9.07e-11	8.519e-09	76	1397	HGF,PTTG1,CCDC8,EREG,MNS1,CENPE,CENPF,MCM2,MCM7,TRIP13,CNTROB,CORO2B,ADRB2,ZMYND10,FMN1,RECQL4,FEN1,MKI67,FGF13,TACC3,PLK1,IQGAP3,SFRP1,SGK1,RHOBTB3,GMFG,STIL,CDC42EP3,KIF20B,SPAG5,RAD51AP1,ARHGDIB,GDA,RHOH,IGF2,TPX2,PKIB,ESPL1,CDCA5,PLK4,KNTC1,CCP110,CENPJ,PHF19,IQGAP2,RTEL1,SPTB,DLGAP5,PPARGC1A,FBXO5,BRCA1,BTC,SUV39H1,BUB1,BUB1B,PXN,SGO2,CDT1,RAC2,DNMT1,NPTX1,CALR,E2F1,SYT2,CIT,ZWINT,PKMYT1,CCN…
Pathway	M39335	DNA replication	MSigDB C2 BIOCARTA (v7.5.1)	9.827e-11	1.3e-08	13	42	MCM2,MCM4,MCM7,MCM10,POLA2,CDC45,POLD1,POLE,PRIM1,CDT1,RFC3,ORC1,CDC6
GO: Biological Process	GO:0031577	spindle checkpoint signaling		1.068e-10	9.881e-09	13	48	CENPE,CENPF,TRIP13,PLK1,STIL,KNTC1,BUB1,BUB1B,CDT1,ZWINT,CDC20,MAD2L1,AURKB
Pathway	1269509	RHO GTPase Effectors	BioSystems: REACTOME	1.188e-10	1.484e-08	32	295	CENPE,CENPF,SPC25,DSN1,PLK1,IQGAP3,CENPO,SPC24,CENPH,CENPI,KNTC1,INCENP,IQGAP2,ERCC6L,CENPL,CENPK,BUB1,BUB1B,KIF14,SGO2,DIAPH3,RAC2,KNL1,KIF2C,CALM3,CENPU,PRC1,CIT,ZWINT,CDC20,MAD2L1,AURKB
GO: Molecular Function	GO:0017111	nucleoside-triphosphatase activity		1.273e-10	4.86e-08	79	1428	BRIP1,CENPE,ATAD5,ZGRF1,MCM2,MCM4,MCM7,CHML,TRIP13,KIF24,TUBA1B,TUBB4B,RASGRP3,RECQL4,ABCG2,DSCC1,IQGAP3,RAD54L,AGAP2,KIF23,RHOBTB3,XRCC2,ATAD2,KIF20B,DENND3,ARHGDIB,RHOH,NUDT1,SLFN13,ATP6V0A4,ABCB11,MYH15,ATP1A3,KIF18B,POLQ,ATP2A1,CYTH4,STARD13,DOCK4,MYH3,STARD8,MYO1D,MCM8,IQGAP2,ERCC6L,RTEL1,MYO7B,MYO10,MCF2L2,KIF4A,GCGR,ARHGAP11A,TBC1D8B,BLM,KIF15,KIF14,DNA2,RAB3B,RAB27B,RAC2,KIF11,KIFC1,KIF2C…
Pathway	1269764	Mitotic G1-G1/S phases	BioSystems: REACTOME	1.368e-10	1.619e-08	22	143	CDKN2C,MCM2,MCM4,MCM7,MCM10,RRM2,POLA2,CDC45,TYMS,POLE,PRIM1,MYBL2,MCM8,FBXO5,DHFR,CDT1,E2F1,E2F2,ORC1,CCNE2,CDC6,TOP2A
GO: Cellular Component	GO:0000228	nuclear chromosome		1.788e-10	1.027e-08	28	268	CENPE,MCM2,MCM4,MCM7,MCM10,POLA2,DSN1,SYCE2,PLK1,POLD1,POLE,CENPO,GINS4,SMC2,PRIM1,INCENP,CENPK,BLM,BRCA1,BRCA2,SUV39H1,BUB1,TONSL,BUB1B,ANP32E,ORC1,WDHD1,TOP2A
Pathway	138007	PLK1 signaling events	BioSystems: Pathway Interaction Database	1.897e-10	2.133e-08	13	44	CENPE,PLK1,SPC24,TPX2,CLSPN,INCENP,ERCC6L,FBXO5,BUB1,BUB1B,CENPU,CDC20,BORA
GO: Biological Process	GO:0044843	cell cycle G1/S phase transition		2.405e-10	2.193e-08	32	348	CDKN2C,E2F7,MCM2,MCM4,MCM7,MCM10,RRM2,POLA2,CDC45,TYMS,IQGAP3,ADAMTS1,POLE,GTSE1,SLFN13,PRIM1,CYP1A1,MCM8,CDK15,FBXO5,DHFR,KIF14,CDT1,TCF19,PIM2,E2F1,TERT,E2F8,ORC1,CCNE2,HASPIN,CDC6
GO: Biological Process	GO:0007017	microtubule-based process		2.572e-10	2.311e-08	71	1291	SPRY2,LPAR3,CCDC8,MNS1,CENPE,CENPF,SPC25,MCM2,MCM7,RCSD1,CNTROB,KIF24,TUBA1B,TUBB4B,ZMYND10,ASPM,FGF13,TACC3,PLK1,KIF23,SGK1,GTSE1,TMEM107,STIL,XRCC2,KIF20B,SPAG5,GDA,CATSPER1,CEP72,CENPH,TPX2,CEP152,IFT122,KIF18B,ESPL1,PLK4,MYBL2,CCP110,CENPJ,INCENP,PCLAF,DLGAP5,KIF4A,SLC12A8,BIRC7,GJA1,ANTXR2,FBXO5,KIF15,BRCA1,BRCA2,AK5,KIF14,MAP7D2,RAB27B,WDR62,KIF11,KIFC1,KIF2C,HAUS5,PRC1,TTLL7,CCNF,ORC1,SASS…
GO: Molecular Function	GO:0016462	pyrophosphatase activity		3.614e-10	7.347e-08	80	1487	BRIP1,CENPE,ATAD5,ZGRF1,MCM2,MCM4,MCM7,CHML,TRIP13,KIF24,TUBA1B,TUBB4B,RASGRP3,RECQL4,ABCG2,DSCC1,IQGAP3,RAD54L,AGAP2,KIF23,RHOBTB3,XRCC2,ATAD2,KIF20B,DENND3,ARHGDIB,RHOH,NUDT1,SLFN13,ATP6V0A4,ABCB11,MYH15,ATP1A3,KIF18B,POLQ,ATP2A1,CYTH4,STARD13,DOCK4,MYH3,STARD8,MYO1D,MCM8,IQGAP2,ERCC6L,RTEL1,MYO7B,MYO10,MCF2L2,KIF4A,GCGR,ARHGAP11A,TBC1D8B,BLM,KIF15,KIF14,DNA2,RAB3B,RAB27B,RAC2,KIF11,KIFC1,KIF2C…
GO: Biological Process	GO:0071173	spindle assembly checkpoint signaling		3.831e-10	3.345e-08	12	43	CENPE,CENPF,TRIP13,PLK1,KNTC1,BUB1,BUB1B,CDT1,ZWINT,CDC20,MAD2L1,AURKB
GO: Biological Process	GO:0007094	mitotic spindle assembly checkpoint signaling		3.831e-10	3.345e-08	12	43	CENPE,CENPF,TRIP13,PLK1,KNTC1,BUB1,BUB1B,CDT1,ZWINT,CDC20,MAD2L1,AURKB
GO: Molecular Function	GO:0016817	hydrolase activity, acting on acid anhydrides		3.85e-10	7.347e-08	80	1489	BRIP1,CENPE,ATAD5,ZGRF1,MCM2,MCM4,MCM7,CHML,TRIP13,KIF24,TUBA1B,TUBB4B,RASGRP3,RECQL4,ABCG2,DSCC1,IQGAP3,RAD54L,AGAP2,KIF23,RHOBTB3,XRCC2,ATAD2,KIF20B,DENND3,ARHGDIB,RHOH,NUDT1,SLFN13,ATP6V0A4,ABCB11,MYH15,ATP1A3,KIF18B,POLQ,ATP2A1,CYTH4,STARD13,DOCK4,MYH3,STARD8,MYO1D,MCM8,IQGAP2,ERCC6L,RTEL1,MYO7B,MYO10,MCF2L2,KIF4A,GCGR,ARHGAP11A,TBC1D8B,BLM,KIF15,KIF14,DNA2,RAB3B,RAB27B,RAC2,KIF11,KIFC1,KIF2C…
GO: Molecular Function	GO:0016818	hydrolase activity, acting on acid anhydrides, in phosphorus-containing anhydrides		3.85e-10	7.347e-08	80	1489	BRIP1,CENPE,ATAD5,ZGRF1,MCM2,MCM4,MCM7,CHML,TRIP13,KIF24,TUBA1B,TUBB4B,RASGRP3,RECQL4,ABCG2,DSCC1,IQGAP3,RAD54L,AGAP2,KIF23,RHOBTB3,XRCC2,ATAD2,KIF20B,DENND3,ARHGDIB,RHOH,NUDT1,SLFN13,ATP6V0A4,ABCB11,MYH15,ATP1A3,KIF18B,POLQ,ATP2A1,CYTH4,STARD13,DOCK4,MYH3,STARD8,MYO1D,MCM8,IQGAP2,ERCC6L,RTEL1,MYO7B,MYO10,MCF2L2,KIF4A,GCGR,ARHGAP11A,TBC1D8B,BLM,KIF15,KIF14,DNA2,RAB3B,RAB27B,RAC2,KIF11,KIFC1,KIF2C…
GO: Biological Process	GO:0000083	regulation of transcription involved in G1/S transition of mitotic cell cycle		5.021e-10	4.323e-08	11	35	E2F7,RRM2,CDC45,TYMS,CDK15,FBXO5,DHFR,CDT1,E2F1,ORC1,CDC6
Pathway	1269772	G1/S-Specific Transcription	BioSystems: REACTOME	5.038e-10	5.395e-08	9	18	RRM2,CDC45,TYMS,FBXO5,DHFR,CDT1,E2F1,ORC1,CDC6
GO: Biological Process	GO:0000279	M phase		5.117e-10	4.345e-08	20	144	PTTG1,BRIP1,CENPE,MND1,TRIP13,SYCE2,FANCD2,PSMC3IP,PLK1,TEX19,RAD54L,RAD51AP1,ESPL1,EME1,FBXO5,BRCA2,SGO2,CCNE2,CDC20,TOP2A
Transcription Factor Binding Site	V$E2F_Q3_01	V$E2F_Q3_01	TFBS	5.223e-10	2.682e-08	20	186	E2F7,MCM2,MCM4,MCM7,POLA2,CDC45,ZNF367,ATAD2,MXD3,MCM8,PCLAF,ITGA1,ARHGAP11A,FBXO5,SUV39H1,DNMT1,E2F1,PKMYT1,EGR3,CDC6
Gene Family	622	Kinesins	genenames.org	5.778e-10	6.125e-08	11	46	CENPE,KIF24,KIF23,KIF20B,KIF18B,KIF4A,KIF15,KIF14,KIF11,KIFC1,KIF2C
GO: Biological Process	GO:0000910	cytokinesis		7.145e-10	5.985e-08	23	195	E2F7,CNTROB,ANLN,PLK1,KIF23,ANK3,KIF20B,ESPL1,PLK4,CCP110,INCENP,KIF4A,RTKN2,FBXO5,BRCA2,KIF14,CALM3,PRC1,CIT,E2F8,CEP55,CDC6,AURKB
Domain	IPR027417	P-loop_NTPase	InterPro	8.302e-10	2.173e-06	56	848	BRIP1,CENPE,ATAD5,ZGRF1,MCM2,MCM4,MCM7,TRIP13,KIF24,RECQL4,ASPM,TJP2,ABCG2,RAD54L,AGAP2,KIF23,RHOBTB3,XRCC2,SMC2,ATAD2,KIF20B,RHOH,SLFN13,ABCB11,MYH15,KIF18B,POLQ,MYH3,MYO1D,MCM8,ERCC6L,RTEL1,MYO7B,MYO10,KIF4A,BLM,KIF15,SULT1A1,AK5,KIF14,DNA2,RAB3B,RAB27B,RAC2,KIF11,KIFC1,KIF2C,SMC4,RFC3,PAPSS2,ORC1,ATAD3A,TK1,CBWD6,CDC6,HELLS
GO: Biological Process	GO:0007052	mitotic spindle organization		9.474e-10	7.83e-08	20	149	CENPE,SPC25,TACC3,PLK1,KIF23,STIL,CENPH,TPX2,MYBL2,DLGAP5,KIF4A,BIRC7,WDR62,KIF11,KIFC1,PRC1,SASS6,CDC20,BORA,AURKB
GO: Biological Process	GO:0045839	negative regulation of mitotic nuclear division		1.104e-09	9.008e-08	13	57	CENPE,CENPF,TRIP13,PLK1,KNTC1,FBXO5,BUB1,BUB1B,CDT1,ZWINT,CDC20,MAD2L1,AURKB
GO: Molecular Function	GO:0005524	ATP binding		1.106e-09	1.809e-07	80	1523	EPHB6,BRIP1,HK2,CENPE,ATAD5,STYK1,MCM2,MCM4,MCM7,DGKH,RRM1,TRIP13,KIF24,RECQL4,MKI67,ABCG2,PLK1,RAD54L,AGAP2,KIF23,SGK1,RHOBTB3,XRCC2,SMC2,ATAD2,KIF20B,ACOT12,FRK,UBE2T,SLFN13,ABCB11,MYH15,PRKCH,ATP1A3,KIF18B,POLQ,ATP2A1,PLK4,MVD,TNIK,MYH3,MYO1D,MCM8,CDK15,ERCC6L,RTEL1,MYO7B,MYO10,PBK,KIF4A,BLM,PASK,KIF15,AK5,BUB1,BUB1B,KIF14,DNA2,KIF11,KIFC1,KIF2C,ATP8B3,PIM2,NTRK2,SMC4,PAPSS2,CIT,TTLL7,PKMYT1,O…
GO: Biological Process	GO:0022403	cell cycle phase		1.522e-09	1.225e-07	20	153	PTTG1,BRIP1,CENPE,MND1,TRIP13,SYCE2,FANCD2,PSMC3IP,PLK1,TEX19,RAD54L,RAD51AP1,ESPL1,EME1,FBXO5,BRCA2,SGO2,CCNE2,CDC20,TOP2A
GO: Biological Process	GO:0045787	positive regulation of cell cycle		1.548e-09	1.23e-07	37	482	EREG,CENPE,ATAD5,E2F7,FEN1,KIF23,ADAMTS1,GTSE1,STIL,KIF20B,SPAG5,RAD51AP1,IGF2,ESPL1,CDCA5,PLK4,CYP1A1,CENPJ,DLGAP5,FBXO5,BRCA1,BRCA2,BTC,KIF14,SGO2,CDT1,CALR,E2F1,TERT,CIT,E2F8,ORC1,LMNB1,CDC6,CDC20,MAD2L1,AURKB
GO: Biological Process	GO:0051326	telophase		1.614e-09	1.235e-07	19	138	PTTG1,BRIP1,CENPE,MND1,TRIP13,SYCE2,FANCD2,PSMC3IP,PLK1,TEX19,RAD54L,RAD51AP1,ESPL1,EME1,FBXO5,BRCA2,SGO2,CCNE2,TOP2A
GO: Biological Process	GO:0007134	meiotic telophase I		1.614e-09	1.235e-07	19	138	PTTG1,BRIP1,CENPE,MND1,TRIP13,SYCE2,FANCD2,PSMC3IP,PLK1,TEX19,RAD54L,RAD51AP1,ESPL1,EME1,FBXO5,BRCA2,SGO2,CCNE2,TOP2A
GO: Biological Process	GO:0007127	meiosis I		1.614e-09	1.235e-07	19	138	PTTG1,BRIP1,CENPE,MND1,TRIP13,SYCE2,FANCD2,PSMC3IP,PLK1,TEX19,RAD54L,RAD51AP1,ESPL1,EME1,FBXO5,BRCA2,SGO2,CCNE2,TOP2A
GO: Biological Process	GO:0034508	centromere complex assembly		1.744e-09	1.319e-07	13	59	CENPW,CENPE,CENPF,HJURP,CENPO,CENPH,CENPI,CENPL,DLGAP5,CENPK,KNL1,CENPU,HELLS
Pathway	M40	E2F transcription factor network	MSigDB C2 BIOCARTA (v7.5.1)	2.03e-09	1.985e-07	15	73	CDKN2C,CES1,E2F7,RRM1,RRM2,TYMS,MYBL2,BRCA1,DHFR,E2F1,E2F2,ORC1,TK1,CCNE2,CDC6
Pathway	137934	E2F transcription factor network	BioSystems: Pathway Interaction Database	2.03e-09	1.985e-07	15	73	CDKN2C,CES1,E2F7,RRM1,RRM2,TYMS,MYBL2,BRCA1,DHFR,E2F1,E2F2,ORC1,TK1,CCNE2,CDC6
GO: Biological Process	GO:0006302	double-strand break repair		2.058e-09	1.526e-07	27	279	BRIP1,MCM2,HMGB2,MCM4,MCM7,TRIP13,CDC45,FANCD2,FANCB,RECQL4,FEN1,RAD54L,FOXM1,GINS4,XRCC2,RAD51AP1,POLQ,CDCA5,EME1,MCM8,RTEL1,BLM,BRCA1,BRCA2,TONSL,DNA2,LIG1
GO: Biological Process	GO:0051383	kinetochore organization		2.068e-09	1.526e-07	9	23	CENPW,CENPE,CENPF,SMC2,CENPH,DLGAP5,CENPK,CDT1,SMC4
Transcription Factor Binding Site	GATTGGY_V$NFY_Q6_01	GATTGGY_V$NFY_Q6_01	TFBS	2.068e-09	9.903e-08	46	907	BRIP1,HK2,CENPF,HMGB2,MCM4,MCM7,CYP39A1,CDC45,SFXN2,TACC3,DNAJB5,PLK1,GMPPB,KIF23,SFRP1,STARD4,ANK3,FOSB,ASF1B,OSBPL3,TPX2,UHRF1,CLSPN,ESPL1,MVD,DNAJB11,NKX6-2,MCM8,SPTB,NCAM1,ARHGAP11A,BDNF,STC1,PASK,BRCA1,SUV39H1,BUB1,SGO2,PIM2,UACA,NRGN,TROAP,CIT,LHX1,TIAM1,TOP2A
Transcription Factor Binding Site	V$E2F1_Q4_01	V$E2F1_Q4_01	TFBS	2.124e-09	9.903e-08	19	181	MCM2,MCM4,MCM7,POLA2,CDC45,ZNF367,ATAD2,MXD3,MCM8,PCLAF,ITGA1,ARHGAP11A,FBXO5,SUV39H1,DNMT1,E2F1,PKMYT1,EGR3,CDC6
Transcription Factor Binding Site	M29951	E2F2_TARGET_GENES	MSigDB	2.218e-09	9.903e-08	63	1481	EPHB6,CDKN2C,CENPE,ACAT2,CENPF,HJURP,SPC25,HMGB2,MCM4,MCM7,MCM10,RRM1,CEP128,FANCD2,HROB,PSMC3IP,RAD54L,TICRR,COL17A1,ANK3,FERMT1,SMC2,ATAD2,SPC24,NUDT1,ASF1B,HSPB6,TPX2,PKIB,TSPAN13,PRR11,CLSPN,MCTP2,KNTC1,EME1,DNAJB11,MCM8,INCENP,PCLAF,EXPH5,UNC13D,CENPK,NCAPG2,FBXO5,KIF15,BUB1B,MANF,ANP32E,DIAPH3,KIF11,KIFC1,CENPU,NFKBIZ,E2F2,LHX1,LIPE,ATAD3A,TMEM143,CDC6,TOP2A,CDH17,BORA,AURKB
Pathway	1269853	Chromosome Maintenance	BioSystems: REACTOME	2.415e-09	2.263e-07	18	110	CENPW,HJURP,POLA2,FEN1,POLD1,POLE,CENPO,CENPH,PRIM1,CENPI,CENPL,CENPK,DNA2,KNL1,CENPU,RFC3,TERT,LIG1
GO: Biological Process	GO:0090148	membrane fission		2.549e-09	1.859e-07	23	208	E2F7,CNTROB,ANLN,PLK1,KIF23,ANK3,KIF20B,ESPL1,PLK4,CCP110,INCENP,KIF4A,RTKN2,FBXO5,BRCA2,KIF14,CALM3,PRC1,CIT,E2F8,CEP55,CDC6,AURKB
GO: Molecular Function	GO:0032559	adenyl ribonucleotide binding		2.567e-09	3.674e-07	82	1607	EPHB6,BRIP1,HK2,ACADVL,CENPE,ATAD5,STYK1,MCM2,MCM4,MCM7,DGKH,RRM1,TRIP13,KIF24,RECQL4,MKI67,ABCG2,PLK1,RAD54L,AGAP2,KIF23,SGK1,RHOBTB3,XRCC2,SMC2,ATAD2,KIF20B,ACOT12,FRK,UBE2T,SLFN13,ABCB11,MYH15,PRKCH,ATP1A3,KIF18B,POLQ,ATP2A1,PLK4,MVD,TNIK,MYH3,MYO1D,MCM8,CDK15,ERCC6L,RTEL1,MYO7B,MYO10,PBK,KIF4A,BLM,PASK,KIF15,SULT1A1,AK5,BUB1,BUB1B,KIF14,DNA2,KIF11,KIFC1,KIF2C,ATP8B3,PIM2,NTRK2,SMC4,PAPSS2,CIT…
GO: Biological Process	GO:0098762	meiotic cell cycle phase		2.966e-09	2.066e-07	19	143	PTTG1,BRIP1,CENPE,MND1,TRIP13,SYCE2,FANCD2,PSMC3IP,PLK1,TEX19,RAD54L,RAD51AP1,ESPL1,EME1,FBXO5,BRCA2,SGO2,CCNE2,TOP2A
GO: Biological Process	GO:0098764	meiosis I cell cycle phase		2.966e-09	2.066e-07	19	143	PTTG1,BRIP1,CENPE,MND1,TRIP13,SYCE2,FANCD2,PSMC3IP,PLK1,TEX19,RAD54L,RAD51AP1,ESPL1,EME1,FBXO5,BRCA2,SGO2,CCNE2,TOP2A
GO: Biological Process	GO:0061982	meiosis I cell cycle process		2.966e-09	2.066e-07	19	143	PTTG1,BRIP1,CENPE,MND1,TRIP13,SYCE2,FANCD2,PSMC3IP,PLK1,TEX19,RAD54L,RAD51AP1,ESPL1,EME1,FBXO5,BRCA2,SGO2,CCNE2,TOP2A
GO: Biological Process	GO:0000725	recombinational repair		2.966e-09	2.066e-07	19	143	MCM2,MCM4,MCM7,CDC45,FANCB,HROB,RECQL4,FEN1,RAD54L,GINS4,XRCC2,RAD51AP1,POLQ,MCM8,RTEL1,BLM,BRCA1,BRCA2,TONSL
Pathway	83039	DNA replication	BioSystems: KEGG	3.267e-09	2.826e-07	11	36	MCM2,MCM4,MCM7,POLA2,FEN1,POLD1,POLE,PRIM1,DNA2,RFC3,LIG1
Pathway	M16853	DNA replication	MSigDB C2 BIOCARTA (v7.5.1)	3.267e-09	2.826e-07	11	36	MCM2,MCM4,MCM7,POLA2,FEN1,POLD1,POLE,PRIM1,DNA2,RFC3,LIG1
GO: Molecular Function	GO:0030554	adenyl nucleotide binding		3.829e-09	4.872e-07	82	1621	EPHB6,BRIP1,HK2,ACADVL,CENPE,ATAD5,STYK1,MCM2,MCM4,MCM7,DGKH,RRM1,TRIP13,KIF24,RECQL4,MKI67,ABCG2,PLK1,RAD54L,AGAP2,KIF23,SGK1,RHOBTB3,XRCC2,SMC2,ATAD2,KIF20B,ACOT12,FRK,UBE2T,SLFN13,ABCB11,MYH15,PRKCH,ATP1A3,KIF18B,POLQ,ATP2A1,PLK4,MVD,TNIK,MYH3,MYO1D,MCM8,CDK15,ERCC6L,RTEL1,MYO7B,MYO10,PBK,KIF4A,BLM,PASK,KIF15,SULT1A1,AK5,BUB1,BUB1B,KIF14,DNA2,KIF11,KIFC1,KIF2C,ATP8B3,PIM2,NTRK2,SMC4,PAPSS2,CIT…
GO: Cellular Component	GO:0097373	MCM core complex		4.227e-09	2.08e-07	12	52	MCM2,MCM4,MCM7,MCM10,POLA2,CDC45,POLD1,GINS4,PRIM1,MCM8,TONSL,WDHD1
GO: Cellular Component	GO:0042555	MCM complex		4.227e-09	2.08e-07	12	52	MCM2,MCM4,MCM7,MCM10,POLA2,CDC45,POLD1,GINS4,PRIM1,MCM8,TONSL,WDHD1
Pathway	1269779	Synthesis of DNA	BioSystems: REACTOME	4.325e-09	3.603e-07	17	101	MCM2,MCM4,MCM7,POLA2,CDC45,FEN1,POLD1,POLE,GINS4,PRIM1,MCM8,CDT1,DNA2,RFC3,ORC1,LIG1,CDC6
GO: Biological Process	GO:0044848	biological phase		4.348e-09	2.995e-07	21	179	PTTG1,BRIP1,CENPE,MND1,TRIP13,SYCE2,FANCD2,PSMC3IP,PLK1,TEX19,RAD54L,FERMT1,RAD51AP1,ESPL1,EME1,FBXO5,BRCA2,SGO2,CCNE2,CDC20,TOP2A
GO: Molecular Function	GO:0008092	cytoskeletal protein binding		5.453e-09	6.244e-07	63	1115	CENPE,CENPF,RCSD1,KIF24,CORO2B,ANLN,FMN1,FGF13,ABCG2,PLK1,ALDOC,MLPH,IQGAP3,KIF23,SORBS2,SGIP1,ANK3,SGK1,GTSE1,FERMT1,GMFG,CDC42EP3,KIF20B,SPAG5,ANKRD1,TPX2,MYH15,KIF18B,SNCG,MYH3,CENPJ,MYO1D,IQGAP2,MYO7B,MYO10,SPTB,DLGAP5,EML6,KIF4A,NCAM1,GJA1,PPARGC1A,ANTXR2,KIF15,BRCA1,BRCA2,MYPN,PXN,KIF14,DIAPH3,RAB3B,NOS3,RAB27B,KIF11,KIFC1,KIF2C,CALM3,PRC1,TTLL7,TIAM1,LMO7,CORO6,TNS4
Transcription Factor Binding Site	M29891	ASH1L_TARGET_GENES	MSigDB	5.593e-09	2.393e-07	61	1446	BRIP1,CENPE,ACAT2,CENPF,HJURP,SPC25,CDC45,TUBB4B,FMN1,FEN1,ASPM,DNAJB5,RAD54L,TICRR,STARD4,PRADC1,PDIA4,SPC24,HSPB6,TPX2,PRR11,KIF18B,MVD,CDCA3,PRSS3,EME1,INCENP,LRRC45,PCLAF,DLGAP5,CENPK,CDCA2,PASK,FBXO5,BRCA1,BUB1,MANF,CCDC163,ANP32E,CACNA1G,WDR62,KPNA2,ATP8B3,ZNF695,TCF19,CALM3,C21orf58,CALR,CHAF1A,NUCB2,CIT,MSTO1,ZWINT,TTLL7,CCNF,TK1,CKAP2L,PC,GDF11,TOP2A,BORA
GO: Biological Process	GO:0051302	regulation of cell division		5.692e-09	3.877e-07	22	199	EREG,E2F7,ASPM,PLK1,KIF23,KIF20B,IGF2,KIF18B,PLK4,CCP110,INCENP,BLM,BRCA2,BTC,KIF14,KDF1,CALM3,PRC1,CIT,E2F8,CDC6,AURKB
Pathway	1269777	S Phase	BioSystems: REACTOME	6.093e-09	4.894e-07	19	130	MCM2,MCM4,MCM7,POLA2,CDC45,FEN1,POLD1,POLE,GINS4,PRIM1,CDCA5,MCM8,CDT1,DNA2,RFC3,ORC1,LIG1,CCNE2,CDC6
GO: Biological Process	GO:0010948	negative regulation of cell cycle process		6.108e-09	4.116e-07	33	418	CDKN2C,PTTG1,CENPE,CENPF,E2F7,RRM2,TRIP13,RECQL4,PLK1,TICRR,GTSE1,SLFN13,CLSPN,ESPL1,KNTC1,CCP110,BLM,FBXO5,BRCA1,BUB1,BUB1B,CDT1,CALR,E2F1,E2F8,ZWINT,CCNF,ORC1,HASPIN,CDC6,CDC20,MAD2L1,AURKB
GO: Biological Process	GO:0071459	protein localization to chromosome, centromeric region		6.175e-09	4.116e-07	13	65	CENPW,HJURP,CENPO,CENPH,CENPI,CENPL,CENPK,BUB1B,CDT1,KNL1,CENPU,HASPIN,AURKB
Transcription Factor Binding Site	M40779	CC2D1A_TARGET_GENES	MSigDB	6.861e-09	2.819e-07	55	1244	PTTG1,CENPW,CENPE,CENPF,SPC25,HMGB2,RRM2,ASPM,PLK1,GMPPB,TICRR,SGIP1,STARD4,FOSB,STIL,ATAD2,SFMBT2,KIF20B,UBE2T,SCARA5,PKIB,MAML2,PRR11,KIF18B,ESPL1,INCENP,CENPL,PCLAF,SPTB,MCF2L2,PBK,SLC38A5,ELOVL2,SLC39A8,CDCA2,NCAPG,FBXO5,KIF15,BRCA2,BUB1,BUB1B,KIF14,SGO2,NOS3,RAC2,REXO5,CALM3,SMC4,PRC1,RFC3,CIT,LMNB1,SASS6,CDC20,GDF11
GO: Cellular Component	GO:0000808	origin recognition complex		8.395e-09	3.856e-07	12	55	MCM2,MCM4,MCM7,MCM10,POLA2,CDC45,POLD1,GINS4,PRIM1,TONSL,ORC1,WDHD1
GO: Biological Process	GO:0044839	cell cycle G2/M phase transition		8.557e-09	5.643e-07	27	298	CENPF,ATAD5,TUBB4B,PLK1,FOXM1,TICRR,GTSE1,CEP72,TPX2,CEP152,CLSPN,PLK4,CCP110,CENPJ,BLM,FBXO5,BRCA1,KIF14,CALM3,HAUS5,CIT,PKMYT1,ORC1,LMNB1,CDC6,BORA,AURKB
Pathway	1269768	G1/S Transition	BioSystems: REACTOME	8.811e-09	6.833e-07	18	119	MCM2,MCM4,MCM7,MCM10,RRM2,POLA2,CDC45,TYMS,POLE,PRIM1,MCM8,FBXO5,DHFR,CDT1,E2F1,ORC1,CCNE2,CDC6
Transcription Factor Binding Site	CAGGTG_V$E12_Q6	CAGGTG_V$E12_Q6	TFBS	1.061e-08	4.192e-07	74	1950	CPA4,EPHB6,CDKN2C,HGF,SPRY2,LPAR3,ETV1,MCM7,COL22A1,CHML,SERPINE2,CORO2B,ADRB2,SCNN1G,FGF13,DNAJB5,FST,AGAP2,ITGA11,SFRP1,COL13A1,SLC4A8,ANK3,DLL4,FOSB,CDC42EP3,RHOH,IGF2,ASF1B,ANKRD1,ATP6V0A4,PRKCH,CTRL,MDGA1,PLK4,NDRG4,CYP1A1,CYP1B1,PRSS3,NKX6-2,IQGAP2,SPTB,NCAM1,UNC13D,ITGA2,ARMCX2,NDUFB8,PTHLH,BDNF,STC1,PPARGC1A,RTKN2,NTNG2,DHH,GLI2,AK5,SCG2,BTBD11,CACNA1G,RAC2,NPTX1,PIM2,UACA,CALM3,NTRK2,E2F…
GO: Biological Process	GO:0051784	negative regulation of nuclear division		1.102e-08	7.19e-07	13	68	CENPE,CENPF,TRIP13,PLK1,KNTC1,FBXO5,BUB1,BUB1B,CDT1,ZWINT,CDC20,MAD2L1,AURKB
GO: Biological Process	GO:1901991	negative regulation of mitotic cell cycle phase transition		1.129e-08	7.292e-07	26	282	CDKN2C,CENPE,CENPF,E2F7,TRIP13,PLK1,TICRR,GTSE1,SLFN13,CLSPN,KNTC1,BLM,FBXO5,BRCA1,BUB1,BUB1B,CDT1,E2F1,E2F8,ZWINT,ORC1,HASPIN,CDC6,CDC20,MAD2L1,AURKB
GO: Biological Process	GO:0034502	protein localization to chromosome		1.169e-08	7.471e-07	18	139	CENPW,HJURP,PLK1,CENPO,CENPH,CENPI,CDCA5,MCM8,CENPL,CENPK,BRCA2,BUB1B,CDT1,KNL1,CENPU,TERT,HASPIN,AURKB
Transcription Factor Binding Site	M29902	BARX1_TARGET_GENES	MSigDB	1.186e-08	4.51e-07	55	1264	CDKN2C,CENPE,CENPF,HJURP,SPC25,HMGB2,MCM7,RRM2,CDC45,TUBA1B,PSMC3IP,PLK1,IQGAP3,SDHA,TICRR,COL17A1,STARD4,XRCC2,SLC2A1,AREG,SPAG5,TPX2,MCTP2,CDCA5,MXD3,EME1,INCENP,PCLAF,DLGAP5,UNC13D,ARHGAP11A,SLC52A3,CDCA2,GIPR,GLRX,BUB1B,CCDC163,KIFC1,DNMT1,KPNA2,CALR,HAUS5,CENPU,RFC3,CIT,ZWINT,LMO7,HASPIN,EXO1,EMP1,TMEM143,CDC20,TOP2A,CDH17,BORA
Domain	IPR027640	Kinesin-like_fam	InterPro	1.445e-08	6.147e-06	11	43	CENPE,KIF24,KIF23,KIF20B,KIF18B,KIF4A,KIF15,KIF14,KIF11,KIFC1,KIF2C
GO: Biological Process	GO:0000724	double-strand break repair via homologous recombination		1.469e-08	9.29e-07	18	141	MCM2,MCM4,MCM7,CDC45,FANCB,RECQL4,FEN1,RAD54L,GINS4,XRCC2,RAD51AP1,POLQ,MCM8,RTEL1,BLM,BRCA1,BRCA2,TONSL
GO: Cellular Component	GO:0031261	DNA replication preinitiation complex		1.607e-08	6.921e-07	11	47	MCM2,MCM4,MCM7,MCM10,POLA2,CDC45,POLD1,GINS4,PRIM1,TONSL,WDHD1
GO: Biological Process	GO:0000281	mitotic cytokinesis		1.633e-08	1.023e-06	14	83	CNTROB,ANLN,PLK1,KIF23,ANK3,KIF20B,ESPL1,INCENP,KIF4A,RTKN2,FBXO5,CIT,CEP55,AURKB
GO: Molecular Function	GO:0003678	DNA helicase activity		1.711e-08	1.782e-06	14	80	BRIP1,MCM2,MCM4,MCM7,RECQL4,DSCC1,RAD54L,POLQ,MCM8,ERCC6L,RTEL1,BLM,DNA2,RFC3
Pathway	83054	Cell cycle	BioSystems: KEGG	1.715e-08	1.285e-06	18	124	CDKN2C,PTTG1,MCM2,MCM4,MCM7,CDC45,PLK1,ESPL1,BUB1,BUB1B,E2F1,E2F2,PKMYT1,ORC1,CCNE2,CDC6,CDC20,MAD2L1
Domain	PF00225	Kinesin	Pfam	1.879e-08	6.147e-06	11	44	CENPE,KIF24,KIF23,KIF20B,KIF18B,KIF4A,KIF15,KIF14,KIF11,KIFC1,KIF2C
Domain	SM00129	KISc	SMART	1.879e-08	6.147e-06	11	44	CENPE,KIF24,KIF23,KIF20B,KIF18B,KIF4A,KIF15,KIF14,KIF11,KIFC1,KIF2C
Domain	IPR001752	Kinesin_motor_dom	InterPro	1.879e-08	6.147e-06	11	44	CENPE,KIF24,KIF23,KIF20B,KIF18B,KIF4A,KIF15,KIF14,KIF11,KIFC1,KIF2C
Domain	PS50067	KINESIN_MOTOR_2	PROSITE	1.879e-08	6.147e-06	11	44	CENPE,KIF24,KIF23,KIF20B,KIF18B,KIF4A,KIF15,KIF14,KIF11,KIFC1,KIF2C
Domain	3.40.850.10	-	Gene3D	1.879e-08	6.147e-06	11	44	CENPE,KIF24,KIF23,KIF20B,KIF18B,KIF4A,KIF15,KIF14,KIF11,KIFC1,KIF2C
Domain	PS00411	KINESIN_MOTOR_1	PROSITE	1.879e-08	6.147e-06	11	44	CENPE,KIF24,KIF23,KIF20B,KIF18B,KIF4A,KIF15,KIF14,KIF11,KIFC1,KIF2C
Pathway	M7963	Cell cycle	MSigDB C2 BIOCARTA (v7.5.1)	1.951e-08	1.415e-06	18	125	CDKN2C,PTTG1,MCM2,MCM4,MCM7,CDC45,PLK1,ESPL1,BUB1,BUB1B,E2F1,E2F2,PKMYT1,ORC1,CCNE2,CDC6,CDC20,MAD2L1
GO: Cellular Component	GO:0072686	mitotic spindle		1.954e-08	7.393e-07	20	177	CENPE,ASPM,TACC3,PLK1,KIF23,KIF20B,SPAG5,TPX2,KIF18B,ESPL1,KDF1,KIF11,KIFC1,HAUS5,PRC1,CKAP2L,SKA3,CDC6,MAD2L1,AURKB
GO: Biological Process	GO:0032465	regulation of cytokinesis		1.978e-08	1.226e-06	15	98	E2F7,PLK1,KIF23,KIF20B,PLK4,CCP110,INCENP,BRCA2,KIF14,CALM3,PRC1,CIT,E2F8,CDC6,AURKB
GO: Cellular Component	GO:0036387	pre-replicative complex		2.039e-08	7.393e-07	11	48	MCM2,MCM4,MCM7,MCM10,POLA2,CDC45,POLD1,GINS4,PRIM1,TONSL,WDHD1
GO: Cellular Component	GO:0005656	nuclear pre-replicative complex		2.039e-08	7.393e-07	11	48	MCM2,MCM4,MCM7,MCM10,POLA2,CDC45,POLD1,GINS4,PRIM1,TONSL,WDHD1
GO: Biological Process	GO:0000086	G2/M transition of mitotic cell cycle		3.077e-08	1.889e-06	25	276	CENPF,TUBB4B,PLK1,FOXM1,TICRR,CEP72,TPX2,CEP152,CLSPN,PLK4,CCP110,CENPJ,BLM,FBXO5,BRCA1,KIF14,CALM3,HAUS5,CIT,PKMYT1,ORC1,LMNB1,CDC6,BORA,AURKB
Pathway	1309105	Resolution of D-Loop Structures	BioSystems: REACTOME	3.549e-08	2.495e-06	10	35	BRIP1,XRCC2,RAD51AP1,EME1,RTEL1,BLM,BRCA1,BRCA2,DNA2,EXO1
Pathway	1309107	Resolution of D-loop Structures through Synthesis-Dependent Strand Annealing (SDSA)	BioSystems: REACTOME	3.852e-08	2.625e-06	9	27	BRIP1,XRCC2,RAD51AP1,RTEL1,BLM,BRCA1,BRCA2,DNA2,EXO1
GO: Biological Process	GO:0032392	DNA geometric change		4.439e-08	2.692e-06	16	119	BRIP1,MCM2,HMGB2,MCM4,MCM7,RECQL4,DSCC1,RAD54L,POLQ,MCM8,ERCC6L,RTEL1,BLM,DNA2,RFC3,TOP2A
GO: Biological Process	GO:0051310	metaphase plate congression		4.473e-08	2.692e-06	13	76	CENPE,CENPF,SPAG5,CDCA5,INCENP,BIRC7,BRCA2,KIF14,CDT1,KIFC1,KIF2C,CEP55,AURKB
GO: Biological Process	GO:1901988	negative regulation of cell cycle phase transition		4.581e-08	2.731e-06	26	302	CDKN2C,CENPE,CENPF,E2F7,TRIP13,PLK1,TICRR,GTSE1,SLFN13,CLSPN,KNTC1,BLM,FBXO5,BRCA1,BUB1,BUB1B,CDT1,E2F1,E2F8,ZWINT,ORC1,HASPIN,CDC6,CDC20,MAD2L1,AURKB
GO: Biological Process	GO:0045930	negative regulation of mitotic cell cycle		5.371e-08	3.171e-06	29	368	CDKN2C,CENPE,CENPF,E2F7,TRIP13,FANCD2,PLK1,TICRR,GTSE1,STIL,SLFN13,CLSPN,KNTC1,EME1,BLM,FBXO5,BRCA1,BUB1,BUB1B,CDT1,E2F1,E2F8,ZWINT,ORC1,HASPIN,CDC6,CDC20,MAD2L1,AURKB
GO: Biological Process	GO:0051225	spindle assembly		5.887e-08	3.443e-06	18	154	CENPE,ASPM,PLK1,KIF23,STIL,SPAG5,TPX2,MYBL2,INCENP,KIF4A,BIRC7,FBXO5,KIF11,KIFC1,HAUS5,PRC1,CDC20,AURKB
GO: Cellular Component	GO:0000922	spindle pole		5.922e-08	2.04e-06	20	189	CENPF,CEP128,ASPM,TACC3,PLK1,KIF20B,SPAG5,TPX2,PLK4,KNTC1,DLGAP5,WDR62,KIF11,CALM3,PRC1,CKAP2L,CDC6,CDC20,MAD2L1,AURKB
Pathway	1309102	HDR through Homologous Recombination (HRR)	BioSystems: REACTOME	6.1e-08	4.035e-06	13	68	BRIP1,POLD1,POLE,XRCC2,RAD51AP1,EME1,RTEL1,BLM,BRCA1,BRCA2,DNA2,RFC3,EXO1
Pathway	1269757	Activation of ATR in response to replication stress	BioSystems: REACTOME	6.395e-08	4.109e-06	10	37	MCM2,MCM4,MCM7,MCM10,CDC45,CLSPN,MCM8,RFC3,ORC1,CDC6
GO: Molecular Function	GO:0032555	purine ribonucleotide binding		7.068e-08	6.744e-06	91	1996	EPHB6,BRIP1,HK2,ACADVL,CENPE,ATAD5,STYK1,MCM2,MCM4,MCM7,DGKH,RRM1,CHML,TRIP13,KIF24,TUBA1B,TUBB4B,RECQL4,MKI67,ABCG2,PLK1,GMPPB,RAD54L,AGAP2,KIF23,SGK1,RHOBTB3,XRCC2,SMC2,ATAD2,KIF20B,ACOT12,FRK,ARHGDIB,RHOH,UBE2T,SLFN13,ABCB11,MYH15,PRKCH,ATP1A3,KIF18B,POLQ,ATP2A1,PLK4,MVD,TNIK,MYH3,MYO1D,MCM8,CDK15,ERCC6L,RTEL1,MYO7B,MYO10,PBK,KIF4A,BLM,PASK,KIF15,SULT1A1,AK5,BUB1,BUB1B,KIF14,DNA2,RAB3B,RAB27B,…
Pathway	M1	Fanconi anemia pathway	MSigDB C2 BIOCARTA (v7.5.1)	7.11e-08	4.383e-06	11	47	BRIP1,FANCA,FANCD2,FANCE,FANCB,UBE2T,BLM,BRCA1,BRCA2,RFC3,FANCI
Pathway	M39490	DNA IR-damage and cellular response via ATR	MSigDB C2 BIOCARTA (v7.5.1)	7.211e-08	4.383e-06	14	81	BRIP1,MCM2,CDC45,FANCA,FANCD2,FEN1,PLK1,FOXM1,CLSPN,BRCA1,BRCA2,E2F1,FANCI,EXO1
GO: Biological Process	GO:0045786	negative regulation of cell cycle		7.409e-08	4.292e-06	43	707	CDKN2C,PTTG1,BRIP1,CENPE,CENPF,E2F7,RRM2,WDR76,TRIP13,CDC45,FANCD2,RECQL4,PLK1,FOXM1,TICRR,GTSE1,STIL,KIF20B,SLFN13,PRR11,CLSPN,ESPL1,KNTC1,CCP110,EME1,BLM,FBXO5,BRCA1,BUB1,BUB1B,CDT1,DNA2,CALR,E2F1,E2F8,ZWINT,CCNF,ORC1,HASPIN,CDC6,CDC20,MAD2L1,AURKB
GO: Biological Process	GO:0070192	chromosome organization involved in meiotic cell cycle		8.429e-08	4.838e-06	13	80	BRIP1,TRIP13,SYCE2,FANCD2,TEX19,SMC2,INCENP,BUB1,BUB1B,SGO2,SMC4,NCAPH,CCNE2
GO: Molecular Function	GO:0035639	purine ribonucleoside triphosphate binding		9.095e-08	8.01e-06	87	1888	EPHB6,BRIP1,HK2,CENPE,ATAD5,STYK1,MCM2,MCM4,MCM7,DGKH,RRM1,TRIP13,KIF24,TUBA1B,TUBB4B,RECQL4,MKI67,ABCG2,PLK1,GMPPB,RAD54L,AGAP2,KIF23,SGK1,RHOBTB3,XRCC2,SMC2,ATAD2,KIF20B,ACOT12,FRK,RHOH,UBE2T,SLFN13,ABCB11,MYH15,PRKCH,ATP1A3,KIF18B,POLQ,ATP2A1,PLK4,MVD,TNIK,MYH3,MYO1D,MCM8,CDK15,ERCC6L,RTEL1,MYO7B,MYO10,PBK,KIF4A,BLM,PASK,KIF15,AK5,BUB1,BUB1B,KIF14,DNA2,RAB3B,RAB27B,RAC2,KIF11,KIFC1,KIF2C,ATP8B…
GO: Biological Process	GO:0051640	organelle localization		9.232e-08	5.251e-06	60	1171	SPRY2,LPAR3,MNS1,CENPE,CENPF,MCM2,MCM7,RCSD1,CNTROB,KIF24,STX1B,TUBB4B,ZMYND10,ASPM,TACC3,PLK1,MLPH,KIF23,NLGN1,TMEM107,STIL,AREG,SPAG5,CEP72,CEP152,IFT122,ESPL1,ATP2A1,CDCA5,PLK4,NDRG4,CCP110,CENPJ,MYO1D,INCENP,MYO7B,DLGAP5,NCAM1,UNC13D,SLC12A8,BIRC7,GJA1,SEC24D,ANTXR2,BRCA2,BHLHA15,AK5,KIF14,CDT1,RAB3B,RAB27B,RAC2,KIFC1,KIF2C,HAUS5,MSTO1,CEP55,ORC1,MAD2L1,AURKB
GO: Biological Process	GO:0051303	establishment of chromosome localization		9.603e-08	5.404e-06	14	95	CENPE,CENPF,SPAG5,CDCA5,INCENP,DLGAP5,BIRC7,BRCA2,KIF14,CDT1,KIFC1,KIF2C,CEP55,AURKB
GO: Biological Process	GO:0032508	DNA duplex unwinding		9.676e-08	5.404e-06	15	110	BRIP1,MCM2,MCM4,MCM7,RECQL4,DSCC1,RAD54L,POLQ,MCM8,ERCC6L,RTEL1,BLM,DNA2,RFC3,TOP2A
Domain	IPR019821	Kinesin_motor_CS	InterPro	1.085e-07	3.156e-05	10	41	CENPE,KIF24,KIF23,KIF20B,KIF18B,KIF4A,KIF14,KIF11,KIFC1,KIF2C
GO: Biological Process	GO:1902749	regulation of cell cycle G2/M phase transition		1.164e-07	6.444e-06	22	235	CENPF,ATAD5,TUBB4B,PLK1,TICRR,GTSE1,CEP72,TPX2,CEP152,CLSPN,PLK4,CCP110,CENPJ,BLM,FBXO5,BRCA1,KIF14,HAUS5,ORC1,LMNB1,CDC6,AURKB
GO: Biological Process	GO:0007062	sister chromatid cohesion		1.222e-07	6.706e-06	12	69	PTTG1,RECQL4,FEN1,DSCC1,PLK1,ESPL1,CDCA5,BUB1,BUB1B,SGO2,HASPIN,CDC20
GO: Cellular Component	GO:0005657	replication fork		1.229e-07	3.708e-06	12	69	MCM10,POLA2,POLD1,XRCC2,PRIM1,UHRF1,RAD18,BLM,TONSL,DNMT1,RFC3,WDHD1
GO: Cellular Component	GO:0071162	CMG complex		1.238e-07	3.708e-06	10	45	MCM2,MCM4,MCM7,MCM10,POLA2,POLD1,GINS4,PRIM1,TONSL,WDHD1
GO: Cellular Component	GO:0000811	GINS complex		1.238e-07	3.708e-06	10	45	MCM2,MCM4,MCM7,MCM10,POLA2,POLD1,GINS4,PRIM1,TONSL,WDHD1
GO: Biological Process	GO:0050000	chromosome localization		1.255e-07	6.827e-06	14	97	CENPE,CENPF,SPAG5,CDCA5,INCENP,DLGAP5,BIRC7,BRCA2,KIF14,CDT1,KIFC1,KIF2C,CEP55,AURKB
GO: Biological Process	GO:0036297	interstrand cross-link repair		1.353e-07	7.293e-06	11	57	FANCA,FANCD2,FANCE,FANCB,HROB,RAD51AP1,UBE2T,EME1,MCM8,FANCI,NEIL3
GO: Biological Process	GO:0000076	DNA replication checkpoint signaling		1.436e-07	7.673e-06	7	18	CDC45,TICRR,CLSPN,CDT1,DNA2,ORC1,CDC6
GO: Molecular Function	GO:0003688	DNA replication origin binding		1.458e-07	1.192e-05	8	25	MCM2,MCM4,MCM7,MCM10,CDC45,MCM8,ORC1,CDC6
Pathway	M39772	Regulation of sister chromatid separation at the metaphase-anaphase transition	MSigDB C2 BIOCARTA (v7.5.1)	1.476e-07	8.621e-06	7	16	PTTG1,CENPE,ESPL1,BUB1,BUB1B,CDC20,MAD2L1
Pathway	1269857	Extension of Telomeres	BioSystems: REACTOME	1.495e-07	8.621e-06	9	31	POLA2,FEN1,POLD1,POLE,PRIM1,DNA2,RFC3,TERT,LIG1
Pathway	1269831	M/G1 Transition	BioSystems: REACTOME	1.574e-07	8.632e-06	14	86	MCM2,MCM4,MCM7,MCM10,POLA2,CDC45,POLE,PRIM1,MCM8,CDT1,E2F1,E2F2,ORC1,CDC6
Pathway	1269832	DNA Replication Pre-Initiation	BioSystems: REACTOME	1.574e-07	8.632e-06	14	86	MCM2,MCM4,MCM7,MCM10,POLA2,CDC45,POLE,PRIM1,MCM8,CDT1,E2F1,E2F2,ORC1,CDC6
GO: Biological Process	GO:0010639	negative regulation of organelle organization		1.892e-07	1.003e-05	30	413	HGF,PTTG1,CENPE,CENPF,MCM2,TRIP13,CORO2B,RECQL4,FGF13,PLK1,SGK1,GMFG,TPX2,ESPL1,KNTC1,CCP110,RTEL1,SPTB,PPARGC1A,FBXO5,BRCA1,BUB1,BUB1B,CDT1,ZWINT,CCNF,CDC20,TOP2A,MAD2L1,AURKB
GO: Molecular Function	GO:0015631	tubulin binding		1.907e-07	1.456e-05	31	418	CENPE,CENPF,KIF24,FMN1,FGF13,PLK1,MLPH,KIF23,SGIP1,GTSE1,KIF20B,SPAG5,TPX2,KIF18B,SNCG,CENPJ,DLGAP5,EML6,KIF4A,GJA1,PPARGC1A,KIF15,BRCA1,BRCA2,KIF14,KIF11,KIFC1,KIF2C,PRC1,TTLL7,TIAM1
GO: Biological Process	GO:0032201	telomere maintenance via semi-conservative replication		2.058e-07	1.081e-05	8	27	POLA2,FEN1,POLD1,POLE,PRIM1,RTEL1,DNA2,RFC3
GO: Biological Process	GO:0051656	establishment of organelle localization		2.198e-07	1.145e-05	53	1004	SPRY2,LPAR3,MNS1,CENPE,CENPF,MCM2,MCM7,RCSD1,CNTROB,KIF24,TUBB4B,ZMYND10,ASPM,TACC3,PLK1,MLPH,KIF23,NLGN1,TMEM107,STIL,AREG,SPAG5,CEP72,CEP152,IFT122,ESPL1,CDCA5,PLK4,CCP110,CENPJ,MYO1D,INCENP,MYO7B,DLGAP5,UNC13D,SLC12A8,BIRC7,GJA1,SEC24D,ANTXR2,BRCA2,AK5,KIF14,CDT1,RAB27B,RAC2,KIFC1,KIF2C,HAUS5,CEP55,ORC1,MAD2L1,AURKB
Pathway	1269859	Telomere C-strand (Lagging Strand) Synthesis	BioSystems: REACTOME	2.252e-07	1.206e-05	8	24	POLA2,FEN1,POLD1,POLE,PRIM1,DNA2,RFC3,LIG1
GO: Biological Process	GO:0031055	chromatin remodeling at centromere		2.363e-07	1.221e-05	10	48	CENPW,HJURP,CENPO,CENPH,CENPI,CENPL,CENPK,KNL1,CENPU,HELLS
Pathway	M39627	G1 to S cell cycle control	MSigDB C2 BIOCARTA (v7.5.1)	2.473e-07	1.294e-05	12	64	CDKN2C,MCM2,MCM4,MCM7,POLA2,CDC45,POLE,PRIM1,E2F1,E2F2,ORC1,CCNE2
GO: Biological Process	GO:0022616	DNA strand elongation		2.819e-07	1.444e-05	8	28	MCM4,MCM7,POLE,GINS4,DNA2,RFC3,TERT,LIG1
GO: Biological Process	GO:0007099	centriole replication		2.903e-07	1.475e-05	10	49	CNTROB,STIL,CEP72,CEP152,PLK4,CCP110,CENPJ,BRCA1,WDR62,SASS6
GO: Cellular Component	GO:0030496	midbody		3.096e-07	8.889e-06	20	209	CENPE,CENPF,ANLN,ASPM,PLK1,AGAP2,KIF23,SLC2A1,KIF20B,SPAG5,INCENP,KIF4A,NTNG2,ANTXR2,KIF14,PRC1,CIT,CEP55,SHCBP1,AURKB
GO: Biological Process	GO:0031570	DNA integrity checkpoint signaling		3.186e-07	1.606e-05	18	172	BRIP1,E2F7,WDR76,CDC45,FANCD2,PLK1,TICRR,GTSE1,CLSPN,EME1,BLM,BRCA1,CDT1,DNA2,E2F1,E2F8,ORC1,CDC6
Pathway	377262	Fanconi anemia pathway	BioSystems: KEGG	3.257e-07	1.665e-05	11	54	BRIP1,FANCA,FANCD2,FANCE,FANCB,UBE2T,EME1,BLM,BRCA1,BRCA2,FANCI
GO: Biological Process	GO:0090592	DNA synthesis involved in DNA replication		3.349e-07	1.661e-05	7	20	MCM4,MCM7,POLE,GINS4,DNA2,RFC3,LIG1
GO: Biological Process	GO:0006271	DNA strand elongation involved in DNA replication		3.349e-07	1.661e-05	7	20	MCM4,MCM7,POLE,GINS4,DNA2,RFC3,LIG1
Pathway	M39612	Fluoropyrimidine activity	MSigDB C2 BIOCARTA (v7.5.1)	3.601e-07	1.761e-05	9	34	CES1,RRM1,RRM2,TYMS,ABCG2,DHFR,DPYD,TK1,CDA
Pathway	1309106	Resolution of D-loop Structures through Holliday Junction Intermediates	BioSystems: REACTOME	3.601e-07	1.761e-05	9	34	BRIP1,XRCC2,RAD51AP1,EME1,BLM,BRCA1,BRCA2,DNA2,EXO1
GO: Biological Process	GO:0071168	protein localization to chromatin		3.673e-07	1.807e-05	12	76	CENPW,HJURP,PLK1,CENPO,CENPH,CENPI,CDCA5,MCM8,CENPL,CENPK,KNL1,CENPU
GO: Cellular Component	GO:0051233	spindle midzone		3.775e-07	1.04e-05	9	39	CENPE,PLK1,KIF20B,KIF18B,INCENP,KIF14,PRC1,CDC6,AURKB
Pathway	1269742	Cell Cycle Checkpoints	BioSystems: REACTOME	4.115e-07	1.969e-05	21	202	BRIP1,MCM2,MCM4,MCM7,MCM10,CDC45,GTSE1,CLSPN,MCM8,BLM,BRCA1,BUB1B,DNA2,RFC3,PKMYT1,ORC1,CCNE2,EXO1,CDC6,CDC20,MAD2L1
GO: Cellular Component	GO:0005876	spindle microtubule		4.275e-07	1.133e-05	12	77	CENPE,PLK1,KIF18B,KNTC1,KIF4A,BIRC7,KIF11,CALM3,HAUS5,PRC1,SKA3,AURKB
Pathway	M39650	Cell cycle	MSigDB C2 BIOCARTA (v7.5.1)	4.492e-07	2.075e-05	16	122	CDKN2C,PTTG1,MCM2,MCM4,MCM7,CDC45,PLK1,ESPL1,BUB1,E2F1,E2F2,PKMYT1,ORC1,CCNE2,CDC6,CDC20
Pathway	1269785	Unwinding of DNA	BioSystems: REACTOME	4.52e-07	2.075e-05	6	12	MCM2,MCM4,MCM7,CDC45,GINS4,MCM8
GO: Cellular Component	GO:0000796	condensin complex		4.97e-07	1.268e-05	5	8	SMC2,NCAPG2,NCAPG,SMC4,NCAPH
GO: Biological Process	GO:0007098	centrosome cycle		4.986e-07	2.434e-05	17	159	CNTROB,PLK1,STIL,XRCC2,CEP72,CEP152,PLK4,CCP110,CENPJ,PCLAF,BRCA1,BRCA2,WDR62,KIF11,HAUS5,CCNF,SASS6
GO: Molecular Function	GO:0003774	cytoskeletal motor activity		5.176e-07	3.704e-05	16	136	CENPE,KIF24,KIF23,KIF20B,MYH15,KIF18B,MYH3,MYO1D,MYO7B,MYO10,KIF4A,KIF15,KIF14,KIF11,KIFC1,KIF2C
GO: Biological Process	GO:0010389	regulation of G2/M transition of mitotic cell cycle		5.217e-07	2.527e-05	20	216	CENPF,TUBB4B,PLK1,TICRR,CEP72,TPX2,CEP152,CLSPN,PLK4,CCP110,CENPJ,BLM,FBXO5,BRCA1,KIF14,HAUS5,ORC1,LMNB1,CDC6,AURKB
Pathway	1270350	DNA Repair	BioSystems: REACTOME	5.468e-07	2.459e-05	27	317	BRIP1,EYA2,FANCA,FANCD2,FANCE,FANCB,FEN1,POLD1,POLE,XRCC2,RAD51AP1,UBE2T,CLSPN,POLQ,EME1,RAD18,RTEL1,PCLAF,BLM,BRCA1,BRCA2,DNA2,KPNA2,RFC3,LIG1,FANCI,EXO1
Transcription Factor Binding Site	AAAYWAACM_V$HFH4_01	AAAYWAACM_V$HFH4_01	TFBS	6.132e-07	2.249e-05	17	209	HOXC12,FGF13,FLRT3,IQGAP3,SGK1,FOSB,MAML2,STARD13,NCAM1,UNC13D,BDNF,SLC39A8,PPARGC1A,RALGPS2,EGR2,CD68,REPS2
GO: Biological Process	GO:0098534	centriole assembly		6.3e-07	2.959e-05	10	53	CNTROB,STIL,CEP72,CEP152,PLK4,CCP110,CENPJ,BRCA1,WDR62,SASS6
GO: Biological Process	GO:0090329	regulation of DNA-templated DNA replication		6.3e-07	2.959e-05	10	53	E2F7,DSCC1,TICRR,SLFN13,BLM,FBXO5,BRCA2,CDT1,RFC3,E2F8
GO: Biological Process	GO:0045005	DNA-templated DNA replication maintenance of fidelity		6.3e-07	2.959e-05	10	53	ZGRF1,POLD1,POLE,SLFN13,EME1,RTEL1,BLM,BRCA2,TONSL,DNA2
GO: Biological Process	GO:0006336	DNA replication-independent chromatin assembly		6.3e-07	2.959e-05	10	53	CENPW,HJURP,CENPO,ASF1B,CENPH,CENPI,CENPL,CENPK,KNL1,CENPU
GO: Biological Process	GO:0034724	DNA replication-independent chromatin organization		7.561e-07	3.524e-05	10	54	CENPW,HJURP,CENPO,ASF1B,CENPH,CENPI,CENPL,CENPK,KNL1,CENPU
GO: Biological Process	GO:0006275	regulation of DNA replication		8.817e-07	4.079e-05	15	130	EREG,ATAD5,E2F7,DSCC1,TICRR,SLFN13,BLM,FBXO5,BRCA2,GLI2,CDT1,DNA2,RFC3,E2F8,CDC6
Pathway	1269788	Lagging Strand Synthesis	BioSystems: REACTOME	9.046e-07	3.989e-05	7	20	POLA2,FEN1,POLD1,PRIM1,DNA2,RFC3,LIG1
GO: Biological Process	GO:0061641	CENP-A containing chromatin organization		9.157e-07	4.12e-05	9	43	CENPW,HJURP,CENPO,CENPH,CENPI,CENPL,CENPK,KNL1,CENPU
GO: Biological Process	GO:0061644	protein localization to CENP-A containing chromatin		9.157e-07	4.12e-05	9	43	CENPW,HJURP,CENPO,CENPH,CENPI,CENPL,CENPK,KNL1,CENPU
GO: Biological Process	GO:0034080	CENP-A containing chromatin assembly		9.157e-07	4.12e-05	9	43	CENPW,HJURP,CENPO,CENPH,CENPI,CENPL,CENPK,KNL1,CENPU
GO: Biological Process	GO:0051052	regulation of DNA metabolic process		9.172e-07	4.12e-05	30	445	HGF,ATAD5,EYA2,FANCB,DSCC1,PARM1,FOXM1,TICRR,RAD51AP1,ANKRD1,PKIB,UHRF1,POLQ,IL7R,CYP1B1,RAD18,TOX,RTEL1,BLM,GJA1,PPARGC1A,BRCA1,SUV39H1,CDT1,DNMT1,KPNA2,ZNF695,RFC3,AURKB,HELLS
GO: Biological Process	GO:0061640	cytoskeleton-dependent cytokinesis		9.534e-07	4.252e-05	14	114	CNTROB,ANLN,PLK1,KIF23,ANK3,KIF20B,ESPL1,INCENP,KIF4A,RTKN2,FBXO5,CIT,CEP55,AURKB
Transcription Factor Binding Site	TTGTTT_V$FOXO4_01	TTGTTT_V$FOXO4_01	TFBS	9.694e-07	3.433e-05	59	1599	EPHB6,CDKN2C,BRIP1,ETV1,HMGB2,MCM7,FABP4,RASGRP3,TJP2,FGF13,FLRT3,FST,HSPG2,FN1,ANK3,SGK1,FOSB,AGR2,ITGA10,KIF20B,KIAA0040,MAML2,MDGA1,IL7R,STARD13,DOCK4,UGGT1,NCAM1,UNC13D,SLC12A8,ITGA1,ITGA2,NDUFB8,BDNF,STC1,BLM,PPARGC1A,GLRX,KCNJ15,MANF,ADGRF1,NOS3,NPTX1,PIM2,SLC38A4,NTRK2,RALGPS2,ORC1,LHX1,ALX1,SOX21,SLC16A6,TIAM1,EGR1,EGR2,CD68,ALOXE3,EMP1,REPS2
Pathway	M39347	Gastric cancer network 1	MSigDB C2 BIOCARTA (v7.5.1)	1.157e-06	5.006e-05	8	29	CENPF,E2F7,MCM4,KIF20B,TPX2,MYBL2,KIF15,TOP2A
GO: Cellular Component	GO:0000794	condensed nuclear chromosome		1.215e-06	2.99e-05	13	100	CENPE,DSN1,SYCE2,PLK1,CENPO,INCENP,CENPK,BLM,BRCA1,BRCA2,SUV39H1,BUB1,BUB1B
GO: Molecular Function	GO:0008017	microtubule binding		1.237e-06	8.329e-05	24	300	CENPE,CENPF,KIF24,FMN1,FGF13,PLK1,MLPH,KIF23,SGIP1,GTSE1,KIF20B,SPAG5,TPX2,KIF18B,DLGAP5,EML6,KIF4A,KIF15,KIF14,KIF11,KIFC1,KIF2C,PRC1,TIAM1
GO: Biological Process	GO:0051298	centrosome duplication		1.271e-06	5.629e-05	12	85	CNTROB,STIL,CEP72,CEP152,PLK4,CCP110,CENPJ,BRCA1,BRCA2,WDR62,CCNF,SASS6
Pathway	M14	Aurora B signaling	MSigDB C2 BIOCARTA (v7.5.1)	1.28e-06	5.33e-05	9	39	KIF23,SMC2,INCENP,NCAPG,BUB1,KIF2C,SMC4,NCAPH,AURKB
Pathway	138080	Aurora B signaling	BioSystems: Pathway Interaction Database	1.28e-06	5.33e-05	9	39	KIF23,SMC2,INCENP,NCAPG,BUB1,KIF2C,SMC4,NCAPH,AURKB
GO: Biological Process	GO:0031023	microtubule organizing center organization		1.509e-06	6.636e-05	17	172	CNTROB,PLK1,STIL,XRCC2,CEP72,CEP152,PLK4,CCP110,CENPJ,PCLAF,BRCA1,BRCA2,WDR62,KIF11,HAUS5,CCNF,SASS6
GO: Cellular Component	GO:0000940	outer kinetochore		1.509e-06	3.586e-05	6	16	CENPE,CENPF,PLK1,BUB1,BUB1B,SKA3
Pathway	1309095	DNA Double-Strand Break Repair	BioSystems: REACTOME	1.799e-06	7.355e-05	18	168	BRIP1,EYA2,FEN1,POLD1,POLE,XRCC2,RAD51AP1,CLSPN,POLQ,EME1,RTEL1,BLM,BRCA1,BRCA2,DNA2,KPNA2,RFC3,EXO1
GO: Biological Process	GO:0043486	histone exchange		2.084e-06	9.069e-05	10	60	CENPW,HJURP,CENPO,CENPH,CENPI,CENPL,CENPK,ANP32E,KNL1,CENPU
GO: Biological Process	GO:0045143	homologous chromosome segregation		2.092e-06	9.069e-05	11	74	PTTG1,BRIP1,TRIP13,SYCE2,FANCD2,PLK1,TEX19,ESPL1,BRCA2,SGO2,CCNE2
Pathway	M40049	DNA repair pathways, full network	MSigDB C2 BIOCARTA (v7.5.1)	2.126e-06	8.537e-05	15	121	BRIP1,FANCA,FANCD2,FANCE,FANCB,FEN1,POLD1,POLE,BRCA1,BRCA2,RFC3,LIG1,FANCI,EXO1,NEIL3
GO: Molecular Function	GO:0008094	ATP-dependent activity, acting on DNA		2.218e-06	0.0001338	10	58	MCM7,DSCC1,RAD54L,XRCC2,ERCC6L,BLM,RFC3,NCAPH,TOP2A,HELLS
GO: Molecular Function	GO:0098639	collagen binding involved in cell-matrix adhesion		2.22e-06	0.0001338	4	5	ITGA11,ITGA10,ITGA1,ITGA2
Pathway	1269789	Processive synthesis on the lagging strand	BioSystems: REACTOME	2.274e-06	8.971e-05	6	15	POLA2,FEN1,POLD1,PRIM1,DNA2,LIG1
GO: Molecular Function	GO:0003697	single-stranded DNA binding		2.427e-06	0.000139	15	135	MCM2,HMGB2,MCM4,MCM7,MCM10,CDC45,HROB,SMC2,RAD51AP1,RAD18,MCM8,BLM,BRCA2,SMC4,NEIL3
Pathway	1309099	Homology Directed Repair	BioSystems: REACTOME	2.636e-06	0.0001022	16	139	BRIP1,FEN1,POLD1,POLE,XRCC2,RAD51AP1,CLSPN,POLQ,EME1,RTEL1,BLM,BRCA1,BRCA2,DNA2,RFC3,EXO1
GO: Biological Process	GO:0065004	protein-DNA complex assembly		2.669e-06	0.0001148	24	327	CENPW,CENPE,CENPF,HJURP,MCM2,HMGB2,MCM4,MCM7,CDC45,CENPO,ASF1B,CENPH,CENPI,PKIB,CENPL,DLGAP5,CENPK,CDT1,KNL1,CHAF1A,CENPU,TERT,AURKB,HELLS
GO: Biological Process	GO:0051130	positive regulation of cellular component organization		2.686e-06	0.0001148	63	1386	HGF,LPAR3,EREG,MNS1,CENPE,TLR6,SERPINE2,ADRB2,ZMYND10,ANLN,FMN1,FEN1,FLRT3,SFRP1,SGIP1,FN1,HTR7,ADAMTS1,TNC,SGK1,FERMT1,GMFG,NLGN1,CDC42EP3,SPAG5,RAD51AP1,GDA,IGF2,ANKRD1,PKIB,ESPL1,PLK4,NDRG4,TNIK,CCP110,CENPJ,TOX,PHF19,IQGAP2,RTEL1,DLGAP5,ITGA2,BDNF,PPARGC1A,SRPX2,FBXO5,BRCA1,BTC,SUV39H1,PXN,SGO2,CDT1,RAC2,DNMT1,NTRK2,E2F1,SYT2,OXTR,TIAM1,CDC20,CDH4,CDH17,AURKB
Pathway	1269378	Kinesins	BioSystems: REACTOME	3.074e-06	0.0001152	9	43	CENPE,KIF23,KIF20B,KIF18B,KIF4A,KIF15,KIF11,KIFC1,KIF2C
Pathway	1309103	Homologous DNA Pairing and Strand Exchange	BioSystems: REACTOME	3.074e-06	0.0001152	9	43	BRIP1,XRCC2,RAD51AP1,BLM,BRCA1,BRCA2,DNA2,RFC3,EXO1
Transcription Factor Binding Site	TGANTCA_V$AP1_C	TGANTCA_V$AP1_C	TFBS	3.122e-06	0.0001069	39	918	CPA4,CDKN2C,ACADVL,F2RL2,FABP4,FGF13,FST,TEX19,COL5A2,HSPG2,ANK3,SGK1,AGR2,HSPB6,SNCG,IL7R,LRRC15,STARD13,DOCK4,STARD8,ITGA2,BDNF,STC1,GJA1,PPARGC1A,SEC24D,GLI2,AK5,BTBD11,RAB27B,TBXAS1,DPYD,CAVIN3,SYT2,SLC16A6,TLL1,CD68,ALOXE3,EMP1
GO: Biological Process	GO:0051382	kinetochore assembly		3.344e-06	0.000142	6	18	CENPW,CENPE,CENPF,CENPH,DLGAP5,CENPK
GO: Biological Process	GO:0051338	regulation of transferase activity		3.512e-06	0.0001481	57	1218	EPHB6,CDKN2C,HGF,SPRY2,LPAR3,EREG,CENPE,CBLC,DGKH,TLR6,FABP4,ADRB2,FGF13,DSCC1,PLK1,IQGAP3,PARM1,AGAP2,SFRP1,HTR2A,FAM72C,GMFG,STIL,AREG,RHOH,IGF2,TPX2,PKIB,CLSPN,TNIK,INCENP,PBK,BIRC7,ITGA1,NCAPG2,BDNF,BLM,FBXO5,BTC,PXN,KIF14,RAC2,CALM3,NTRK2,RFC3,CIT,PKMYT1,CCNF,TIAM1,EGR1,CCNE2,CDC6,UBASH3B,CDC20,MAD2L1,BORA,AURKB
GO: Molecular Function	GO:0003777	microtubule motor activity		3.623e-06	0.0001975	11	75	CENPE,KIF24,KIF23,KIF20B,KIF18B,KIF4A,KIF15,KIF14,KIF11,KIFC1,KIF2C
Transcription Factor Binding Site	V$E2F1_Q4	V$E2F1_Q4	TFBS	3.787e-06	0.0001245	15	189	E2F7,MCM4,POLA2,CDC45,PRIM1,CLSPN,KNTC1,KIF4A,ITGA1,FBXO5,CA2,E2F1,CIT,PKMYT1,CDC6
Transcription Factor Binding Site	M40787	AEBP2_TARGET_GENES	MSigDB	3.879e-06	0.0001245	42	1033	BRIP1,CENPE,CENPF,HJURP,SPC25,MCM4,MCM7,STRIP2,TYMS,TUBB4B,PRELID2,PSMC3IP,DNAJB5,TICRR,PRADC1,SPAG5,SPC24,ASF1B,HSPB6,TPX2,CEP152,PRR11,MVD,CDCA3,PCLAF,CENPK,CDCA2,FBXO5,DHFR,ANP32E,WDR62,DNMT1,ZNF695,TCF19,CALM3,C21orf58,CALR,ZWINT,TTLL7,LIPE,TK1,TOP2A
GO: Biological Process	GO:0140527	reciprocal homologous recombination		4.426e-06	0.0001841	10	65	BRIP1,MND1,TRIP13,FANCD2,PSMC3IP,TEX19,RAD54L,RAD51AP1,EME1,TOP2A
GO: Biological Process	GO:0007131	reciprocal meiotic recombination		4.426e-06	0.0001841	10	65	BRIP1,MND1,TRIP13,FANCD2,PSMC3IP,TEX19,RAD54L,RAD51AP1,EME1,TOP2A
Transcription Factor Binding Site	V$SOX9_B1	V$SOX9_B1	TFBS	4.594e-06	0.000143	15	192	EPHB6,ETV1,ADRB2,FEN1,FLRT3,FST,HSPG2,FN1,KIF20B,PRKCH,DOCK4,NCAM1,STC1,E2F1,TOP2A
GO: Biological Process	GO:0007584	response to nutrient		4.716e-06	0.0001949	24	338	BRIP1,ACAT2,FABP4,TYMS,ABCG2,SFRP1,ADAMTS1,TNC,CYP1A1,CYP1B1,PRSS3,GCGR,ITGA2,BDH1,BDNF,STC1,GIPR,BRCA1,BRCA2,GLRX,DNMT1,DPYD,CUBN,CCKAR
GO: Molecular Function	GO:0004386	helicase activity		5.765e-06	0.0003001	16	163	BRIP1,ZGRF1,MCM2,MCM4,MCM7,RECQL4,DSCC1,RAD54L,POLQ,MCM8,ERCC6L,RTEL1,BLM,DNA2,RFC3,HELLS
GO: Biological Process	GO:0007143	female meiotic nuclear division		5.769e-06	0.0002368	9	53	EREG,CENPE,TRIP13,PLK1,BIRC7,FBXO5,SGO2,NCAPH,TOP2A
GO: Biological Process	GO:0035825	homologous recombination		5.865e-06	0.0002392	10	67	BRIP1,MND1,TRIP13,FANCD2,PSMC3IP,TEX19,RAD54L,RAD51AP1,EME1,TOP2A
GO: Biological Process	GO:0045859	regulation of protein kinase activity		6.29e-06	0.0002546	48	978	CDKN2C,HGF,SPRY2,LPAR3,EREG,CENPE,CBLC,DGKH,TLR6,FABP4,ADRB2,FGF13,PLK1,IQGAP3,AGAP2,SFRP1,HTR2A,FAM72C,GMFG,STIL,AREG,IGF2,TPX2,PKIB,CLSPN,TNIK,INCENP,PBK,BIRC7,ITGA1,NCAPG2,BDNF,BLM,BTC,PXN,KIF14,RAC2,CALM3,NTRK2,CIT,PKMYT1,CCNF,TIAM1,EGR1,CCNE2,CDC6,UBASH3B,BORA
GO: Biological Process	GO:0070925	organelle assembly		6.325e-06	0.0002546	54	1153	LPAR3,CENPW,MNS1,CENPE,CENPF,MCM2,MCM7,RCSD1,CNTROB,KIF24,TUBB4B,ZMYND10,ANLN,ASPM,SRPX,PLK1,KIF23,NLGN1,TMEM107,STIL,SPAG5,CEP72,CENPH,ANKRD1,TPX2,CEP152,IFT122,PLK4,MYBL2,CCP110,MYH3,CENPJ,INCENP,DLGAP5,KIF4A,SLC12A8,BIRC7,CENPK,NTNG2,FBXO5,BRCA1,AK5,MYPN,WDR62,KIF11,KIFC1,KNL1,NPTX1,HAUS5,PRC1,ORC1,SASS6,CDC20,AURKB
GO: Biological Process	GO:0000727	double-strand break repair via break-induced replication		6.454e-06	0.0002581	5	12	MCM2,MCM4,MCM7,CDC45,GINS4
GO: Biological Process	GO:0000723	telomere maintenance		7.227e-06	0.0002872	16	173	POLA2,RECQL4,FEN1,POLD1,POLE,PRIM1,PKIB,RTEL1,BLM,BRCA2,DNA2,RFC3,TERT,CCNE2,EXO1,AURKB
Transcription Factor Binding Site	V$E2F1_Q3_01	V$E2F1_Q3_01	TFBS	7.549e-06	0.000228	15	200	MCM7,FGF13,ZNF367,ATAD2,PRIM1,EDEM1,PLK4,NKX6-2,PCLAF,NCAM1,DHH,DNMT1,NRGN,E2F1,EGR3
Gene Family	982	E2F transcription factors	genenames.org	7.726e-06	0.000546	4	8	E2F7,E2F1,E2F2,E2F8
Pathway	M6682	CDK Regulation of DNA Replication	MSigDB C2 BIOCARTA (v7.5.1)	7.832e-06	0.0002878	6	18	MCM2,MCM4,MCM7,CDT1,ORC1,CDC6
Transcription Factor Binding Site	TGACAGNY_V$MEIS1_01	TGACAGNY_V$MEIS1_01	TFBS	7.927e-06	0.0002326	30	645	CPA4,DPF1,CDKN2C,ETV1,EYA2,SFXN2,TJP2,FGF13,FLRT3,DNAJB5,ALDOC,DLL4,CDC42EP3,ARHGDIB,MAML2,ATP1A3,DOCK4,SPTB,NCAM1,GIPR,PASK,PPARGC1A,RAC2,DNMT1,PIM2,NRGN,LHX1,SLC16A6,TIAM1,ARHGAP33
Pathway	1269835	CDC6 association with the ORC:origin complex	BioSystems: REACTOME	7.934e-06	0.0002878	5	11	MCM8,E2F1,E2F2,ORC1,CDC6
GO: Molecular Function	GO:0017116	single-stranded DNA helicase activity		8.566e-06	0.000426	6	20	MCM2,MCM7,DSCC1,POLQ,DNA2,RFC3
Pathway	1269753	G2/M Checkpoints	BioSystems: REACTOME	8.869e-06	0.0003166	17	170	BRIP1,MCM2,MCM4,MCM7,MCM10,CDC45,GTSE1,CLSPN,MCM8,BLM,BRCA1,DNA2,RFC3,PKMYT1,ORC1,EXO1,CDC6
GO: Molecular Function	GO:0000217	DNA secondary structure binding		8.93e-06	0.000426	8	41	HMGB2,RECQL4,XRCC2,RAD51AP1,CLSPN,RAD18,BLM,NEIL3
GO: Biological Process	GO:0071824	protein-DNA complex subunit organization		9.879e-06	0.00039	25	377	CENPW,CENPE,CENPF,HJURP,MCM2,HMGB2,MCM4,MCM7,CDC45,CENPO,ASF1B,CENPH,CENPI,PKIB,CENPL,DLGAP5,CENPK,ANP32E,CDT1,KNL1,CHAF1A,CENPU,TERT,AURKB,HELLS
GO: Biological Process	GO:0051255	spindle midzone assembly		1.027e-05	0.0004005	5	13	KIF23,INCENP,KIF4A,PRC1,AURKB
GO: Biological Process	GO:0006269	DNA replication, synthesis of RNA primer		1.027e-05	0.0004005	5	13	POLA2,POLE,PRIM1,DNA2,LIG1
GO: Biological Process	GO:0048545	response to steroid hormone		1.108e-05	0.0004292	33	582	HMGB2,FABP4,TYMS,ADRB2,SCNN1G,ABCG2,SFRP1,FN1,HTR7,SGK1,FOSB,AREG,CATSPER1,ATP1A3,CYP1B1,BDH1,BDNF,STC1,BRCA1,SULT1A1,CACNA1G,NOS3,CA2,DPYD,CALM3,CALR,NTRK2,CCKAR,OXTR,SOX21,LMNB1,EGR1,TK1
GO: Cellular Component	GO:0099512	supramolecular fiber		1.191e-05	0.0002736	70	1670	SPRY2,MNS1,CENPE,CENPF,RCSD1,PDZD7,KIF24,TUBA1B,TUBB4B,CORO2B,FMN1,ASPM,FGF13,ABCG2,PLK1,MLPH,COL5A2,KIF23,SORBS2,ANK3,ANPEP,GTSE1,NLGN1,SLC2A1,KIF20B,SPAG5,OSBPL3,ANKRD1,ATP6V0A4,TPX2,MYH15,KIF18B,ATP2A1,DOCK4,KNTC1,MYH3,CENPJ,MYO1D,INCENP,IQGAP2,MYO7B,MYO10,EML6,KIF4A,BIRC7,KRTAP2-3,GJA1,KIF15,GLI2,MYPN,PXN,KIF14,RAC2,CA2,KIF11,KIFC1,KIF2C,TRPA1,CALM3,HAUS5,CUBN,PRC1,PKHD1L1,TTLL7,OXTR,LMNB1,TI…
GO: Biological Process	GO:0009262	deoxyribonucleotide metabolic process		1.241e-05	0.0004779	9	58	RRM1,RRM2,TYMS,GDA,NUDT1,AK5,DPYD,CDA,NUDT15
GO: Biological Process	GO:0010032	meiotic chromosome condensation		1.256e-05	0.0004807	4	7	SMC2,INCENP,SMC4,NCAPH
Gene Family	403	ArfGAPs|Ankyrin repeat domain containing	genenames.org	1.269e-05	0.000581	16	242	CDKN2C,ANKRD20A2P,ANKRD18B,ANKRD20A1,AGAP2,ANK3,ANKRD1,ASB4,ANKRD36,ANKRD36C,ANKRD20A4P,TONSL,BTBD11,TRPA1,UACA,NFKBIZ
Pathway	M46	ATR signaling pathway	MSigDB C2 BIOCARTA (v7.5.1)	1.287e-05	0.0004524	8	39	MCM2,MCM7,FANCD2,PLK1,CLSPN,BRCA2,RFC3,CDC6
GO: Biological Process	GO:0090307	mitotic spindle assembly		1.306e-05	0.0004968	11	89	PLK1,KIF23,TPX2,MYBL2,KIF4A,BIRC7,KIF11,KIFC1,PRC1,CDC20,AURKB
Gene Family	1085	MCM family	genenames.org	1.37e-05	0.000581	4	9	MCM2,MCM4,MCM7,MCM8
GO: Cellular Component	GO:0099081	supramolecular polymer		1.395e-05	0.00031	70	1678	SPRY2,MNS1,CENPE,CENPF,RCSD1,PDZD7,KIF24,TUBA1B,TUBB4B,CORO2B,FMN1,ASPM,FGF13,ABCG2,PLK1,MLPH,COL5A2,KIF23,SORBS2,ANK3,ANPEP,GTSE1,NLGN1,SLC2A1,KIF20B,SPAG5,OSBPL3,ANKRD1,ATP6V0A4,TPX2,MYH15,KIF18B,ATP2A1,DOCK4,KNTC1,MYH3,CENPJ,MYO1D,INCENP,IQGAP2,MYO7B,MYO10,EML6,KIF4A,BIRC7,KRTAP2-3,GJA1,KIF15,GLI2,MYPN,PXN,KIF14,RAC2,CA2,KIF11,KIFC1,KIF2C,TRPA1,CALM3,HAUS5,CUBN,PRC1,PKHD1L1,TTLL7,OXTR,LMNB1,TI…
GO: Biological Process	GO:0007080	mitotic metaphase plate congression		1.433e-05	0.0005416	9	59	CENPE,CDCA5,BIRC7,KIF14,CDT1,KIFC1,KIF2C,CEP55,AURKB
GO: Molecular Function	GO:0106256	hydroperoxy icosatetraenoate dehydratase activity		1.49e-05	0.0006825	4	7	CYP1A1,CYP1B1,TBXAS1,ALOXE3
Pathway	1309104	Presynaptic phase of homologous DNA pairing and strand exchange	BioSystems: REACTOME	1.569e-05	0.0005428	8	40	BRIP1,XRCC2,BLM,BRCA1,BRCA2,DNA2,RFC3,EXO1
Transcription Factor Binding Site	CAGGTA_V$AREB6_01	CAGGTA_V$AREB6_01	TFBS	1.718e-05	0.0004866	29	638	CDKN2C,HGF,SPRY2,RRM1,ADRB2,TJP2,FGF13,DNAJB5,SFRP1,FN1,AGR2,ATP6V0A4,ATP1A3,NDRG4,NCAM1,PTHLH,BDNF,STC1,NTNG2,DHH,KCNJ15,MANF,PXN,BTBD11,CACNA1G,NRGN,EGR2,EGR3,REPS2
Transcription Factor Binding Site	M29919	CEBPZ_TARGET_GENES	MSigDB	1.753e-05	0.0004866	53	1520	BRIP1,ARSK,SPC25,FANCD2,TUBB4B,PSMC3IP,SDF2L1,DNAJB5,RAD54L,ZNF367,TICRR,PRADC1,GMFG,PPM1K,PDIA4,SPC24,ASF1B,HSPB6,CEP152,PRR11,POLQ,DCBLD2,MVD,DOCK4,CDCA3,RAD18,INCENP,LRRC45,PCLAF,DLGAP5,CENPK,ZNF587B,FAM111B,BLM,CDCA2,BRCA1,MANF,ANP32E,DIAPH3,ATP8B3,ZNF695,TCF19,TROAP,CHAF1A,CENPU,E2F1,CIT,CCNF,TIAM1,FANCI,HASPIN,CKAP2L,TOP2A
GO: Cellular Component	GO:0034451	centriolar satellite		1.772e-05	0.0003816	12	109	ZMYND10,TACC3,PLK1,SPAG5,CEP72,CYTH4,DLGAP5,AK5,WDR62,CENPU,CEP55,SASS6
GO: Biological Process	GO:0032200	telomere organization		1.803e-05	0.0006775	16	186	POLA2,RECQL4,FEN1,POLD1,POLE,PRIM1,PKIB,RTEL1,BLM,BRCA2,DNA2,RFC3,TERT,CCNE2,EXO1,AURKB
Transcription Factor Binding Site	M29966	FOXD2_TARGET_GENES	MSigDB	1.858e-05	0.000502	46	1253	ARSK,HMGB2,MCM7,RRM2,TRIP13,CNTROB,FANCA,TUBB4B,HROB,ANLN,PSMC3IP,PIMREG,TACC3,ZNF367,FOXM1,COL17A1,AGR2,PHF7,SMC2,SPC24,IFT122,PLK4,MXD3,CENPL,MYO10,EML6,UNC13D,SLC12A8,BLM,CDCA2,BRCA1,SULT1A1,BUB1,MANF,CCDC163,KNL1,SH3TC2,NUCB2,PRC1,E2F8,CCNF,FANCI,EXO1,NEIL3,ALOXE3,EMP1
Pathway	83046	Homologous recombination	BioSystems: KEGG	1.9e-05	0.0006476	8	41	BRIP1,RAD54L,POLD1,XRCC2,EME1,BLM,BRCA1,BRCA2
Transcription Factor Binding Site	TATAAA_V$TATA_01	TATAAA_V$TATA_01	TFBS	2.042e-05	0.0005377	41	1070	CPA4,CDKN2C,EREG,ETV1,CYP39A1,HOXC12,RASGRP3,TRPM8,ABCG2,FST,COL13A1,FN1,ANK3,HTR7,ADAMTS1,DHRS11,CDC42EP3,SLC2A1,AREG,SLC9A5,IGFBP4,ASB4,CYP1A1,MYH3,SPTB,PTHLH,BDNF,STC1,PPARGC1A,BRCA2,MANF,NHS,DIAPH3,CA2,TBXAS1,CALR,SLC38A4,EGR2,CD69,SLC16A7,TOP2A
Domain	IPR021849	DUF3446	InterPro	2.07e-05	0.004924	3	3	EGR1,EGR2,EGR3
Domain	PF11928	DUF3446	Pfam	2.07e-05	0.004924	3	3	EGR1,EGR2,EGR3
Pathway	1270133	Metabolism of nucleotides	BioSystems: REACTOME	2.271e-05	0.0007622	12	97	RRM1,RRM2,TYMS,GDA,NUDT1,AK5,GLRX,DPYD,NT5E,TK1,CDA,NUDT15
GO: Biological Process	GO:0051984	positive regulation of chromosome segregation		2.3e-05	0.0008537	5	15	CENPE,RAD18,CDT1,CDC6,AURKB
GO: Biological Process	GO:0007076	mitotic chromosome condensation		2.3e-05	0.0008537	5	15	SMC2,CDCA5,NCAPG,SMC4,NCAPH
GO: Cellular Component	GO:0070938	contractile ring		2.305e-05	0.0004813	5	15	ANLN,KIF20B,RTKN2,ANTXR2,PRC1
GO: Biological Process	GO:0008284	positive regulation of cell population proliferation		2.441e-05	0.0009009	54	1210	HGF,EREG,ATAD5,HMGB2,HMX2,RRM2,FABP4,ADRB2,RECQL4,ASPM,IQGAP3,AGAP2,FOXM1,JCAD,SFRP1,HTR2A,FN1,ADAMTS1,DLL4,TNC,KIF20B,AREG,IGF2,PRKCH,MVD,IL7R,TOX,NCAM1,ITGA2,PTHLH,BLM,GJA1,PPARGC1A,RTKN2,FBXO5,BTC,GLI2,SCG2,KIF14,WDR62,RAC2,DNMT1,CALR,NTRK2,E2F1,PRC1,TERT,ORC1,LHX1,TIAM1,EGR1,EGR3,CDC6,CDC20
GO: Biological Process	GO:0043085	positive regulation of catalytic activity		2.686e-05	0.0009854	70	1713	EPHB6,HGF,SPRY2,LPAR3,EREG,CENPE,NMUR1,HMGB2,DGKH,TLR6,CHML,F2RL2,ADRB2,PLAA,RASGRP3,FGF13,DSCC1,PLK1,IQGAP3,PARM1,AGAP2,SFRP1,HTR2A,FN1,STIL,AREG,ARHGDIB,IGF2,TPX2,PKIB,UHRF1,CLSPN,STARD13,TNIK,DOCK4,DNAJB11,STARD8,INCENP,IQGAP2,PBK,BIRC7,ITGA1,ITGA2,ARHGAP11A,TBC1D8B,NCAPG2,BDNF,FFAR4,BTC,DHFR,PXN,KIF14,NOS3,UACA,CALM3,NTRK2,E2F1,RFC3,NCAPH,TERT,RGS7,CCKAR,OPRD1,TIAM1,EGR1,CDC6,CDC20,ARHGAP33,B…
Transcription Factor Binding Site	V$NFY_01	V$NFY_01	TFBS	2.761e-05	0.0007088	14	197	HK2,CYP39A1,CDC45,TACC3,PLK1,KIF23,SFRP1,DNAJB11,NKX6-2,NCAM1,PASK,SGO2,CIT,LHX1
GO: Molecular Function	GO:0098634	cell-matrix adhesion mediator activity		2.919e-05	0.001238	4	8	ITGA11,ITGA10,ITGA1,ITGA2
GO: Molecular Function	GO:0010997	anaphase-promoting complex binding		2.919e-05	0.001238	4	8	PLK1,CLSPN,FBXO5,CDC20
Transcription Factor Binding Site	CTTTGA_V$LEF1_Q2	CTTTGA_V$LEF1_Q2	TFBS	2.926e-05	0.000733	38	976	ETV1,CYGB,DGKH,EYA2,RRM1,FABP4,RASGRP3,SFXN2,DNAJB5,FST,IQGAP3,COL13A1,ANK3,DLL4,DHRS11,CDC42EP3,CDCA3,CDK15,SLC38A5,KIF4A,ITGA1,PTHLH,SLC39A8,PPARGC1A,GLI2,SCG2,TONSL,TBXAS1,DPYD,PIM2,CALM3,RALGPS2,CUBN,PKHD1L1,LHX1,SOX21,LMO7,EMP1
GO: Biological Process	GO:0043549	regulation of kinase activity		2.964e-05	0.001081	50	1098	EPHB6,CDKN2C,HGF,SPRY2,LPAR3,EREG,CENPE,CBLC,DGKH,TLR6,FABP4,ADRB2,FGF13,PLK1,IQGAP3,AGAP2,SFRP1,HTR2A,FAM72C,GMFG,STIL,AREG,RHOH,IGF2,TPX2,PKIB,CLSPN,TNIK,INCENP,PBK,BIRC7,ITGA1,NCAPG2,BDNF,BLM,BTC,PXN,KIF14,RAC2,CALM3,NTRK2,CIT,PKMYT1,CCNF,TIAM1,EGR1,CCNE2,CDC6,UBASH3B,BORA
GO: Biological Process	GO:0030261	chromosome condensation		3.009e-05	0.001091	8	50	SMC2,CDCA5,INCENP,NCAPG2,NCAPG,SMC4,NCAPH,TOP2A
GO: Biological Process	GO:0008608	attachment of spindle microtubules to kinetochore		3.081e-05	0.00111	7	37	CENPE,SPAG5,BRCA2,CDT1,KNL1,KIF2C,AURKB
Pathway	1309100	HDR through Homologous Recombination (HR) or Single Strand Annealing (SSA)	BioSystems: REACTOME	3.09e-05	0.001022	14	133	BRIP1,POLD1,POLE,XRCC2,RAD51AP1,CLSPN,EME1,RTEL1,BLM,BRCA1,BRCA2,DNA2,RFC3,EXO1
GO: Cellular Component	GO:0099513	polymeric cytoskeletal fiber		3.183e-05	0.0006383	61	1437	SPRY2,MNS1,CENPE,CENPF,RCSD1,PDZD7,KIF24,TUBA1B,TUBB4B,CORO2B,FMN1,ASPM,FGF13,ABCG2,PLK1,MLPH,KIF23,ANPEP,GTSE1,NLGN1,KIF20B,SPAG5,OSBPL3,ATP6V0A4,TPX2,KIF18B,DOCK4,KNTC1,CENPJ,MYO1D,INCENP,IQGAP2,MYO7B,MYO10,EML6,KIF4A,BIRC7,KRTAP2-3,GJA1,KIF15,GLI2,PXN,KIF14,RAC2,CA2,KIF11,KIFC1,KIF2C,TRPA1,CALM3,HAUS5,CUBN,PRC1,PKHD1L1,TTLL7,OXTR,LMNB1,TIAM1,SKA3,SPATA13,AURKB
Pathway	1269790	Removal of the Flap Intermediate	BioSystems: REACTOME	3.199e-05	0.001043	5	14	POLA2,FEN1,POLD1,PRIM1,DNA2
Pathway	MAP00240_Pyrimidine_metabolism	MAP00240 Pyrimidine metabolism	GenMAPP	3.267e-05	0.00105	8	44	RRM1,RRM2,TYMS,POLD1,POLE,DPYD,TK1,CDA
GO: Biological Process	GO:0051347	positive regulation of transferase activity		3.276e-05	0.001167	41	838	EPHB6,HGF,SPRY2,LPAR3,EREG,CENPE,DGKH,TLR6,ADRB2,FGF13,DSCC1,PLK1,IQGAP3,PARM1,AGAP2,HTR2A,STIL,AREG,IGF2,TPX2,PKIB,CLSPN,TNIK,INCENP,PBK,BIRC7,ITGA1,NCAPG2,BDNF,BTC,PXN,KIF14,CALM3,NTRK2,RFC3,TIAM1,EGR1,CDC6,CDC20,BORA,AURKB
GO: Biological Process	GO:0006268	DNA unwinding involved in DNA replication		3.277e-05	0.001167	5	16	MCM2,MCM4,MCM7,RECQL4,BLM
GO: Cellular Component	GO:1990023	mitotic spindle midzone		3.285e-05	0.0006383	5	16	CENPE,KIF20B,KIF18B,PRC1,AURKB
GO: Cellular Component	GO:0005874	microtubule		3.335e-05	0.0006383	36	697	SPRY2,MNS1,CENPE,CENPF,KIF24,TUBA1B,TUBB4B,ASPM,FGF13,PLK1,KIF23,GTSE1,KIF20B,SPAG5,TPX2,KIF18B,KNTC1,CENPJ,INCENP,IQGAP2,EML6,KIF4A,BIRC7,KIF15,GLI2,KIF14,KIF11,KIFC1,KIF2C,CALM3,HAUS5,PRC1,TTLL7,TIAM1,SKA3,AURKB
Domain	IPR015633	E2F	InterPro	3.497e-05	0.00572	4	8	E2F7,E2F1,E2F2,E2F8
Domain	IPR033762	MCM_OB	InterPro	3.497e-05	0.00572	4	8	MCM2,MCM4,MCM7,MCM8
Domain	PS50051	MCM_2	PROSITE	3.497e-05	0.00572	4	8	MCM2,MCM4,MCM7,MCM8
Domain	PF17207	MCM_OB	Pfam	3.497e-05	0.00572	4	8	MCM2,MCM4,MCM7,MCM8
Domain	PS00847	MCM_1	PROSITE	3.497e-05	0.00572	4	8	MCM2,MCM4,MCM7,MCM8
GO: Biological Process	GO:0007063	regulation of sister chromatid cohesion		3.5e-05	0.00124	6	26	RECQL4,FEN1,ESPL1,CDCA5,BUB1,SGO2
Gene Family	694	Protein phosphatase 1 regulatory subunits	genenames.org	3.507e-05	0.001239	13	181	CCDC8,CENPE,MCM7,MKI67,HSPB6,MYO1D,CDCA2,BRCA1,SACS,SPOCD1,KNL1,PKMYT1,AURKB
GO: Cellular Component	GO:0005871	kinesin complex		4.052e-05	0.0007545	8	52	KIF23,KIF20B,KIF18B,KIF15,KIF14,KIF11,KIFC1,KIF2C
Transcription Factor Binding Site	AACTTT_UNKNOWN	AACTTT_UNKNOWN	TFBS	4.073e-05	0.0009959	52	1529	SPRY2,ETV1,DGKH,FABP4,ADRB2,HOXC12,PRELID2,AMOTL1,SFXN2,FGF13,FLRT3,FST,GMPPB,HSPG2,COL13A1,HTR2A,ANK3,FOSB,NLGN1,ASB4,MDGA1,DOCK4,KNTC1,IQGAP2,CDK15,SPTB,ITGA1,PTHLH,BDNF,STC1,CDCA2,GJA1,PPARGC1A,NTNG2,BTC,SCG2,MANF,NHS,CACNA1G,TBXAS1,RBPMS,CALM3,NUCB2,SLC6A15,LHX1,SOX21,SLC16A6,EGR2,EGR3,SHCBP1,CD69,REPS2
GO: Biological Process	GO:0051256	mitotic spindle midzone assembly		4.346e-05	0.001531	4	9	KIF23,KIF4A,PRC1,AURKB
Pathway	M22050	BRCA1-dependent Ub-ligase activity	MSigDB C2 BIOCARTA (v7.5.1)	4.417e-05	0.001399	4	8	FANCA,FANCD2,FANCE,BRCA1
GO: Biological Process	GO:0060249	anatomical structure homeostasis		4.454e-05	0.00156	33	624	POLA2,ADRB2,RECQL4,FEN1,TJP2,POLD1,POLE,STIL,SLC2A1,PRIM1,PKIB,UHRF1,IFT122,MUC5AC,RTEL1,VSIG1,PTHLH,SLC39A8,BLM,GJA1,BRCA2,DNA2,NOS3,RAC2,CA2,CUBN,RFC3,TERT,MFSD2A,CCNE2,EXO1,UBASH3B,AURKB
GO: Biological Process	GO:1902969	mitotic DNA replication		4.548e-05	0.001584	5	17	MCM2,MCM4,CDC45,BRCA2,LIG1
Pathway	1269795	Association of licensing factors with the pre-replicative complex	BioSystems: REACTOME	4.685e-05	0.001463	5	15	CDT1,E2F1,E2F2,ORC1,CDC6
GO: Biological Process	GO:0010638	positive regulation of organelle organization		4.694e-05	0.001625	35	681	EREG,MNS1,CENPE,ADRB2,ZMYND10,FMN1,FEN1,SFRP1,GMFG,CDC42EP3,SPAG5,RAD51AP1,GDA,IGF2,PKIB,ESPL1,PLK4,CCP110,CENPJ,PHF19,IQGAP2,RTEL1,DLGAP5,PPARGC1A,FBXO5,BRCA1,BTC,SUV39H1,PXN,SGO2,CDT1,DNMT1,E2F1,SYT2,AURKB
Transcription Factor Binding Site	ACTAYRNNNCCCR_UNKNOWN	ACTAYRNNNCCCR_UNKNOWN	TFBS	4.897e-05	0.00117	18	320	CYP39A1,CDC45,FEN1,DNAJC12,IQGAP3,CCDC150,PRIM1,HSPB6,ESPL1,CDCA3,PASK,PPARGC1A,BRCA1,BUB1B,NOS3,LIG1,EXO1,CDC6
GO: Biological Process	GO:0030865	cortical cytoskeleton organization		5.184e-05	0.001785	9	69	ANLN,KIF23,RHOBTB3,NLGN1,RHOH,RTKN2,RAC2,CALR,CAVIN3
GO: Biological Process	GO:0051129	negative regulation of cellular component organization		5.633e-05	0.001929	43	917	HGF,SPRY2,PTTG1,CENPE,CENPF,MCM2,TRIP13,STX1B,CORO2B,RECQL4,FGF13,PLK1,HSPG2,TNC,SGK1,GMFG,NLGN1,ATAD2,TPX2,MDGA1,ESPL1,KNTC1,CCP110,RTEL1,SPOCK1,SPTB,PPARGC1A,FBXO5,BRCA1,SACS,BUB1,BUB1B,KIF14,CDT1,DNMT1,CIT,OPRD1,ZWINT,CCNF,CDC20,TOP2A,MAD2L1,AURKB
GO: Biological Process	GO:0031497	chromatin assembly		5.909e-05	0.002013	16	205	CENPW,HJURP,MCM2,HMGB2,CENPO,ASF1B,CENPH,CENPI,CENPL,CENPK,SUV39H1,DNMT1,KNL1,CHAF1A,CENPU,HELLS
GO: Biological Process	GO:0032875	regulation of DNA endoreduplication		6.039e-05	0.002046	3	4	E2F7,FBXO5,E2F8
Domain	SM00350	MCM	SMART	6.159e-05	0.008059	4	9	MCM2,MCM4,MCM7,MCM8
Domain	IPR001208	MCM_dom	InterPro	6.159e-05	0.008059	4	9	MCM2,MCM4,MCM7,MCM8
Domain	IPR031327	MCM	InterPro	6.159e-05	0.008059	4	9	MCM2,MCM4,MCM7,MCM8
Domain	PF00493	MCM	Pfam	6.159e-05	0.008059	4	9	MCM2,MCM4,MCM7,MCM8
GO: Biological Process	GO:0051094	positive regulation of developmental process		6.248e-05	0.002105	68	1695	GDF5,HGF,LPAR3,EREG,HK2,ATAD5,HMGB2,RNF157,WNT5B,SERPINE2,ADRB2,PLAA,ASPM,FLRT3,FST,IQGAP3,AGAP2,JCAD,SFRP1,SGIP1,HTR2A,FN1,TNC,SGK1,AGR2,NLGN1,XRCC2,RHOH,IGF2,HSPB6,PRKCH,ASB4,IL7R,TNIK,CYP1B1,NKX6-2,TOX,NCAM1,UNC13D,BIRC7,BDNF,FFAR4,GJA1,PPARGC1A,SRPX2,FBXO5,BRCA1,BTC,GLI2,PXN,KDF1,NOS3,WDR62,CA2,CALR,NTRK2,NFKBIZ,E2F1,SYT2,TERT,LHX1,ALX1,OXTR,TIAM1,EGR2,EGR3,CDC20,CDH4
Pathway	M39391	Deregulation of Rab and Rab effector genes in bladder cancer	MSigDB C2 BIOCARTA (v7.5.1)	6.653e-05	0.00205	5	16	MLPH,EXPH5,UNC13D,RAB27B,SYTL5
GO: Biological Process	GO:1901989	positive regulation of cell cycle phase transition		6.923e-05	0.00232	12	125	CENPE,ATAD5,ADAMTS1,ESPL1,CDCA5,CYP1A1,DLGAP5,FBXO5,CDT1,TERT,LMNB1,CDC6
GO: Cellular Component	GO:0000781	chromosome, telomeric region		6.956e-05	0.001261	14	165	MCM2,MCM4,MCM7,RECQL4,FEN1,POLD1,RAD51AP1,RTEL1,BLM,BRCA2,CBX1,DNA2,TERT,ORC1
Transcription Factor Binding Site	V$MYB_Q3	V$MYB_Q3	TFBS	7.02e-05	0.001633	13	188	NMUR1,ZNF367,RHOBTB3,GMFG,PHF7,CDCA3,MXD3,BDNF,STC1,CACNA1G,NRGN,SLC16A6,CD68
GO: Biological Process	GO:0033314	mitotic DNA replication checkpoint signaling		7.1e-05	0.002354	4	10	TICRR,CLSPN,ORC1,CDC6
GO: Biological Process	GO:0000022	mitotic spindle elongation		7.1e-05	0.002354	4	10	KIF23,KIF4A,PRC1,AURKB
Transcription Factor Binding Site	KTGGYRSGAA_UNKNOWN	KTGGYRSGAA_UNKNOWN	TFBS	7.156e-05	0.001633	7	54	MCM7,POLD1,CENPH,PRIM1,UHRF1,ORC1,LIG1
Pathway	1269794	Regulation of DNA replication	BioSystems: REACTOME	7.178e-05	0.002182	10	77	MCM2,MCM4,MCM7,MCM10,MCM8,CDT1,E2F1,E2F2,ORC1,CDC6
GO: Biological Process	GO:0009991	response to extracellular stimulus		7.558e-05	0.002492	38	783	BRIP1,ACAT2,FABP4,TYMS,ADRB2,ABCG2,SFRP1,SGIP1,ADAMTS1,TNC,SLC2A1,IGF2,NUDT1,CYP1A1,CYP1B1,PRSS3,GCGR,ITGA2,BDH1,BDNF,STC1,GIPR,PPARGC1A,BRCA1,BRCA2,BHLHA15,GLRX,NOS3,DNMT1,DPYD,NUCB2,CUBN,CCKAR,MFSD2A,EGR1,TK1,CD68,NUDT15
GO: Molecular Function	GO:0008574	plus-end-directed microtubule motor activity		7.57e-05	0.00309	5	18	CENPE,KIF20B,KIF18B,KIF14,KIF11
GO: Biological Process	GO:1901992	positive regulation of mitotic cell cycle phase transition		8.072e-05	0.002647	11	108	CENPE,ADAMTS1,ESPL1,CDCA5,CYP1A1,DLGAP5,FBXO5,CDT1,TERT,LMNB1,CDC6
GO: Molecular Function	GO:0003682	chromatin binding		8.082e-05	0.00309	37	725	BRIP1,CENPF,MCM2,MCM4,CDC45,TICRR,POLD1,POLE,SMC2,ATAD2,SFMBT2,UBE2T,UHRF1,POLQ,CDCA5,TOX,MCM8,PHF19,PCLAF,PPARGC1A,BRCA1,GLI2,SUV39H1,CBX1,CDT1,DNMT1,CHAF1A,SMC4,NCAPH,ORC1,WDHD1,EGR1,EGR2,EXO1,CDC6,TOP2A,HELLS
GO: Molecular Function	GO:0003684	damaged DNA binding		8.096e-05	0.00309	9	70	HMGB2,RECQL4,FEN1,POLD1,POLQ,RAD18,BLM,BRCA1,NEIL3
Domain	3.40.50.300	-	Gene3D	8.171e-05	0.01018	39	746	BRIP1,ATAD5,ZGRF1,MCM2,MCM4,MCM7,TRIP13,RECQL4,TJP2,ABCG2,RAD54L,AGAP2,RHOBTB3,XRCC2,SMC2,ATAD2,RHOH,SLFN13,ABCB11,POLQ,MCM8,ERCC6L,RTEL1,MYO7B,BLM,SULT1A1,AK5,DNA2,RAB3B,RAB27B,RAC2,SMC4,RFC3,PAPSS2,ORC1,ATAD3A,CBWD6,CDC6,HELLS
GO: Molecular Function	GO:0017108	5'-flap endonuclease activity		8.4e-05	0.003103	4	10	ZGRF1,FEN1,DNA2,EXO1
GO: Biological Process	GO:0006284	base-excision repair		8.476e-05	0.002751	7	43	FEN1,POLD1,POLE,POLQ,DNA2,LIG1,NEIL3
GO: Biological Process	GO:0031297	replication fork processing		8.476e-05	0.002751	7	43	ZGRF1,EME1,RTEL1,BLM,BRCA2,TONSL,DNA2
Pathway	1269797	Mitotic G2-G2/M phases	BioSystems: REACTOME	8.98e-05	0.002693	16	184	CENPF,TUBB4B,PLK1,FOXM1,GTSE1,CEP72,TPX2,CEP152,PLK4,MYBL2,CCP110,CENPJ,HAUS5,E2F1,PKMYT1,BORA
GO: Biological Process	GO:0051785	positive regulation of nuclear division		9.057e-05	0.002924	9	74	EREG,CENPE,RAD51AP1,IGF2,ESPL1,DLGAP5,FBXO5,BTC,CDT1
Pathway	1269804	Polo-like kinase mediated events	BioSystems: REACTOME	9.203e-05	0.002723	5	17	CENPF,PLK1,FOXM1,MYBL2,PKMYT1
GO: Biological Process	GO:0043279	response to alkaloid		9.31e-05	0.00299	15	191	FANCB,ABCG2,HTR2A,FOSB,SNCG,PRSS3,NCAM1,BDNF,BLM,PPARGC1A,DNMT1,TRPA1,OXTR,TIAM1,EGR1
GO: Biological Process	GO:0006334	nucleosome assembly		9.397e-05	0.003003	13	149	CENPW,HJURP,MCM2,HMGB2,CENPO,ASF1B,CENPH,CENPI,CENPL,CENPK,KNL1,CHAF1A,CENPU
GO: Biological Process	GO:0051054	positive regulation of DNA metabolic process		9.511e-05	0.003023	17	236	HGF,ATAD5,EYA2,FANCB,DSCC1,PARM1,FOXM1,RAD51AP1,PKIB,CYP1B1,TOX,RTEL1,BLM,PPARGC1A,BRCA1,RFC3,AURKB
GO: Biological Process	GO:0051231	spindle elongation		0.0001094	0.003442	4	11	KIF23,KIF4A,PRC1,AURKB
GO: Biological Process	GO:0043137	DNA replication, removal of RNA primer		0.0001094	0.003442	4	11	FEN1,POLE,DNA2,LIG1
Transcription Factor Binding Site	GGGAGGRR_V$MAZ_Q6	GGGAGGRR_V$MAZ_Q6	TFBS	0.0001109	0.002475	58	1836	EPHB6,ETV1,AMOTL1,FGF13,SRPX,DNAJB5,AGAP2,COL5A2,HSPG2,ITGA11,ADAMTS1,DLL4,FOSB,GMFG,ITGA10,NLGN1,CDC42EP3,SLC2A1,IGF2,PRKCH,MAML2,ATP1A3,CYTH4,DOCK4,CDCA3,MXD3,CCP110,STARD8,NCAM1,BDNF,FFAR4,STC1,SEC24D,DHH,SUV39H1,MANF,CACNA1G,DNMT1,PLA2G7,NPTX1,RBPMS,TROAP,NTRK2,E2F1,CAVIN3,RGS7,LHX1,LIPE,ALX1,SOX21,SLC16A6,LMNB1,EGR1,EGR2,EGR3,CCNE2,CD68,REPS2
Pathway	1309121	Fanconi Anemia Pathway	BioSystems: REACTOME	0.0001116	0.00326	7	39	FANCA,FANCD2,FANCE,FANCB,UBE2T,EME1,FANCI
GO: Biological Process	GO:0032506	cytokinetic process		0.0001143	0.00358	7	45	CNTROB,ANLN,KIF23,KIF20B,RTKN2,CEP55,AURKB
Pathway	M5109	Pyrimidine metabolism	MSigDB C2 BIOCARTA (v7.5.1)	0.0001219	0.003515	11	98	RRM1,RRM2,POLA2,TYMS,POLD1,POLE,PRIM1,DPYD,NT5E,TK1,CDA
GO: Biological Process	GO:0031667	response to nutrient levels		0.0001237	0.003854	36	744	BRIP1,ACAT2,FABP4,TYMS,ADRB2,ABCG2,SFRP1,SGIP1,ADAMTS1,TNC,SLC2A1,IGF2,CYP1A1,CYP1B1,PRSS3,GCGR,ITGA2,BDH1,BDNF,STC1,GIPR,PPARGC1A,BRCA1,BRCA2,BHLHA15,GLRX,NOS3,DNMT1,DPYD,NUCB2,CUBN,CCKAR,MFSD2A,EGR1,TK1,CD68
Pathway	M11675	Homologous recombination	MSigDB C2 BIOCARTA (v7.5.1)	0.0001243	0.00354	6	28	RAD54L,POLD1,XRCC2,EME1,BLM,BRCA2
GO: Molecular Function	GO:0019900	kinase binding		0.0001278	0.004486	47	1027	CDKN2C,SPRY2,CENPE,CBLC,DGKH,STX1B,RASGRP3,TJP2,FGF13,PLK1,AGAP2,FOXM1,SGK1,RHOBTB3,GMFG,SLC2A1,FAM83B,RHOH,IGF2,TPX2,PKIB,CEP152,DOCK4,CENPJ,INCENP,GJA1,FBXO5,PXN,KIF14,RAC2,KIF11,CALM3,NTRK2,E2F1,CAVIN3,PRC1,CIT,CCNF,LIPE,LMNB1,TIAM1,CCNE2,CDC6,TOP2A,ARHGAP33,BORA,AURKB
GO: Molecular Function	GO:0048256	flap endonuclease activity		0.0001293	0.004486	4	11	ZGRF1,FEN1,DNA2,EXO1
GO: Biological Process	GO:0051384	response to glucocorticoid		0.0001305	0.004046	20	314	FABP4,TYMS,ADRB2,ABCG2,FN1,HTR7,SGK1,FOSB,AREG,CYP1B1,BDH1,STC1,SULT1A1,CACNA1G,NOS3,DPYD,CALM3,CCKAR,LMNB1,TK1
Transcription Factor Binding Site	M40712	MYBL1_TARGET_GENES	MSigDB	0.0001311	0.002864	13	200	CENPF,PLAA,SLC4A8,CDCA3,PBK,SLC52A3,SULT1A1,ANP32E,KIFC1,SH3TC2,REXO5,SASS6,TMEM143
Gene Family	759	Rho GTPase activating proteins|StAR related lipid transfer domain containing	genenames.org	0.0001359	0.004115	4	15	STARD4,ACOT12,STARD13,STARD8
GO: Biological Process	GO:0051782	negative regulation of cell division		0.0001377	0.004247	5	21	E2F7,ASPM,BLM,E2F8,AURKB
GO: Biological Process	GO:0042023	DNA endoreduplication		0.0001482	0.004524	3	5	E2F7,FBXO5,E2F8
GO: Biological Process	GO:0051754	meiotic sister chromatid cohesion, centromeric		0.0001482	0.004524	3	5	BUB1,BUB1B,SGO2
GO: Cellular Component	GO:0000939	inner kinetochore		0.0001484	0.002556	3	5	DSN1,CENPO,CENPK
GO: Cellular Component	GO:0098536	deuterosome		0.0001484	0.002556	3	5	CEP152,PLK4,SASS6
Domain	PF02319	E2F_TDP	Pfam	0.0001544	0.01638	4	11	E2F7,E2F1,E2F2,E2F8
Domain	SM01372	E2F_TDP	SMART	0.0001544	0.01638	4	11	E2F7,E2F1,E2F2,E2F8
Domain	IPR003316	E2F_WHTH_DNA-bd_dom	InterPro	0.0001544	0.01638	4	11	E2F7,E2F1,E2F2,E2F8
Pathway	1269833	Assembly of the pre-replicative complex	BioSystems: REACTOME	0.000159	0.004471	9	69	MCM2,MCM4,MCM7,MCM8,CDT1,E2F1,E2F2,ORC1,CDC6
GO: Biological Process	GO:2000026	regulation of multicellular organismal development		0.0001599	0.004859	71	1848	GDF5,HGF,SPRY2,LPAR3,EREG,HK2,HMGB2,FANCA,FANCD2,SERPINE2,ADRB2,ASPM,TJP2,FGF13,FLRT3,FST,JCAD,HSPG2,SFRP1,FN1,ADAMTS1,DLL4,TNC,SGK1,FERMT1,NLGN1,XRCC2,RHOH,IGF2,SRGN,HSPB6,PRKCH,MDGA1,IL7R,STARD13,TNIK,CYP1B1,DNAJB11,NKX6-2,TOX,NCAM1,BIRC7,NCAPG2,PTHLH,BDNF,GJA1,SRPX2,FBXO5,BRCA1,GLI2,SCG2,SUV39H1,PXN,KIF14,KDF1,NOS3,WDR62,CA2,NTRK2,NFKBIZ,E2F1,E2F2,TERT,CIT,LHX1,OXTR,TIAM1,EGR2,EGR3,UBASH3B,CDH4
GO: Biological Process	GO:0045860	positive regulation of protein kinase activity		0.0001616	0.004888	33	668	HGF,SPRY2,LPAR3,EREG,CENPE,DGKH,TLR6,ADRB2,FGF13,IQGAP3,AGAP2,HTR2A,STIL,AREG,IGF2,TPX2,CLSPN,TNIK,INCENP,PBK,BIRC7,ITGA1,NCAPG2,BDNF,BTC,PXN,KIF14,CALM3,NTRK2,TIAM1,EGR1,CDC6,BORA
Domain	IPR024977	Apc4_WD40_dom	InterPro	0.0001627	0.01638	5	20	EML6,WDR62,WDHD1,CORO6,CDC20
Domain	PF12894	ANAPC4_WD40	Pfam	0.0001627	0.01638	5	20	EML6,WDR62,WDHD1,CORO6,CDC20
Transcription Factor Binding Site	V$NKX25_02	V$NKX25_02	TFBS	0.0001675	0.003584	13	205	EREG,ANLN,ANK3,EDEM1,LRRC15,DOCK4,GJA1,TBXAS1,NTRK2,RALGPS2,SLC6A15,ALX1,SLC16A6
GO: Biological Process	GO:0031960	response to corticosteroid		0.0001678	0.00505	21	345	FABP4,TYMS,ADRB2,SCNN1G,ABCG2,FN1,HTR7,SGK1,FOSB,AREG,CYP1B1,BDH1,STC1,SULT1A1,CACNA1G,NOS3,DPYD,CALM3,CCKAR,LMNB1,TK1
GO: Molecular Function	GO:0062037	D-loop DNA binding		0.0001685	0.005673	3	5	RECQL4,RAD51AP1,BLM
GO: Biological Process	GO:0014070	response to organic cyclic compound		0.0001713	0.005129	63	1591	CES1,HMGB2,RAET1E,FABP4,TYMS,FANCB,ADRB2,MKI67,SCNN1G,ABCG2,ALDOC,FOXM1,SFRP1,HTR2A,FN1,HTR7,ADAMTS1,TNC,SGK1,FOSB,AREG,CATSPER1,IGF2,ANKRD1,ABCB11,ATP1A3,SNCG,CYP1A1,CYP1B1,PRSS3,NCAM1,ITGA2,BDH1,BDNF,STC1,BLM,GJA1,PPARGC1A,DHH,BRCA1,SULT1A1,BRCA2,GLI2,DHFR,GLRX,CACNA1G,NOS3,CA2,DNMT1,DPYD,TRPA1,CALM3,CALR,NTRK2,CCKAR,OPRD1,OXTR,SOX21,LMNB1,TIAM1,EGR1,TK1,CDA
Pathway	M39336	Pyrimidine metabolism	MSigDB C2 BIOCARTA (v7.5.1)	0.0001839	0.005107	10	86	RRM1,RRM2,POLA2,TYMS,POLD1,POLE,PRIM1,DPYD,TK1,CDA
GO: Biological Process	GO:0044087	regulation of cellular component biogenesis		0.000184	0.005485	49	1151	MNS1,HJURP,MCM2,MCM7,TLR6,CNTROB,STX1B,CORO2B,ZMYND10,ANLN,FMN1,FLRT3,PLK1,SFRP1,TNC,SGK1,FERMT1,GMFG,NLGN1,STIL,CDC42EP3,SPAG5,GDA,PRKCH,MDGA1,PLK4,CCP110,CENPJ,IQGAP2,RTEL1,MYO10,SPTB,NCAM1,BDNF,GJA1,NTNG2,SRPX2,BRCA1,SACS,PXN,KIF14,CDT1,RAC2,DNMT1,NPTX1,NTRK2,OPRD1,OXTR,CDH17
GO: Biological Process	GO:0044774	mitotic DNA integrity checkpoint signaling		0.0001931	0.005726	11	119	E2F7,FANCD2,TICRR,GTSE1,CLSPN,EME1,BLM,E2F1,E2F8,ORC1,CDC6
Pathway	1269862	Processive synthesis on the C-strand of the telomere	BioSystems: REACTOME	0.0001943	0.005264	4	11	FEN1,POLD1,DNA2,LIG1
Pathway	1269822	Condensation of Prometaphase Chromosomes	BioSystems: REACTOME	0.0001943	0.005264	4	11	SMC2,NCAPG,SMC4,NCAPH
Pathway	82946	Pyrimidine metabolism	BioSystems: KEGG	0.0002079	0.005565	11	104	RRM1,RRM2,POLA2,TYMS,POLD1,POLE,PRIM1,DPYD,NT5E,TK1,CDA
GO: Biological Process	GO:0006206	pyrimidine nucleobase metabolic process		0.0002185	0.006451	5	23	RRM1,RRM2,TYMS,DPYD,CDA
GO: Biological Process	GO:0031547	brain-derived neurotrophic factor receptor signaling pathway		0.0002278	0.006691	4	13	FAM72C,BDNF,NTRK2,TIAM1
GO: Biological Process	GO:0007292	female gamete generation		0.0002299	0.006722	17	254	EREG,CENPE,TRIP13,HROB,ASPM,PLK1,FST,ADAMTS1,MCM8,BIRC7,FBXO5,BRCA2,SGO2,NOS3,NCAPH,CDC20,TOP2A
Pathway	782392	pyrimidine deoxyribonucleosides salvage	BioSystems: BIOCYC	0.0002306	0.006102	3	5	TYMS,TK1,CDA
GO: Biological Process	GO:0000077	DNA damage checkpoint signaling		0.0002312	0.006727	13	163	BRIP1,E2F7,WDR76,FANCD2,PLK1,TICRR,GTSE1,CLSPN,EME1,BLM,BRCA1,E2F1,E2F8
Transcription Factor Binding Site	V$AP1_Q6_01	V$AP1_Q6_01	TFBS	0.0002329	0.004881	13	212	FABP4,TEX19,HSPG2,ANK3,SGK1,SNCG,STARD13,GJA1,SEC24D,AK5,CAVIN3,SYT2,TLL1
GO: Cellular Component	GO:0043596	nuclear replication fork		0.0002404	0.00404	6	36	MCM10,POLA2,POLD1,PRIM1,TONSL,WDHD1
GO: Biological Process	GO:0051960	regulation of nervous system development		0.0002436	0.007055	31	626	HGF,LPAR3,HMGB2,SERPINE2,ASPM,FGF13,FLRT3,FN1,DLL4,TNC,SGK1,NLGN1,XRCC2,PRKCH,MDGA1,TNIK,DNAJB11,NKX6-2,BDNF,SRPX2,GLI2,KIF14,WDR62,NTRK2,E2F1,TERT,CIT,OXTR,TIAM1,EGR2,CDH4
Pathway	1269854	Nucleosome assembly	BioSystems: REACTOME	0.0002461	0.006362	9	73	CENPW,HJURP,CENPO,CENPH,CENPI,CENPL,CENPK,KNL1,CENPU
Pathway	1269855	Deposition of new CENPA-containing nucleosomes at the centromere	BioSystems: REACTOME	0.0002461	0.006362	9	73	CENPW,HJURP,CENPO,CENPH,CENPI,CENPL,CENPK,KNL1,CENPU
Pathway	M42563	Malignant pleural mesothelioma	MSigDB C2 BIOCARTA (v7.5.1)	0.0002498	0.006385	27	446	HGF,FABP4,WNT5B,FGF13,FOXM1,KIF23,SFRP1,FN1,ADAMTS1,SLC2A1,AREG,IGF2,UHRF1,TNIK,ITGA1,ITGA2,BDNF,PPARGC1A,BRCA1,BTC,NTRK2,E2F1,TERT,CIT,CDH4,MAD2L1,CDH17
GO: Biological Process	GO:0045840	positive regulation of mitotic nuclear division		0.0002565	0.007395	7	51	EREG,CENPE,IGF2,ESPL1,DLGAP5,BTC,CDT1
GO: Molecular Function	GO:0051539	4 iron, 4 sulfur cluster binding		0.0002585	0.008455	7	49	BRIP1,POLD1,POLE,AOX1,RTEL1,DNA2,DPYD
Pathway	1269799	G2/M Transition	BioSystems: REACTOME	0.0002671	0.00675	15	182	CENPF,TUBB4B,PLK1,FOXM1,GTSE1,CEP72,TPX2,CEP152,PLK4,MYBL2,CCP110,CENPJ,HAUS5,PKMYT1,BORA
Pathway	1270366	PCNA-Dependent Long Patch Base Excision Repair	BioSystems: REACTOME	0.000275	0.006873	5	21	FEN1,POLD1,POLE,RFC3,LIG1
GO: Biological Process	GO:0051293	establishment of spindle localization		0.0002801	0.008038	8	68	SPRY2,ASPM,PLK1,SPAG5,ESPL1,GJA1,ANTXR2,MAD2L1
GO: Cellular Component	GO:0042575	DNA polymerase complex		0.0002809	0.004609	6	37	POLA2,POLD1,POLE,PRIM1,TONSL,DNA2
GO: Biological Process	GO:0045931	positive regulation of mitotic cell cycle		0.0002837	0.008105	12	145	CENPE,ADAMTS1,ESPL1,CDCA5,CYP1A1,DLGAP5,FBXO5,BRCA2,CDT1,TERT,LMNB1,CDC6
Pathway	PW:0000032	pyrimidine metabolic	Pathway Ontology	0.0002848	0.007038	4	12	TYMS,DHFR,DPYD,NT5E
Gene Family	1160	CD molecules|Protein phosphatase 1 regulatory subunits|Integrin alpha subunits	genenames.org	0.0002915	0.007725	4	18	ITGA11,ITGA10,ITGA1,ITGA2
Pathway	1383018	AURKA Activation by TPX2	BioSystems: REACTOME	0.0003026	0.007397	9	75	TUBB4B,PLK1,CEP72,TPX2,CEP152,PLK4,CCP110,CENPJ,HAUS5
Transcription Factor Binding Site	RYTTCCTG_V$ETS2_B	RYTTCCTG_V$ETS2_B	TFBS	0.0003148	0.006467	32	866	HGF,DGKH,RASGRP3,QPCT,AGAP2,DLL4,SGK1,ARHGDIB,RHOH,IGFBP4,OSBPL3,KIAA0040,PRKCH,CLSPN,NDRG4,IL7R,LRRC15,STARD13,DOCK4,MYO10,ITGA1,BDNF,BUB1B,CARD6,DNMT1,CALR,TUSC3,LHX1,EGR1,EGR3,TLL1,CD79A
GO: Biological Process	GO:0019725	cellular homeostasis		0.0003178	0.009036	50	1210	LPAR3,HK2,POLA2,F2RL2,WNT5B,ADRB2,PLAA,FEN1,TRPM8,ABCG2,SLC4A8,HTR2A,FN1,SGK1,POLD1,POLE,STIL,PDIA4,SLC9A5,SCARA5,PRIM1,ATP6V0A4,ATP1A3,ATP2A1,RTEL1,SLC12A8,SLC39A8,FFAR4,STC1,GIPR,GJA1,PPARGC1A,GLRX,CACNA1G,DNA2,NOS3,RAC2,CA2,TBXAS1,NPTX1,TRPA1,CALM3,CALR,NUCB2,CUBN,RFC3,CCKAR,OXTR,TIAM1,UBASH3B
Transcription Factor Binding Site	V$PEA3_Q6	V$PEA3_Q6	TFBS	0.0003216	0.006477	12	191	CDKN2C,FEN1,ANK3,ARHGDIB,ANKRD1,KIAA0040,SNCG,NCAM1,BDNF,FFAR4,NRGN,CD69
Pathway	M39497	Gastric cancer network 2	MSigDB C2 BIOCARTA (v7.5.1)	0.0003235	0.007823	6	33	DSCC1,ATAD2,UBE2T,RFC3,FANCI,TOP2A
GO: Biological Process	GO:0009394	2'-deoxyribonucleotide metabolic process		0.0003272	0.009261	7	53	TYMS,GDA,NUDT1,AK5,DPYD,CDA,NUDT15
GO: Molecular Function	GO:0019901	protein kinase binding		0.0003298	0.01049	42	923	CDKN2C,SPRY2,CENPE,CBLC,STX1B,TJP2,FGF13,PLK1,AGAP2,FOXM1,SGK1,RHOBTB3,GMFG,FAM83B,RHOH,IGF2,TPX2,PKIB,CEP152,DOCK4,CENPJ,INCENP,GJA1,FBXO5,PXN,KIF14,RAC2,KIF11,CALM3,NTRK2,E2F1,CAVIN3,PRC1,CIT,CCNF,LIPE,LMNB1,TIAM1,CCNE2,TOP2A,ARHGAP33,BORA
GO: Biological Process	GO:0035239	tube morphogenesis		0.0003349	0.009437	57	1436	HGF,SPRY2,EREG,HK2,CENPF,E2F7,RCSD1,COL22A1,WNT5B,ADRB2,FMN1,AMOTL1,FST,FOXM1,JCAD,HSPG2,SFRP1,FN1,ANPEP,ADAMTS1,DLL4,TNC,AGR2,GMFG,NLGN1,STIL,SLC2A1,KIF20B,AREG,IGF2,HSPB6,ASB4,IFT122,NDRG4,STARD13,CYP1B1,BIRC7,PTHLH,GJA1,SRPX2,BRCA1,GLI2,SCG2,DHFR,PXN,NOS3,KIF11,NTRK2,E2F2,TERT,E2F8,LHX1,ALX1,OXTR,LMO7,EGR3,DHRS9
Pathway	M9703	Role of BRCA1, BRCA2 and ATR in Cancer Susceptibility	MSigDB C2 BIOCARTA (v7.5.1)	0.0003475	0.008315	5	22	FANCA,FANCD2,FANCE,BRCA1,BRCA2
Transcription Factor Binding Site	M30320	ZNF423_TARGET_GENES	MSigDB	0.0003543	0.006997	37	1064	DPF1,EPHB6,SPRY2,DGKH,PDZD7,ANKRD18B,SYCE2,QPCT,COL13A1,ADAMTS1,SGK1,GINS4,CDC42EP3,DENND3,PRKCH,ANKRD36,CYP1B1,IQGAP2,SPTB,UNC13D,ANKRD36C,CDCA2,NTNG2,ANTXR2,FHIP1A,NPTX1,C21orf58,AMDHD1,PRC1,LHX1,SLC16A6,WDHD1,LMNB1,ATAD3A,CCNE2,SPATA13,BORA
GO: Biological Process	GO:0045740	positive regulation of DNA replication		0.0003679	0.01032	7	54	EREG,ATAD5,E2F7,GLI2,CDT1,DNA2,E2F8
Domain	IPR027925	MCM_N	InterPro	0.0003784	0.03301	3	6	MCM2,MCM4,MCM7
Domain	PF14551	MCM_N	Pfam	0.0003784	0.03301	3	6	MCM2,MCM4,MCM7
Domain	IPR018525	MCM_CS	InterPro	0.0003784	0.03301	3	6	MCM2,MCM4,MCM7
Domain	IPR015497	EGF_rcpt_ligand	InterPro	0.0003784	0.03301	3	6	EREG,AREG,BTC
Transcription Factor Binding Site	M30304	ZNF350_TARGET_GENES	MSigDB	0.000391	0.007577	47	1470	PTTG1,BRIP1,CENPF,ETV1,HMGB2,POLA2,DNAJC12,PLK1,TICRR,FN1,ANK3,CCDC150,SPC24,UBE2T,HSPB6,NDRG4,MVD,MXD3,PCLAF,ZNF587B,FAM111B,CDCA2,GJA1,FBXO5,BRCA1,DHFR,ANP32E,BTBD11,ZNF841,SPOCD1,WDR62,ZNF695,TCF19,TROAP,C21orf58,CALR,CENPU,PRC1,PAPSS2,CIT,MSTO1,UBASH3B,NUDT15,GDF11,TOP2A,SPATA13,BORA
GO: Biological Process	GO:0009628	response to abiotic stimulus		0.0003911	0.01092	69	1839	GDF5,BRIP1,HK2,ACADVL,ETV1,CYGB,RCSD1,PDZD7,RRM1,FANCD2,SERPINE2,ADRB2,FEN1,MKI67,SCNN1G,TRPM8,TACC3,ALDOC,RAD54L,TICRR,SFRP1,HTR2A,HTR7,TNC,SGK1,POLD1,FOSB,XRCC2,SLC2A1,RAD51AP1,IGF2,SCARA5,ANKRD1,ATP1A3,SNCG,ATP2A1,NDRG4,IL7R,CYP1A1,RAD18,PCLAF,PKD1L1,PBK,ITGA2,BDNF,STC1,SLC52A3,BLM,GJA1,PPARGC1A,BRCA1,BRCA2,GLI2,SUV39H1,NOS3,CA2,DNMT1,TRPA1,UACA,NTRK2,E2F1,TERT,RGS7,CCKAR,OPRD1,OXTR,EGR1,TOP2A…
Transcription Factor Binding Site	TAATTA_V$CHX10_01	TAATTA_V$CHX10_01	TFBS	0.0004045	0.007693	26	656	CDKN2C,EREG,ETV1,HOXC12,SFXN2,TRPM8,FLRT3,FST,SFRP1,HTR7,DLL4,ITGA10,CDC42EP3,SPAG5,ARHGDIB,SLC9A5,ANKRD1,PRKCH,EDEM1,LRRC15,BDNF,STC1,NTNG2,CA2,CALR,TLL1
GO: Biological Process	GO:0019692	deoxyribose phosphate metabolic process		0.0004127	0.01126	7	55	TYMS,GDA,NUDT1,AK5,DPYD,CDA,NUDT15
GO: Biological Process	GO:0051385	response to mineralocorticoid		0.0004158	0.01126	8	72	SCNN1G,HTR7,SGK1,FOSB,BDH1,NOS3,CALM3,LMNB1
GO: Biological Process	GO:0051653	spindle localization		0.0004158	0.01126	8	72	SPRY2,ASPM,PLK1,SPAG5,ESPL1,GJA1,ANTXR2,MAD2L1
GO: Biological Process	GO:1901970	positive regulation of mitotic sister chromatid separation		0.0004179	0.01126	4	15	CENPE,ESPL1,DLGAP5,CDT1
GO: Biological Process	GO:0090737	telomere maintenance via telomere trimming		0.0004179	0.01126	4	15	RTEL1,BLM,DNA2,EXO1
GO: Biological Process	GO:0090656	t-circle formation		0.0004179	0.01126	4	15	RTEL1,BLM,DNA2,EXO1
GO: Biological Process	GO:0001325	formation of extrachromosomal circular DNA		0.0004179	0.01126	4	15	RTEL1,BLM,DNA2,EXO1
GO: Biological Process	GO:0045842	positive regulation of mitotic metaphase/anaphase transition		0.0004179	0.01126	4	15	CENPE,ESPL1,DLGAP5,CDT1
GO: Biological Process	GO:0034728	nucleosome organization		0.0004198	0.01127	14	196	CENPW,HJURP,MCM2,HMGB2,CENPO,ASF1B,CENPH,CENPI,CENPL,CENPK,ANP32E,KNL1,CHAF1A,CENPU
Transcription Factor Binding Site	WGTTNNNNNAAA_UNKNOWN	WGTTNNNNNAAA_UNKNOWN	TFBS	0.0004297	0.008024	20	448	CDKN2C,ETV1,CYGB,COL22A1,CHML,ANLN,RASGRP3,FGF13,FST,RHOBTB3,ITGA10,ABCB11,NCAM1,SLC12A8,NDUFB8,BDNF,MANF,ORC1,ALX1,CD69
Gene Family	413	AAA ATPases	genenames.org	0.0004329	0.0102	6	53	ATAD5,TRIP13,ATAD2,RFC3,ORC1,ATAD3A
Pathway	M39668	DNA mismatch repair	MSigDB C2 BIOCARTA (v7.5.1)	0.0004336	0.01027	5	23	POLD1,POLE,RFC3,LIG1,EXO1
Pathway	1269840	Phosphorylation of Emi1	BioSystems: REACTOME	0.0004513	0.01047	3	6	PLK1,FBXO5,CDC20
Pathway	M42555	Cohesin complex - Cornelia de Lange syndrome	MSigDB C2 BIOCARTA (v7.5.1)	0.0004515	0.01047	6	35	PTTG1,PLK1,ESPL1,CDCA5,SGO2,AURKB
Transcription Factor Binding Site	M30016	HOXC6_TARGET_GENES	MSigDB	0.000455	0.008344	40	1197	ATAD5,MCM7,ANLN,SDF2L1,FOXM1,DLL4,AGR2,CENPO,NLGN1,ATAD2,AREG,TPX2,PRR11,CDCA5,CDCA3,KNTC1,PRSS3,CENPJ,CENPL,UGGT1,EML6,NDUFB8,NCAPG2,VWDE,BDH1,CCDC163,SH3TC2,HAUS5,ZWINT,PKMYT1,LIG1,SLC16A6,WDHD1,EGR1,LMO7,ATAD3A,SASS6,ALOXE3,TMEM143,PC
GO: Molecular Function	GO:0005154	epidermal growth factor receptor binding		0.0004741	0.01467	6	39	EREG,CBLC,AGR2,AREG,FAM83B,BTC
GO: Biological Process	GO:0031175	neuron projection development		0.0004745	0.01268	56	1424	EPHB6,HGF,LPAR3,ETV1,E2F7,PDZD7,STX1B,RNF157,SERPINE2,PLAA,FMN1,FGF13,FLRT3,SFRP1,HTR2A,FN1,ANK3,HTR7,ADAMTS1,TNC,SGK1,NLGN1,KIF20B,AREG,RHOH,ANKRD1,NDRG4,TNIK,TOX,SPOCK1,SPTB,NCAM1,ITGA1,BDNF,GJA1,NTNG2,GLI2,DHFR,MYPN,MANF,ADGRF1,RAC2,NPTX1,NTRK2,GPRIN3,SYT2,CIT,E2F8,CCKAR,LHX1,MFSD2A,TIAM1,EGR2,CDC20,CDH4,ARHGAP33
GO: Biological Process	GO:0097305	response to alcohol		0.0004793	0.01275	26	509	CES1,TYMS,FANCB,SCNN1G,SFRP1,FN1,HTR7,ADAMTS1,TNC,SGK1,FOSB,IGF2,ABCB11,CYP1B1,BDH1,BLM,BRCA1,NOS3,DNMT1,TBXAS1,CALM3,RGS7,LMNB1,EGR1,TK1,CDA
GO: Biological Process	GO:0015949	nucleobase-containing small molecule interconversion		0.0004829	0.01279	5	27	RRM1,RRM2,TYMS,AK5,GLRX
Transcription Factor Binding Site	M40796	SETX_TARGET_GENES	MSigDB	0.0004904	0.008836	58	1946	GDF5,ARSK,ATAD5,MCM7,CEP128,SYCE2,FANCD2,TUBB4B,FEN1,PSMC3IP,FLRT3,SDHA,TICRR,ANK3,PRADC1,CCDC150,DENND3,SPAG5,PDIA4,UBE2T,NUDT1,HSPB6,IFT122,KIF18B,ESPL1,CDCA5,DCBLD2,MVD,DOCK4,MXD3,EME1,MCM8,RTEL1,CENPL,PCLAF,PBK,UNC13D,RDM1,ARHGAP11A,NDUFB8,NTNG2,BRCA1,ST3GAL5,SGO2,CFAP119,DNA2,NOS3,WDR62,TROAP,HAUS5,NFKBIZ,PRC1,CIT,ZWINT,ATAD3A,CD68,TMEM143,TOP2A
GO: Biological Process	GO:0000902	cell morphogenesis		0.0004908	0.01295	56	1426	EPHB6,HGF,LPAR3,ETV1,E2F7,PDZD7,COL22A1,RNF157,STRIP2,WNT5B,PLAA,FMN1,FGF13,FLRT3,SFRP1,HTR2A,FN1,ANK3,TNC,SGK1,RHOBTB3,NLGN1,CDC42EP3,KIF20B,RHOH,IFT122,IL7R,TNIK,MYO10,SPTB,VSIG1,NCAM1,UNC13D,ITGA1,BDNF,STC1,GJA1,NTNG2,GLI2,MYPN,PXN,KIF14,RAC2,NPTX1,CALR,NTRK2,SYT2,CIT,E2F8,CCKAR,LHX1,MFSD2A,TIAM1,EGR2,CDH4,ARHGAP33
Gene Family	682	Pleckstrin homology domain containing	genenames.org	0.000491	0.01041	12	206	DGKH,ANLN,AGAP2,FERMT1,OSBPL3,CYTH4,MYO10,SPTB,RTKN2,RALGPS2,TIAM1,SPATA13
Domain	PF00004	AAA	Pfam	0.0004955	0.04157	7	52	ATAD5,TRIP13,ATAD2,RFC3,ORC1,ATAD3A,CDC6
GO: Biological Process	GO:0000915	actomyosin contractile ring assembly		0.0004995	0.01307	3	7	ANLN,KIF23,RTKN2
GO: Biological Process	GO:0000912	assembly of actomyosin apparatus involved in cytokinesis		0.0004995	0.01307	3	7	ANLN,KIF23,RTKN2
GO: Cellular Component	GO:0016324	apical plasma membrane		0.0005174	0.00829	24	456	F2RL2,ADRB2,ZMYND10,UPK1B,AMOTL1,ASPM,SCNN1G,ABCG2,SORBS2,FN1,SLC2A1,ATP6V0A4,ABCB11,TNIK,SLC39A8,STC1,SLC52A3,GJA1,NHS,RAB27B,TRPA1,CUBN,OXTR,LMO7
GO: Biological Process	GO:0009612	response to mechanical stimulus		0.0005296	0.01379	21	376	GDF5,ETV1,PDZD7,SERPINE2,HTR2A,HTR7,TNC,FOSB,SLC2A1,IGF2,ANKRD1,ATP2A1,PKD1L1,ITGA2,BDNF,GJA1,GLI2,NOS3,TRPA1,NTRK2,EGR1
Transcription Factor Binding Site	M40821	TET1_TARGET_GENES	MSigDB	0.0005338	0.009408	31	855	PTTG1,CCDC8,ARSK,ZGRF1,HJURP,SPC25,PDZD7,STRIP2,SYCE2,TUBB4B,FEN1,PSMC3IP,RAD54L,POLE,STIL,PPM1K,PDIA4,CENPH,PKIB,CDCA5,EME1,RIBC2,NCAPG,CHAF1A,CENPU,SMC4,HMCN1,ARHGEF39,SKA3,CDC6,AURKB
Pathway	1270364	Resolution of AP sites via the multiple-nucleotide patch replacement pathway	BioSystems: REACTOME	0.0005348	0.01213	5	24	FEN1,POLD1,POLE,RFC3,LIG1
Pathway	M42557	Orexin receptor pathway	MSigDB C2 BIOCARTA (v7.5.1)	0.000538	0.01213	13	154	RRM2,TNC,SGK1,FOSB,SLC2A1,OSBPL3,TOX,MANF,NOS3,LIPE,EGR1,EGR2,EGR3
Transcription Factor Binding Site	V$ATF6_01	V$ATF6_01	TFBS	0.0005405	0.009408	8	97	ARMCX2,SEC24D,NPTX1,NTRK2,LHX1,EGR1,EGR2,EGR3
GO: Biological Process	GO:0051315	attachment of mitotic spindle microtubules to kinetochore		0.0005463	0.01399	4	16	CENPE,CDT1,KIF2C,AURKB
GO: Biological Process	GO:1902101	positive regulation of metaphase/anaphase transition of cell cycle		0.0005463	0.01399	4	16	CENPE,ESPL1,DLGAP5,CDT1
GO: Biological Process	GO:0035295	tube development		0.0005465	0.01399	68	1828	HGF,SPRY2,EREG,BRIP1,HK2,CENPF,E2F7,RCSD1,COL22A1,TYMS,WNT5B,SERPINE2,ADRB2,FMN1,AMOTL1,FST,FOXM1,JCAD,HSPG2,SFRP1,FN1,ANPEP,ADAMTS1,DLL4,TNC,AGR2,GMFG,NLGN1,TMEM107,STIL,PPM1K,SLC2A1,KIF20B,AREG,IGF2,HSPB6,ASB4,IFT122,NDRG4,STARD13,CYP1A1,CYP1B1,BIRC7,PTHLH,BDNF,GJA1,PPARGC1A,SRPX2,BRCA1,GLI2,SCG2,DHFR,PXN,NOS3,KIF11,DNMT1,NTRK2,E2F2,TERT,E2F8,LHX1,ALX1,OXTR,LMO7,EGR3,TK1,DHRS9,GDF11
GO: Cellular Component	GO:0043240	Fanconi anaemia nuclear complex		0.0005473	0.00857	4	16	FANCA,FANCE,FANCB,FANCI
GO: Biological Process	GO:0048732	gland development		0.0005484	0.01399	37	835	HGF,HK2,ACAT2,E2F7,MCM2,CEP128,TYMS,FASN,SERPINE2,ADRB2,MKI67,IQGAP3,AGAP2,FOXM1,SFRP1,FN1,TNC,PPM1K,AREG,IGF2,UHRF1,IL7R,CYP1A1,CYP1B1,ITGA2,BDH1,PTHLH,GJA1,BRCA2,BHLHA15,GLI2,SUV39H1,DNMT1,E2F8,OXTR,TK1,DHRS9
GO: Biological Process	GO:0007018	microtubule-based movement		0.0005484	0.01399	37	835	LPAR3,MNS1,CENPE,CENPF,MCM2,MCM7,RCSD1,CNTROB,KIF24,TUBB4B,ZMYND10,PLK1,KIF23,TMEM107,STIL,KIF20B,CATSPER1,CEP72,CEP152,IFT122,KIF18B,PLK4,CCP110,CENPJ,DLGAP5,KIF4A,SLC12A8,GJA1,KIF15,AK5,KIF14,RAB27B,KIF11,KIFC1,KIF2C,HAUS5,ORC1
Pathway	1269786	Leading Strand Synthesis	BioSystems: REACTOME	0.00055	0.01213	4	14	POLA2,POLD1,PRIM1,RFC3
Pathway	1269787	Polymerase switching	BioSystems: REACTOME	0.00055	0.01213	4	14	POLA2,POLD1,PRIM1,RFC3
Pathway	1269861	Polymerase switching on the C-strand of the telomere	BioSystems: REACTOME	0.00055	0.01213	4	14	POLA2,POLD1,PRIM1,RFC3
GO: Cellular Component	GO:0008622	epsilon DNA polymerase complex		0.0005772	0.008838	5	28	POLA2,POLD1,POLE,PRIM1,TONSL
Domain	PS50848	START	PROSITE	0.0005857	0.04157	4	15	STARD4,ACOT12,STARD13,STARD8
Domain	IPR002913	START_lipid-bd_dom	InterPro	0.0005857	0.04157	4	15	STARD4,ACOT12,STARD13,STARD8
Domain	PF01852	START	Pfam	0.0005857	0.04157	4	15	STARD4,ACOT12,STARD13,STARD8
GO: Biological Process	GO:0003013	circulatory system process		0.000586	0.01489	37	838	CES1,STRIP2,CORO2B,ADRB2,TJP2,FGF13,ABCG2,SLC4A8,HTR2A,ANPEP,HTR7,DLL4,SGK1,SLC2A1,AREG,SLC7A2,ATP1A3,ATP2A1,DOCK4,SLC38A5,GCGR,ITGA1,STC1,GJA1,SULT1A1,GLI2,DHFR,MANF,CACNA1G,NOS3,TBXAS1,TRPA1,CALM3,MFSD2A,OXTR,DHRS9,SLC16A7
Domain	IPR003593	AAA+_ATPase	InterPro	0.000589	0.04157	12	144	ATAD5,MCM4,MCM7,TRIP13,ABCG2,ATAD2,ABCB11,MCM8,RFC3,ORC1,ATAD3A,CDC6
Domain	SM00382	AAA	SMART	0.000589	0.04157	12	144	ATAD5,MCM4,MCM7,TRIP13,ABCG2,ATAD2,ABCB11,MCM8,RFC3,ORC1,ATAD3A,CDC6
GO: Biological Process	GO:0048608	reproductive structure development		0.0005977	0.01508	30	631	EREG,BRIP1,E2F7,HMGB2,RRM1,FANCA,SERPINE2,ASPM,FST,TEX19,SFRP1,ADAMTS1,TNC,RHOBTB3,IGF2,NUDT1,CENPI,PLK4,CYP1B1,PEG10,STC1,GJA1,DHH,BRCA2,GLI2,NOS3,MAMLD1,E2F8,CCNF,LHX1
GO: Biological Process	GO:0032355	response to estradiol		0.0005984	0.01508	17	276	ABCG2,SFRP1,AREG,IGF2,CYP1B1,ITGA2,BDH1,GJA1,PPARGC1A,DHH,BRCA1,BRCA2,GLRX,NOS3,DNMT1,CALR,OXTR
Transcription Factor Binding Site	V$ALPHACP1_01	V$ALPHACP1_01	TFBS	0.0006069	0.01022	12	205	SPRY2,HK2,ASPM,DNAJC12,FLRT3,SFRP1,CDCA3,DNAJB11,NKX6-2,DLGAP5,NRGN,CD68
Transcription Factor Binding Site	V$TEF_Q6	V$TEF_Q6	TFBS	0.0006069	0.01022	12	205	SPRY2,SCNN1G,COL13A1,CDC42EP3,ARHGDIB,DOCK4,PCLAF,UNC13D,ITGA1,RALGPS2,EGR2,LMO7
GO: Molecular Function	GO:0051536	iron-sulfur cluster binding		0.000607	0.01782	8	73	BRIP1,POLD1,POLE,AOX1,RTEL1,KIF4A,DNA2,DPYD
GO: Molecular Function	GO:0051540	metal cluster binding		0.000607	0.01782	8	73	BRIP1,POLD1,POLE,AOX1,RTEL1,KIF4A,DNA2,DPYD
GO: Biological Process	GO:0032504	multicellular organism reproduction		0.0006164	0.01547	50	1246	PTTG1,EREG,BRIP1,MNS1,CENPE,HMGB2,TRIP13,FANCA,FANCD2,HROB,SERPINE2,ADRB2,ASPM,ABCG2,PLK1,FST,TEX19,SFRP1,ADAMTS1,CATSPER1,ASF1B,CENPI,CYP1A1,CYP1B1,RAD18,MCM8,BIRC7,STC1,GJA1,DHH,FBXO5,BRCA2,GLRX,SGO2,DIAPH3,SPOCD1,NOS3,KIFC1,KNL1,CALR,E2F1,NCAPH,TERT,CIT,OXTR,EGR1,TK1,SASS6,CDC20,TOP2A
Domain	IPR003959	ATPase_AAA_core	InterPro	0.000626	0.04157	7	54	ATAD5,TRIP13,ATAD2,RFC3,ORC1,ATAD3A,CDC6
GO: Biological Process	GO:0033674	positive regulation of kinase activity		0.0006301	0.01561	34	751	EPHB6,HGF,SPRY2,LPAR3,EREG,CENPE,DGKH,TLR6,ADRB2,FGF13,IQGAP3,AGAP2,HTR2A,STIL,AREG,IGF2,TPX2,CLSPN,TNIK,INCENP,PBK,BIRC7,ITGA1,NCAPG2,BDNF,BTC,PXN,KIF14,CALM3,NTRK2,TIAM1,EGR1,CDC6,BORA
GO: Biological Process	GO:0032877	positive regulation of DNA endoreduplication		0.0006358	0.01561	2	2	E2F7,E2F8
GO: Biological Process	GO:0045004	DNA replication proofreading		0.0006358	0.01561	2	2	POLD1,POLE
GO: Biological Process	GO:0099607	lateral attachment of mitotic spindle microtubules to kinetochore		0.0006358	0.01561	2	2	CENPE,AURKB
GO: Biological Process	GO:0099551	trans-synaptic signaling by neuropeptide, modulating synaptic transmission		0.0006358	0.01561	2	2	BDNF,NTRK2
GO: Cellular Component	GO:0005971	ribonucleoside-diphosphate reductase complex		0.0006365	0.009533	2	2	RRM1,RRM2
GO: Biological Process	GO:0034656	nucleobase-containing small molecule catabolic process		0.0006369	0.01561	7	59	APOBEC3B,GDA,NUDT1,DPYD,NT5E,CDA,NUDT15
Pathway	1269856	Telomere Maintenance	BioSystems: REACTOME	0.0006464	0.01385	9	83	POLA2,FEN1,POLD1,POLE,PRIM1,DNA2,RFC3,TERT,LIG1
Pathway	1383042	COPI-dependent Golgi-to-ER retrograde traffic	BioSystems: REACTOME	0.0006464	0.01385	9	83	CENPE,KIF23,KIF20B,KIF18B,KIF4A,KIF15,KIF11,KIFC1,KIF2C
GO: Biological Process	GO:1901654	response to ketone		0.0006469	0.01575	23	436	TYMS,ADRB2,SCNN1G,ABCG2,SFRP1,FN1,HTR7,ADAMTS1,TNC,SGK1,FOSB,CATSPER1,CYP1B1,BDH1,CACNA1G,NOS3,DNMT1,CALM3,CALR,OXTR,LMNB1,TK1,CDA
GO: Biological Process	GO:0044818	mitotic G2/M transition checkpoint		0.0006477	0.01575	6	43	TICRR,CLSPN,BLM,BRCA1,ORC1,CDC6
GO: Biological Process	GO:0033365	protein localization to organelle		0.0006512	0.01577	61	1607	LPAR3,CENPW,HK2,MNS1,CENPF,HJURP,MCM2,MCM7,RCSD1,POLA2,CNTROB,KIF24,TUBB4B,ZMYND10,PLK1,HTR2A,GTSE1,FERMT1,CENPO,TMEM107,STIL,KIF20B,SPAG5,CEP72,SRGN,CENPH,CENPI,CEP152,IFT122,EDEM1,CDCA5,PLK4,TNIK,CCP110,CENPJ,MCM8,CENPL,SLC12A8,CENPK,GJA1,BRCA1,BRCA2,AK5,BUB1B,CDT1,RAC2,KNL1,KPNA2,NPTX1,UACA,CALM3,CALR,HAUS5,CENPU,E2F1,CUBN,TERT,ORC1,HASPIN,CD68,AURKB
Pathway	SMP00046	Pyrimidine Metabolism	SMPDB	0.0006528	0.01385	5	25	RRM1,TYMS,DPYD,TK1,CDA
Pathway	1269765	G0 and Early G1	BioSystems: REACTOME	0.0006528	0.01385	5	25	MYBL2,E2F1,CCNE2,CDC6,TOP2A
GO: Biological Process	GO:0097711	ciliary basal body-plasma membrane docking		0.000656	0.01582	9	96	KIF24,TUBB4B,PLK1,CEP72,CEP152,PLK4,CCP110,CENPJ,HAUS5
GO: Cellular Component	GO:0045171	intercellular bridge		0.000658	0.009647	8	77	KIF23,KIF20B,TPX2,CYTH4,NTNG2,PRC1,CEP55,CDC6
GO: Biological Process	GO:0022603	regulation of anatomical structure morphogenesis		0.0006587	0.01583	52	1314	HGF,SPRY2,LPAR3,EREG,HK2,RNF157,STRIP2,WNT5B,ADRB2,PLAA,FGF13,JCAD,HSPG2,SFRP1,FN1,ADAMTS1,DLL4,TNC,SGK1,RHOBTB3,NLGN1,CDC42EP3,RHOH,IGF2,HSPB6,STARD13,TNIK,CYP1B1,MYO10,UNC13D,BIRC7,BDNF,GJA1,PPARGC1A,NTNG2,BRCA1,SCG2,PXN,NOS3,RAC2,CALR,NTRK2,E2F2,SYT2,TERT,CIT,LHX1,MFSD2A,OXTR,TIAM1,CDH4,ARHGAP33
GO: Biological Process	GO:0065003	protein-containing complex assembly		0.0006618	0.01584	71	1942	CENPW,CENPE,CENPF,CES1,HJURP,MCM2,HMGB2,MCM4,MCM7,TLR6,RRM1,RRM2,STX1B,CDC45,FANCA,ADRB2,ZMYND10,ANLN,FMN1,PSMC3IP,FGF13,ABCG2,SGIP1,FN1,SGK1,FERMT1,GMFG,CENPO,CDC42EP3,SLC2A1,AREG,GDA,ASF1B,SCARA5,CENPH,CENPI,TPX2,PKIB,POLQ,KNTC1,CENPJ,IQGAP2,CENPL,SPTB,DLGAP5,NCAM1,UNC13D,CENPK,NDUFB8,BLM,PPARGC1A,SEC24D,FBXO5,PXN,KIF14,CDT1,DIAPH3,KNL1,TRPA1,CALR,CHAF1A,CENPU,TERT,OPRD1,MFSD2A,TIAM1,TK1,REPS2,…
GO: Biological Process	GO:0061458	reproductive system development		0.0006787	0.01613	30	636	EREG,BRIP1,E2F7,HMGB2,RRM1,FANCA,SERPINE2,ASPM,FST,TEX19,SFRP1,ADAMTS1,TNC,RHOBTB3,IGF2,NUDT1,CENPI,PLK4,CYP1B1,PEG10,STC1,GJA1,DHH,BRCA2,GLI2,NOS3,MAMLD1,E2F8,CCNF,LHX1
GO: Biological Process	GO:0031346	positive regulation of cell projection organization		0.0006791	0.01613	25	493	HGF,LPAR3,MNS1,SERPINE2,ZMYND10,ANLN,FN1,HTR7,ADAMTS1,TNC,SGK1,NLGN1,CDC42EP3,ANKRD1,NDRG4,TNIK,CCP110,CENPJ,TOX,ITGA2,BDNF,RAC2,NTRK2,TIAM1,CDH4
Domain	PF00612	IQ	Pfam	0.0006792	0.04157	8	71	ASPM,IQGAP3,MYH3,MYO1D,IQGAP2,MYO7B,MYO10,NRGN
GO: Molecular Function	GO:0008413	8-oxo-7,8-dihydroguanosine triphosphate pyrophosphatase activity		0.0006943	0.01939	2	2	NUDT1,NUDT15
GO: Molecular Function	GO:0035539	8-oxo-7,8-dihydrodeoxyguanosine triphosphate pyrophosphatase activity		0.0006943	0.01939	2	2	NUDT1,NUDT15
GO: Biological Process	GO:0009725	response to hormone		0.0006967	0.01648	54	1382	EREG,BRIP1,HMGB2,FABP4,TYMS,ADRB2,SCNN1G,ABCG2,FOXM1,SFRP1,FN1,HTR7,ADAMTS1,TNC,SGK1,FOSB,SLC2A1,AREG,CATSPER1,IGF2,ATP6V0A4,ABCB11,UHRF1,ATP1A3,ATP2A1,CYP1B1,GCGR,ITGA2,BDH1,BDNF,STC1,GJA1,PPARGC1A,DHH,BRCA1,SULT1A1,PXN,CACNA1G,NOS3,CA2,DPYD,CALM3,CALR,NTRK2,NUCB2,CCKAR,OXTR,SOX21,LMNB1,EGR1,EGR2,TK1,CDC6,TOP2A
GO: Biological Process	GO:0009263	deoxyribonucleotide biosynthetic process		0.0007004	0.01651	4	17	RRM1,RRM2,TYMS,AK5
GO: Cellular Component	GO:0000800	lateral element		0.0007016	0.01007	4	17	INCENP,BLM,BRCA1,BRCA2
GO: Biological Process	GO:0007019	microtubule depolymerization		0.0007058	0.01657	7	60	KIF24,FGF13,SGK1,TPX2,KIF18B,KIF14,KIF2C
Pathway	1309108	HDR through Single Strand Annealing (SSA)	BioSystems: REACTOME	0.0007137	0.015	6	38	BRIP1,BLM,BRCA1,DNA2,RFC3,EXO1
Pathway	M39841	Biomarkers for pyrimidine metabolism disorders	MSigDB C2 BIOCARTA (v7.5.1)	0.0007329	0.01526	4	15	RRM1,RRM2,TYMS,DPYD
Transcription Factor Binding Site	V$FOXJ2_01	V$FOXJ2_01	TFBS	0.0007335	0.01215	10	153	BRIP1,FABP4,FEN1,COL13A1,NCAM1,SLC39A8,BUB1,TBXAS1,EGR2,CD68
GO: Biological Process	GO:0140056	organelle localization by membrane tethering		0.0007387	0.01728	13	184	KIF24,STX1B,TUBB4B,PLK1,CEP72,CEP152,PLK4,NDRG4,CCP110,CENPJ,NCAM1,RAB3B,HAUS5
Pathway	1270260	Integrin cell surface interactions	BioSystems: REACTOME	0.0007445	0.01536	8	68	HSPG2,ITGA11,COL13A1,FN1,TNC,ITGA10,ITGA1,ITGA2
Transcription Factor Binding Site	M40720	HMGB2_TARGET_GENES	MSigDB	0.0007469	0.01218	18	400	CEP128,GINS4,SMC2,ARHGDIB,INSYN2B,PRKCH,RNF182,STARD13,CENPL,VSIG1,ARHGAP11A,BLM,ANP32E,KNL1,SMC4,NFKBIZ,DHRS9,ALOXE3
GO: Biological Process	GO:0031344	regulation of cell projection organization		0.0007549	0.01759	39	911	HGF,SPRY2,LPAR3,MNS1,MCM2,MCM7,CNTROB,STX1B,SERPINE2,ZMYND10,ANLN,FGF13,SFRP1,FN1,HTR7,ADAMTS1,TNC,SGK1,NLGN1,CDC42EP3,ANKRD1,NDRG4,TNIK,CCP110,CENPJ,TOX,SPOCK1,MYO10,ITGA2,BDNF,NTNG2,RAC2,NTRK2,CIT,MFSD2A,TIAM1,CDC20,CDH4,ARHGAP33
GO: Biological Process	GO:0048871	multicellular organismal homeostasis		0.0007619	0.01762	31	670	ACADVL,FABP4,ADRB2,SCNN1G,TJP2,TRPM8,SGIP1,HTR2A,SLC2A1,UHRF1,IFT122,MUC5AC,VSIG1,PTHLH,SLC39A8,FFAR4,GJA1,PASK,PPARGC1A,KDF1,NOS3,RAC2,CA2,CUBN,TERT,CCKAR,MFSD2A,OXTR,EGR1,ALOXE3,UBASH3B
Domain	PS51489	BUB1_N	PROSITE	0.0007625	0.04157	2	2	BUB1,BUB1B
Domain	SM01074	Cdc6_C	SMART	0.0007625	0.04157	2	2	ORC1,CDC6
Domain	PF15276	PP1_bind	Pfam	0.0007625	0.04157	2	2	MKI67,CDCA2
Domain	IPR015661	Bub1/Mad3	InterPro	0.0007625	0.04157	2	2	BUB1,BUB1B
Domain	IPR029334	PP1-bd	InterPro	0.0007625	0.04157	2	2	MKI67,CDCA2
Domain	IPR015163	Cdc6_C	InterPro	0.0007625	0.04157	2	2	ORC1,CDC6
Domain	PF09079	Cdc6_C	Pfam	0.0007625	0.04157	2	2	ORC1,CDC6
Domain	PF08311	Mad3_BUB1_I	Pfam	0.0007625	0.04157	2	2	BUB1,BUB1B
Domain	SM00777	Mad3_BUB1_I	SMART	0.0007625	0.04157	2	2	BUB1,BUB1B
Domain	IPR013212	Mad3/Bub1_I	InterPro	0.0007625	0.04157	2	2	BUB1,BUB1B
GO: Biological Process	GO:0003018	vascular process in circulatory system		0.0007719	0.01762	19	334	ADRB2,TJP2,ABCG2,SLC4A8,HTR2A,HTR7,SLC2A1,SLC7A2,DOCK4,SLC38A5,ITGA1,GJA1,MANF,CACNA1G,NOS3,TBXAS1,MFSD2A,OXTR,SLC16A7
GO: Biological Process	GO:0048609	multicellular organismal reproductive process		0.0007758	0.01762	49	1227	PTTG1,EREG,BRIP1,MNS1,CENPE,HMGB2,TRIP13,FANCA,FANCD2,HROB,SERPINE2,ADRB2,ASPM,ABCG2,PLK1,FST,TEX19,ADAMTS1,CATSPER1,ASF1B,CENPI,CYP1A1,CYP1B1,RAD18,MCM8,BIRC7,STC1,GJA1,DHH,FBXO5,BRCA2,GLRX,SGO2,DIAPH3,SPOCD1,NOS3,KIFC1,KNL1,CALR,E2F1,NCAPH,TERT,CIT,OXTR,EGR1,TK1,SASS6,CDC20,TOP2A
Transcription Factor Binding Site	V$NFY_Q6	V$NFY_Q6	TFBS	0.0007822	0.01255	12	211	SPRY2,BRIP1,CENPF,HMGB2,SFRP1,NKX6-2,SUV39H1,BUB1,CIT,LHX1,TIAM1,TOP2A
Gene Family	535	DNA polymerases	genenames.org	0.0007839	0.01511	4	23	POLA2,POLD1,POLE,POLQ
GO: Biological Process	GO:1901164	negative regulation of trophoblast cell migration		0.0007844	0.01762	3	8	ARHGDIB,GJA1,CALR
GO: Biological Process	GO:0036388	pre-replicative complex assembly		0.0007844	0.01762	3	8	MCM2,MCM4,MCM7
GO: Biological Process	GO:0044837	actomyosin contractile ring organization		0.0007844	0.01762	3	8	ANLN,KIF23,RTKN2
GO: Biological Process	GO:1902299	pre-replicative complex assembly involved in cell cycle DNA replication		0.0007844	0.01762	3	8	MCM2,MCM4,MCM7
GO: Biological Process	GO:0016321	female meiosis chromosome segregation		0.0007844	0.01762	3	8	PLK1,NCAPH,TOP2A
GO: Biological Process	GO:0006267	pre-replicative complex assembly involved in nuclear cell cycle DNA replication		0.0007844	0.01762	3	8	MCM2,MCM4,MCM7
GO: Biological Process	GO:0071873	response to norepinephrine		0.0007844	0.01762	3	8	BDNF,PPARGC1A,EGR1
Pathway	1270138	Pyrimidine metabolism	BioSystems: REACTOME	0.0007892	0.01614	5	26	TYMS,DPYD,NT5E,TK1,CDA
GO: Cellular Component	GO:0000792	heterochromatin		0.0007984	0.01111	10	119	WDR76,UHRF1,PLK4,EME1,RAD18,INCENP,SUV39H1,CBX1,DNMT1,HELLS
GO: Cellular Component	GO:0015629	actin cytoskeleton		0.0008064	0.01111	38	883	SPRY2,RCSD1,DGKH,PDZD7,CORO2B,ANLN,FMN1,FGF13,ABCG2,MLPH,SORBS2,ANPEP,NLGN1,CDC42EP3,SLC2A1,OSBPL3,ATP6V0A4,MYH15,DOCK4,KNTC1,MYH3,MYO1D,IQGAP2,MYO7B,MYO10,SPTB,RTKN2,ANTXR2,PXN,RAC2,CA2,TRPA1,CUBN,CIT,PKHD1L1,OXTR,TIAM1,SPATA13
GO: Biological Process	GO:0072527	pyrimidine-containing compound metabolic process		0.0008202	0.01836	9	99	RRM1,RRM2,TYMS,APOBEC3B,AK5,DPYD,NT5E,TK1,CDA
GO: Biological Process	GO:0032467	positive regulation of cytokinesis		0.0008298	0.0185	6	45	KIF23,KIF20B,KIF14,CIT,CDC6,AURKB
Transcription Factor Binding Site	M30400	ZNF92_TARGET_GENES	MSigDB	0.000832	0.01315	45	1440	DPF1,CYGB,EYA2,ANKRD18B,QPCT,TJP2,FLRT3,LRRC34,COL17A1,ANPEP,AOX1,GMFG,PHF7,APOBEC3B,RBM20,SLC2A1,DENND3,CATSPER1,SLC9A5,IFT122,MAML2,POLQ,MDGA1,IL7R,CYTH4,TNIK,INCENP,PHF19,UNC13D,ITGA1,PASK,KIF15,CFAP119,SPOCD1,RAC2,DNMT1,RBPMS,CALM3,CENPU,TTLL7,PKMYT1,EMP1,TMEM143,PC,CDH4
Transcription Factor Binding Site	V$PAX_Q6	V$PAX_Q6	TFBS	0.0008492	0.01316	12	213	SPRY2,CHML,AMOTL1,SFXN2,SRPX,PRKCH,DOCK4,EME1,BDNF,DHH,NHS,EGR3
Transcription Factor Binding Site	AACWWCAANK_UNKNOWN	AACWWCAANK_UNKNOWN	TFBS	0.0008582	0.01316	8	104	ETV1,PRIM1,HSPB6,ESPL1,DOCK4,BUB1B,EGR3,EXO1
Pathway	1269824	Mitotic Metaphase/Anaphase Transition	BioSystems: REACTOME	0.0008617	0.0173	2	2	PLK1,FBXO5
Pathway	PW:0000130	nucleotide excision repair	Pathway Ontology	0.0008617	0.0173	2	2	POLD1,LIG1
GO: Biological Process	GO:0051781	positive regulation of cell division		0.0008819	0.01948	9	100	EREG,KIF23,KIF20B,IGF2,BTC,KIF14,CIT,CDC6,AURKB
GO: Biological Process	GO:2000104	negative regulation of DNA-templated DNA replication		0.0008829	0.01948	4	18	SLFN13,BLM,FBXO5,BRCA2
GO: Biological Process	GO:0021683	cerebellar granular layer morphogenesis		0.0008829	0.01948	4	18	HGF,SERPINE2,KIF14,TOP2A
GO: Molecular Function	GO:0000405	bubble DNA binding		0.0008897	0.02425	3	8	RECQL4,BLM,NEIL3
GO: Biological Process	GO:0044282	small molecule catabolic process		0.0009075	0.01995	24	475	HK2,ACADVL,ACAT2,CES1,CYP39A1,ALDOC,PON3,PPM1K,APOBEC3B,GDA,NUDT1,ABCB11,CYP1A1,BDH1,SULT1A1,NOS3,DPYD,NT5E,AMDHD1,CUBN,MFSD2A,LIPE,CDA,NUDT15
GO: Biological Process	GO:0051412	response to corticosterone		0.0009345	0.02044	6	46	HTR7,FOSB,BDH1,NOS3,CALM3,LMNB1
GO: Biological Process	GO:0009162	deoxyribonucleoside monophosphate metabolic process		0.0009364	0.02044	5	31	TYMS,GDA,DPYD,TK1,CDA
GO: Cellular Component	GO:0000795	synaptonemal complex		0.0009368	0.01241	6	46	SYCE2,PLK1,INCENP,BLM,BRCA1,BRCA2
GO: Cellular Component	GO:0099086	synaptonemal structure		0.0009368	0.01241	6	46	SYCE2,PLK1,INCENP,BLM,BRCA1,BRCA2
Transcription Factor Binding Site	V$STAT5A_04	V$STAT5A_04	TFBS	0.0009393	0.01419	10	158	UPK1B,DHRS11,ANKRD1,MYH3,NCAM1,BDNF,PPARGC1A,NTNG2,SCG2,CALR
GO: Cellular Component	GO:0045177	apical part of cell		0.0009554	0.01242	27	562	F2RL2,ADRB2,ZMYND10,UPK1B,AMOTL1,ASPM,SCNN1G,ABCG2,SORBS2,FN1,SLC2A1,ATP6V0A4,ABCB11,TNIK,MYO7B,SLC39A8,STC1,SLC52A3,GJA1,NHS,NOS3,RAB27B,CA2,TRPA1,CUBN,OXTR,LMO7
Transcription Factor Binding Site	V$MEIS1_01	V$MEIS1_01	TFBS	0.0009724	0.01447	11	187	CDKN2C,ETV1,FGF13,FLRT3,DNAJB5,HTR7,NCAM1,FBXO5,PIM2,LHX1,TIAM1
Transcription Factor Binding Site	V$HNF3_Q6	V$HNF3_Q6	TFBS	0.001034	0.01517	10	160	BRIP1,FABP4,FGF13,FLRT3,COL13A1,SGK1,FOSB,SLC39A8,TBXAS1,EGR2
GO: Biological Process	GO:0072331	signal transduction by p53 class mediator		0.001036	0.02252	17	290	BRIP1,ATAD5,E2F7,FOXM1,GTSE1,ANKRD1,TPX2,BLM,BRCA1,BRCA2,DNA2,E2F1,E2F2,RFC3,E2F8,EXO1,AURKB
GO: Molecular Function	GO:0043138	3'-5' DNA helicase activity		0.001037	0.027	4	18	MCM2,MCM7,RECQL4,BLM
GO: Molecular Function	GO:0034061	DNA polymerase activity		0.001038	0.027	6	45	POLA2,SGIP1,POLD1,POLE,POLQ,TERT
GO: Biological Process	GO:0009112	nucleobase metabolic process		0.001049	0.02274	6	47	RRM1,RRM2,TYMS,GDA,DPYD,CDA
GO: Biological Process	GO:0006814	sodium ion transport		0.001059	0.02287	16	265	SERPINE2,ADRB2,SCNN1G,FGF13,SLC4A8,ANK3,SGK1,SLC9A5,ABCB11,ATP1A3,GLRX,CACNA1G,NOS3,CA2,SLC38A4,SLC6A15
GO: Biological Process	GO:0007064	mitotic sister chromatid cohesion		0.001087	0.0234	5	32	PTTG1,DSCC1,CDCA5,HASPIN,CDC20
Pathway	1269808	Loss of proteins required for interphase microtubule organization from the centrosome	BioSystems: REACTOME	0.001091	0.02151	8	72	TUBB4B,PLK1,CEP72,CEP152,PLK4,CCP110,CENPJ,HAUS5
Pathway	1269809	Loss of Nlp from mitotic centrosomes	BioSystems: REACTOME	0.001091	0.02151	8	72	TUBB4B,PLK1,CEP72,CEP152,PLK4,CCP110,CENPJ,HAUS5
GO: Biological Process	GO:0034501	protein localization to kinetochore		0.001096	0.02344	4	19	CDT1,KNL1,HASPIN,AURKB
GO: Biological Process	GO:1905820	positive regulation of chromosome separation		0.001096	0.02344	4	19	CENPE,ESPL1,DLGAP5,CDT1
GO: Cellular Component	GO:0072687	meiotic spindle		0.001098	0.01401	4	19	ASPM,INCENP,FBXO5,BORA
Transcription Factor Binding Site	M40725	PCGF2_TARGET_GENES	MSigDB	0.001117	0.01598	31	895	HGF,SYCE2,AMOTL1,RAD54L,ANK3,SGK1,POLD1,POLE,NLGN1,ATAD2,PRIM1,UHRF1,DCBLD2,PHF19,RTEL1,MCF2L2,KIF15,MYPN,PXN,KDF1,PLA2G7,RBPMS,CALM3,CENPU,SMC4,SYT2,E2F8,ZWINT,HASPIN,EXO1,CDC6
Transcription Factor Binding Site	M30010	HOXB4_TARGET_GENES	MSigDB	0.001125	0.01598	38	1174	EPHB6,HK2,MCM10,RRM1,POLA2,CYP39A1,TYMS,PLAA,TJP2,TICRR,ANK3,AREG,ASF1B,CENPH,PRIM1,ATP1A3,MVD,MXD3,CENPJ,WDR4,PHF19,RTEL1,PCLAF,UNC13D,SLC52A3,ANTXR2,BRCA1,CCDC163,ANP32E,RAB27B,ATP8B3,REXO5,UACA,C21orf58,CALR,ZWINT,LIG1,HASPIN
Transcription Factor Binding Site	V$HFH3_01	V$HFH3_01	TFBS	0.001136	0.01598	10	162	BRIP1,ETV1,COL13A1,SGK1,CDC42EP3,IQGAP2,NCAM1,SLC39A8,EGR2,REPS2
GO: Biological Process	GO:0032466	negative regulation of cytokinesis		0.001155	0.0246	3	9	E2F7,E2F8,AURKB
GO: Biological Process	GO:0071900	regulation of protein serine/threonine kinase activity		0.001161	0.02465	28	599	CDKN2C,HGF,SPRY2,LPAR3,CBLC,TLR6,ADRB2,PLK1,IQGAP3,SFRP1,HTR2A,STIL,IGF2,PKIB,TNIK,INCENP,PBK,BIRC7,ITGA1,BLM,PXN,CALM3,CIT,PKMYT1,CCNF,TIAM1,CCNE2,CDC6
Pathway	1269803	Regulation of PLK1 Activity at G2/M Transition	BioSystems: REACTOME	0.001163	0.02275	9	90	TUBB4B,PLK1,CEP72,CEP152,PLK4,CCP110,CENPJ,HAUS5,BORA
GO: Biological Process	GO:0010038	response to metal ion		0.001197	0.02532	27	571	CYGB,FABP4,ABCG2,FN1,ANK3,FOSB,NLGN1,NUDT1,CYP1A1,NCAM1,BDH1,BDNF,STC1,GIPR,PPARGC1A,CACNA1G,NOS3,CA2,DNMT1,NPTX1,CALM3,NT5E,CALR,SYT2,TERT,TK1,PC
GO: Biological Process	GO:0022406	membrane docking		0.001202	0.02535	13	194	KIF24,STX1B,TUBB4B,PLK1,CEP72,CEP152,PLK4,NDRG4,CCP110,CENPJ,NCAM1,RAB3B,HAUS5
Pathway	1269780	DNA replication initiation	BioSystems: REACTOME	0.00121	0.02326	3	8	POLA2,POLE,PRIM1
Pathway	1269860	Telomere C-strand synthesis initiation	BioSystems: REACTOME	0.00121	0.02326	3	8	POLA2,POLE,PRIM1
Pathway	M39765	Pyrimidine metabolism and related diseases	MSigDB C2 BIOCARTA (v7.5.1)	0.001221	0.02326	4	17	RRM1,RRM2,TYMS,DPYD
Transcription Factor Binding Site	GGGYGTGNY_UNKNOWN	GGGYGTGNY_UNKNOWN	TFBS	0.001236	0.01707	21	524	STYK1,MCM7,SRPX,ZNF367,COL13A1,DLL4,FOSB,SPAG5,GDA,ATP1A3,KIF4A,NCAM1,ARMCX2,BDNF,SUV39H1,PXN,SGO2,NTRK2,TUSC3,RALGPS2,CD22
Transcription Factor Binding Site	V$FOXD3_01	V$FOXD3_01	TFBS	0.001246	0.01707	10	164	BRIP1,FABP4,FST,COL13A1,SGK1,STARD13,SLC39A8,RALGPS2,LHX1,EGR2
GO: Cellular Component	GO:0032153	cell division site		0.001266	0.01586	8	85	ANLN,KIF23,PLK4,RTKN2,ANTXR2,CIT,CEP55,HMCN1
GO: Biological Process	GO:0051962	positive regulation of nervous system development		0.001274	0.02678	21	403	LPAR3,SERPINE2,ASPM,FLRT3,FN1,TNC,SGK1,NLGN1,XRCC2,PRKCH,TNIK,NKX6-2,BDNF,SRPX2,WDR62,NTRK2,E2F1,OXTR,TIAM1,EGR2,CDH4
Transcription Factor Binding Site	YNGTTNNNATT_UNKNOWN	YNGTTNNNATT_UNKNOWN	TFBS	0.001282	0.01733	14	286	ETV1,HOXC12,FLRT3,KIF20B,ARHGDIB,GABRA4,STARD13,DOCK4,UGGT1,ITGA1,BDNF,SEC24D,CACNA1G,EMP1
GO: Molecular Function	GO:0016888	endodeoxyribonuclease activity, producing 5'-phosphomonoesters		0.001287	0.03258	4	19	ZGRF1,FEN1,DNA2,EXO1
GO: Biological Process	GO:0006468	protein phosphorylation		0.001295	0.02713	68	1889	EPHB6,CDKN2C,GDF5,HGF,SPRY2,LPAR3,EREG,CENPE,STYK1,CBLC,DGKH,TLR6,FABP4,ADRB2,FGF13,PLK1,IQGAP3,AGAP2,SFRP1,HTR2A,FN1,FAM72C,SGK1,GMFG,STIL,AREG,FRK,IGF2,TPX2,PKIB,PRKCH,CLSPN,PLK4,TNIK,INCENP,CDK15,PBK,BIRC7,ITGA1,NCAPG2,BDNF,BLM,PASK,PPARGC1A,BTC,BUB1,BUB1B,PXN,KIF14,RAC2,RBPMS,PIM2,CALM3,NTRK2,CIT,OPRD1,PKMYT1,CCNF,LIPE,TIAM1,EGR1,CCNE2,HASPIN,CDC6,UBASH3B,GDF11,BORA,AURKB
Pathway	1269796	Removal of licensing factors from origins	BioSystems: REACTOME	0.001306	0.02468	8	74	MCM2,MCM4,MCM7,MCM10,MCM8,CDT1,ORC1,CDC6
GO: Molecular Function	GO:0036310	ATP-dependent DNA/DNA annealing activity		0.001309	0.03258	3	9	RECQL4,RAD54L,BLM
Transcription Factor Binding Site	CAGCTG_V$AP4_Q5	CAGCTG_V$AP4_Q5	TFBS	0.001309	0.01746	38	1184	CDKN2C,ETV1,COL22A1,EYA2,CORO2B,HOXC12,FGF13,SRPX,FLRT3,DNAJB5,AGAP2,DLL4,PHF7,CDC42EP3,ANKRD1,HSPB6,SNCG,MYBL2,STARD13,DOCK4,CDCA3,MYH3,KIF4A,SLC12A8,PASK,NTNG2,FBXO5,TONSL,BTBD11,CACNA1G,CALM3,E2F1,RGS7,EGR1,EGR2,CCNE2,REPS2,ARHGAP33
GO: Biological Process	GO:0071107	response to parathyroid hormone		0.001344	0.02805	4	20	ADAMTS1,ITGA2,GJA1,TOP2A
GO: Molecular Function	GO:0016835	carbon-oxygen lyase activity		0.001421	0.03419	8	83	FASN,POLQ,CYP1A1,CYP1B1,CA2,TBXAS1,NEIL3,ALOXE3
Transcription Factor Binding Site	V$TCF1P_Q6	V$TCF1P_Q6	TFBS	0.001421	0.01871	11	196	CDKN2C,EREG,CENPF,POLA2,FGF13,PLK1,GMPPB,ZNF367,CDC42EP3,ATP6V0A4,CD68
GO: Molecular Function	GO:0019887	protein kinase regulator activity		0.001433	0.03419	14	213	CDKN2C,SPRY2,FGF13,AGAP2,GMFG,IGF2,TPX2,PKIB,INCENP,RAC2,CALM3,CIT,CCNF,CCNE2
GO: Biological Process	GO:0040001	establishment of mitotic spindle localization		0.001458	0.03023	6	50	SPRY2,PLK1,ESPL1,GJA1,ANTXR2,MAD2L1
GO: Biological Process	GO:0051294	establishment of spindle orientation		0.001458	0.03023	6	50	SPRY2,PLK1,SPAG5,GJA1,ANTXR2,MAD2L1
Transcription Factor Binding Site	GCANCTGNY_V$MYOD_Q6	GCANCTGNY_V$MYOD_Q6	TFBS	0.001463	0.01902	26	717	ETV1,COL22A1,FGF13,FLRT3,ZNF367,SLC4A8,DLL4,CDC42EP3,HSPB6,ATP1A3,MYH3,NKX6-2,SPTB,NCAM1,ITGA2,NDUFB8,BDNF,PPARGC1A,PIM2,NRGN,CALM3,E2F1,LHX1,EGR2,CCNE2,REPS2
GO: Biological Process	GO:0006694	steroid biosynthetic process		0.001478	0.03054	14	223	ACAT2,CES1,CYP39A1,FASN,STARD4,DHRS11,IGF2,OSBPL3,ABCB11,MVD,CYP1A1,PPARGC1A,DHH,EGR1
GO: Biological Process	GO:0040007	growth		0.001496	0.03082	56	1496	CDKN2C,GDF5,SPRY2,LPAR3,PTTG1,EREG,POLA2,RNF157,TYMS,WNT5B,SERPINE2,ADRB2,PLAA,FMN1,ASPM,FGF13,FLRT3,TEX19,SFRP1,SORBS2,SGIP1,FN1,TNC,SGK1,AGR2,GINS4,STIL,XRCC2,AREG,IGF2,IGFBP4,DCBLD2,PLK4,NDRG4,SPOCK1,NCAM1,NCAPG2,PTHLH,BDNF,STC1,GJA1,BRCA2,GLI2,SUV39H1,KIF14,KDF1,CAVIN3,SYT2,ORC1,LHX1,MFSD2A,TIAM1,ATAD3A,CDA,EMP1,CDH4
GO: Biological Process	GO:0010212	response to ionizing radiation		0.001512	0.03105	13	199	RRM1,FANCD2,RAD54L,TICRR,SFRP1,XRCC2,RAD51AP1,BLM,BRCA1,BRCA2,DNMT1,EGR1,TOP2A
Transcription Factor Binding Site	M40837	BACH2_TARGET_GENES	MSigDB	0.001524	0.01956	57	1998	CENPW,MNS1,ACADVL,CENPE,HJURP,STYK1,TLR6,RRM1,RRM2,CEP128,TUBA1B,CORO2B,PLAA,ST3GAL6,TJP2,PLK1,TEX19,DLL4,AGR2,GTSE1,CCDC150,APOBEC3B,DENND3,SPAG5,RAD51AP1,ARHGDIB,RHOH,SLFN13,SRGN,PRIM1,TSPAN13,NDRG4,IL7R,KNTC1,IQGAP2,SLC12A8,SLC39A8,ZNF587B,GIPR,KIF15,BRCA1,SULT1A1,AK5,DHFR,GLRX,ANP32E,DNMT1,KPNA2,TBXAS1,NFKBIZ,PKHD1L1,FANCI,CD68,CD69,CD79A,EMP1,SPATA13
Transcription Factor Binding Site	M30129	PRKDC_TARGET_GENES	MSigDB	0.00156	0.01957	30	875	CCDC8,PDZD7,TUBB4B,FMN1,DNAJB5,COL5A2,PRADC1,PPM1K,SLC2A1,SPC24,OSBPL3,HSPB6,PRR11,CDCA3,INCENP,PCLAF,DLGAP5,ZNF587B,FAM111B,CDCA2,PASK,BRCA1,ANP32E,DIAPH3,ZNF695,CALR,CHAF1A,PRC1,PC,TOP2A
Transcription Factor Binding Site	M30310	ZNF391_TARGET_GENES	MSigDB	0.001562	0.01957	32	954	GDF5,MCM7,MND1,RRM1,RRM2,ANKRD18B,FANCD2,FASN,MARCHF4,DLL4,ATAD2,KIF20B,SPAG5,PRIM1,STARD13,RTEL1,PCLAF,DDN,NCAM1,SLC39A8,BUB1B,RBPMS,CALR,CENPU,E2F2,TTLL7,TIAM1,EGR2,TK1,CCNE2,AURKB,HELLS
GO: Biological Process	GO:0051963	regulation of synapse assembly		0.001564	0.032	10	130	FLRT3,TNC,NLGN1,MDGA1,BDNF,NTNG2,SRPX2,NPTX1,NTRK2,OXTR
GO: Biological Process	GO:0007613	memory		0.001581	0.03225	12	176	FEN1,FGF13,HTR2A,HTR7,SGK1,IGF2,ATP1A3,BDNF,ADGRF1,NTRK2,OXTR,EGR1
GO: Biological Process	GO:0009314	response to radiation		0.001602	0.03256	29	642	RRM1,FANCD2,SERPINE2,FEN1,RAD54L,TICRR,SFRP1,SGK1,POLD1,XRCC2,RAD51AP1,IGF2,ATP1A3,NDRG4,IL7R,RAD18,PCLAF,PBK,BDNF,BLM,BRCA1,BRCA2,DNMT1,UACA,NTRK2,CCKAR,EGR1,TOP2A,AURKB
Pathway	M16817	Oocyte meiosis	MSigDB C2 BIOCARTA (v7.5.1)	0.001618	0.03033	10	113	PTTG1,PLK1,ESPL1,FBXO5,BUB1,CALM3,PKMYT1,CCNE2,CDC20,MAD2L1
GO: Biological Process	GO:0010216	maintenance of DNA methylation		0.001619	0.0327	3	10	UHRF1,DNMT1,HELLS
GO: Biological Process	GO:0061820	telomeric D-loop disassembly		0.001619	0.0327	3	10	RECQL4,RTEL1,BLM
GO: Cellular Component	GO:0005788	endoplasmic reticulum lumen		0.001633	0.0201	18	329	ARSK,CES1,COL22A1,WNT5B,SDF2L1,COL5A2,COL13A1,COL17A1,FN1,TNC,PDIA4,IGFBP4,DNAJB11,UGGT1,BDNF,SCG2,MANF,CALR
GO: Molecular Function	GO:0005518	collagen binding		0.001658	0.03873	8	85	ITGA11,FN1,ITGA10,SRGN,LRRC15,ITGA1,ITGA2,TLL1
Transcription Factor Binding Site	V$E12_Q6	V$E12_Q6	TFBS	0.001668	0.02064	11	200	CPA4,COL22A1,CORO2B,DNAJB5,IGF2,MDGA1,SPTB,ITGA2,SCG2,PIM2,NTRK2
GO: Biological Process	GO:0031109	microtubule polymerization or depolymerization		0.001692	0.03405	11	154	KIF24,FGF13,SGK1,GDA,TPX2,KIF18B,CENPJ,FBXO5,KIF14,KIF2C,SKA3
GO: Biological Process	GO:0010232	vascular transport		0.001699	0.03409	8	89	ABCG2,SLC4A8,SLC2A1,SLC7A2,SLC38A5,GJA1,MFSD2A,SLC16A7
GO: Biological Process	GO:0010243	response to organonitrogen compound		0.001705	0.03409	59	1605	EREG,BRIP1,CES1,TLR6,TYMS,FANCB,FASN,ADRB2,SDF2L1,ABCG2,ALDOC,FOXM1,COL5A2,SFRP1,HTR2A,FN1,HTR7,SGK1,FOSB,SLC2A1,AREG,IGF2,ATP6V0A4,UHRF1,ATP1A3,EDEM1,SNCG,ATP2A1,CYP1B1,PRSS3,UGGT1,NCAM1,GCGR,ITGA2,BDH1,BDNF,STC1,BLM,GJA1,PPARGC1A,BRCA1,DHFR,PXN,NOS3,CA2,DNMT1,TRPA1,CALM3,NTRK2,NUCB2,RGS7,OPRD1,OXTR,TIAM1,EGR1,EGR2,CD68,CDA,CDC6
GO: Biological Process	GO:0032886	regulation of microtubule-based process		0.001736	0.03442	16	278	FGF13,TACC3,PLK1,SGK1,STIL,SPAG5,GDA,CATSPER1,TPX2,PLK4,CENPJ,BRCA1,WDR62,CCNF,SKA3,BORA
GO: Biological Process	GO:0120035	regulation of plasma membrane bounded cell projection organization		0.001747	0.03442	37	891	HGF,LPAR3,MNS1,MCM2,MCM7,CNTROB,STX1B,SERPINE2,ZMYND10,ANLN,FGF13,SFRP1,FN1,HTR7,ADAMTS1,TNC,SGK1,NLGN1,CDC42EP3,ANKRD1,NDRG4,TNIK,CCP110,CENPJ,TOX,SPOCK1,MYO10,BDNF,NTNG2,RAC2,NTRK2,CIT,MFSD2A,TIAM1,CDC20,CDH4,ARHGAP33
Pathway	PW:0000228	G protein signaling via Galphai family	Pathway Ontology	0.001776	0.03257	3	9	LPAR3,ADRB2,OXTR
Pathway	1270327	CHL1 interactions	BioSystems: REACTOME	0.001776	0.03257	3	9	ITGA10,ITGA1,ITGA2
GO: Biological Process	GO:0019220	regulation of phosphate metabolic process		0.001781	0.03442	68	1913	EPHB6,CDKN2C,GDF5,HGF,SPRY2,LPAR3,CCDC8,EREG,CENPE,CBLC,MCM7,DGKH,TLR6,FABP4,ADRB2,FGF13,PLK1,IQGAP3,AGAP2,SFRP1,HTR2A,FN1,FAM72C,GMFG,STIL,AREG,RHOH,IGF2,TPX2,PKIB,CLSPN,TNIK,MYO1D,INCENP,PBK,BIRC7,ITGA1,ITGA2,NCAPG2,BDNF,BLM,CDCA2,PPARGC1A,SRPX2,BTC,PXN,KIF14,SPOCD1,NOS3,RAC2,KNL1,RBPMS,CALM3,NTRK2,CIT,OPRD1,PKMYT1,CCNF,MFSD2A,TIAM1,EGR1,CCNE2,CDA,CDC6,UBASH3B,PC,GDF11,BORA
GO: Biological Process	GO:0051046	regulation of secretion		0.001789	0.03442	36	861	CES1,STX1B,ADRB2,FST,SFRP1,SLC4A8,HTR2A,ANPEP,HTR7,SGK1,NLGN1,SLC2A1,ANKRD1,ABCB11,SNCG,MCTP2,EXPH5,UNC13D,FFAR4,STC1,GIPR,GJA1,PASK,GLRX,CACNA1G,RAB3B,RAB27B,RAC2,TRPA1,CALM3,NTRK2,NUCB2,SYT2,CCKAR,OXTR,TIAM1
GO: Biological Process	GO:0042059	negative regulation of epidermal growth factor receptor signaling pathway		0.001791	0.03442	6	52	SPRY2,EREG,CBLC,AREG,ITGA1,BTC
GO: Biological Process	GO:0051174	regulation of phosphorus metabolic process		0.001805	0.03442	68	1914	EPHB6,CDKN2C,GDF5,HGF,SPRY2,LPAR3,CCDC8,EREG,CENPE,CBLC,MCM7,DGKH,TLR6,FABP4,ADRB2,FGF13,PLK1,IQGAP3,AGAP2,SFRP1,HTR2A,FN1,FAM72C,GMFG,STIL,AREG,RHOH,IGF2,TPX2,PKIB,CLSPN,TNIK,MYO1D,INCENP,PBK,BIRC7,ITGA1,ITGA2,NCAPG2,BDNF,BLM,CDCA2,PPARGC1A,SRPX2,BTC,PXN,KIF14,SPOCD1,NOS3,RAC2,KNL1,RBPMS,CALM3,NTRK2,CIT,OPRD1,PKMYT1,CCNF,MFSD2A,TIAM1,EGR1,CCNE2,CDA,CDC6,UBASH3B,PC,GDF11,BORA
Pathway	M39861	Base excision repair	MSigDB C2 BIOCARTA (v7.5.1)	0.00181	0.03257	5	31	FEN1,POLD1,POLE,LIG1,NEIL3
Pathway	137925	Aurora A signaling	BioSystems: Pathway Interaction Database	0.00181	0.03257	5	31	TACC3,TPX2,DLGAP5,BRCA1,AURKB
Pathway	M242	Aurora A signaling	MSigDB C2 BIOCARTA (v7.5.1)	0.00181	0.03257	5	31	TACC3,TPX2,DLGAP5,BRCA1,AURKB
GO: Biological Process	GO:0009123	nucleoside monophosphate metabolic process		0.001825	0.03442	8	90	TYMS,TJP2,GDA,AK5,DPYD,NT5E,TK1,CDA
GO: Biological Process	GO:0019860	uracil metabolic process		0.001829	0.03442	2	3	TYMS,DPYD
GO: Biological Process	GO:1902990	mitotic telomere maintenance via semi-conservative replication		0.001829	0.03442	2	3	RTEL1,DNA2
GO: Biological Process	GO:0003127	detection of nodal flow		0.001829	0.03442	2	3	TMEM107,PKD1L1
GO: Biological Process	GO:1901558	response to metformin		0.001829	0.03442	2	3	PPARGC1A,NOS3
GO: Biological Process	GO:0071163	DNA replication preinitiation complex assembly		0.001829	0.03442	2	3	CDC45,CDT1
GO: Biological Process	GO:1905463	negative regulation of DNA duplex unwinding		0.001829	0.03442	2	3	MCM2,TOP2A
GO: Biological Process	GO:0006203	dGTP catabolic process		0.001829	0.03442	2	3	NUDT1,NUDT15
GO: Biological Process	GO:0031106	septin ring organization		0.001829	0.03442	2	3	ANLN,RTKN2
GO: Biological Process	GO:0033567	DNA replication, Okazaki fragment processing		0.001829	0.03442	2	3	DNA2,LIG1
GO: Biological Process	GO:0099540	trans-synaptic signaling by neuropeptide		0.001829	0.03442	2	3	BDNF,NTRK2
GO: Biological Process	GO:0071930	negative regulation of transcription involved in G1/S transition of mitotic cell cycle		0.001829	0.03442	2	3	E2F7,E2F1
GO: Biological Process	GO:0071932	replication fork reversal		0.001829	0.03442	2	3	ZGRF1,DNA2
GO: Biological Process	GO:0051240	positive regulation of multicellular organismal process		0.001832	0.03442	67	1881	GDF5,HGF,LPAR3,EREG,HK2,ACAT2,ATAD5,HMGB2,RAET1E,TLR6,FABP4,SERPINE2,ADRB2,ASPM,TRPM8,FLRT3,FST,IQGAP3,AGAP2,JCAD,SGIP1,HTR2A,FN1,TNC,SGK1,FERMT1,NLGN1,XRCC2,RHOH,IGF2,HSPB6,PRKCH,ATP2A1,IL7R,TNIK,CYP1B1,NKX6-2,TOX,NCAM1,BIRC7,ITGA2,BDNF,FFAR4,GJA1,PPARGC1A,SRPX2,FBXO5,BRCA1,GLI2,PXN,NOS3,WDR62,CA2,TBXAS1,TRPA1,NTRK2,NFKBIZ,E2F1,TERT,LHX1,ALX1,OXTR,TIAM1,EGR1,EGR2,EGR3,CDH4
Transcription Factor Binding Site	V$HFH8_01	V$HFH8_01	TFBS	0.001856	0.02269	10	173	BRIP1,ETV1,SCNN1G,FLRT3,COL13A1,STARD13,SLC39A8,PPARGC1A,SLC16A6,EGR2
Transcription Factor Binding Site	CTTTGT_V$LEF1_Q2	CTTTGT_V$LEF1_Q2	TFBS	0.001878	0.02269	46	1543	DPF1,SPRY2,CENPF,ETV1,MCM7,COL22A1,ADRB2,AMOTL1,SRPX,FLRT3,DNAJB5,FST,COL17A1,ANK3,RHOBTB3,XRCC2,CDC42EP3,UHRF1,ATP1A3,SNCG,DOCK4,CDCA3,CYP1B1,MYO10,SLC12A8,ITGA2,ARMCX2,BDNF,SLC39A8,STC1,GJA1,PPARGC1A,RTKN2,GLRX,KCNJ15,CACNA1G,RAC2,TBXAS1,RBPMS,CALM3,SLC38A4,LMNB1,TIAM1,EGR3,CCNE2,DHRS9
GO: Cellular Component	GO:1990752	microtubule end		0.00188	0.02272	5	36	SPRY2,ASPM,SPAG5,KIF18B,KIF2C
Pathway	M39663	Nucleotide metabolism	MSigDB C2 BIOCARTA (v7.5.1)	0.001899	0.03389	4	19	RRM1,RRM2,POLD1,DHFR
GO: Biological Process	GO:0061983	meiosis II cell cycle process		0.00195	0.03631	4	22	BIRC7,BUB1,BUB1B,SGO2
GO: Biological Process	GO:0007135	meiosis II		0.00195	0.03631	4	22	BIRC7,BUB1,BUB1B,SGO2
GO: Biological Process	GO:0021681	cerebellar granular layer development		0.00195	0.03631	4	22	HGF,SERPINE2,KIF14,TOP2A
Transcription Factor Binding Site	V$AFP1_Q6	V$AFP1_Q6	TFBS	0.00195	0.02329	11	204	HGF,SFXN2,ITGA11,DLL4,CDC42EP3,ARHGDIB,SPTB,NDUFB8,BDNF,STC1,DPYD
GO: Molecular Function	GO:0044729	hemi-methylated DNA-binding		0.001993	0.04225	2	3	UHRF1,EGR1
GO: Molecular Function	GO:0016519	gastric inhibitory peptide receptor activity		0.001993	0.04225	2	3	GCGR,GIPR
GO: Molecular Function	GO:0061731	ribonucleoside-diphosphate reductase activity		0.001993	0.04225	2	3	RRM1,RRM2
GO: Molecular Function	GO:0004748	ribonucleoside-diphosphate reductase activity, thioredoxin disulfide as acceptor		0.001993	0.04225	2	3	RRM1,RRM2
GO: Molecular Function	GO:0016728	oxidoreductase activity, acting on CH or CH2 groups, disulfide as acceptor		0.001993	0.04225	2	3	RRM1,RRM2
GO: Biological Process	GO:0048812	neuron projection morphogenesis		0.001993	0.03699	39	961	EPHB6,LPAR3,ETV1,E2F7,RNF157,PLAA,FMN1,FGF13,FLRT3,HTR2A,FN1,ANK3,TNC,SGK1,NLGN1,KIF20B,RHOH,TNIK,SPTB,NCAM1,ITGA1,BDNF,GJA1,NTNG2,GLI2,MYPN,RAC2,NPTX1,NTRK2,SYT2,CIT,E2F8,CCKAR,LHX1,MFSD2A,TIAM1,EGR2,CDH4,ARHGAP33
Gene Family	1000	Cytochrome P450 family 1	genenames.org	0.002015	0.03051	2	4	CYP1A1,CYP1B1
Gene Family	1338	Chromosomal passenger complex	genenames.org	0.002015	0.03051	2	4	INCENP,AURKB
Gene Family	1335	Ankyrin repeat domain containing|BRCA1 B complex	genenames.org	0.002015	0.03051	2	4	BRIP1,BRCA1
Transcription Factor Binding Site	V$MYB_Q5_01	V$MYB_Q5_01	TFBS	0.002026	0.02365	11	205	NMUR1,FGF13,FST,RHOBTB3,GMFG,CDCA3,MXD3,BDNF,MANF,NRGN,SLC16A6
Transcription Factor Binding Site	V$MYOD_01	V$MYOD_01	TFBS	0.002026	0.02365	11	205	EPHB6,ETV1,NDUFB8,PPARGC1A,SCG2,BTBD11,RAC2,PIM2,NTRK2,SYT2,EGR1
GO: Biological Process	GO:0033993	response to lipid		0.002038	0.03771	56	1517	ACAT2,CES1,HMGB2,RAET1E,FABP4,TYMS,WNT5B,ADRB2,PLAA,SCNN1G,ABCG2,SFRP1,FN1,HTR7,ADAMTS1,TNC,SGK1,FOSB,AREG,CATSPER1,IGF2,ANKRD1,ABCB11,ATP1A3,CYP1A1,CYP1B1,ITGA2,BDH1,BDNF,STC1,GIPR,GJA1,PPARGC1A,DHH,BRCA1,SULT1A1,BRCA2,GLRX,CACNA1G,NOS3,CA2,DNMT1,TBXAS1,DPYD,TRPA1,CALM3,CALR,NTRK2,E2F1,CCKAR,OXTR,SOX21,LMNB1,EGR1,TK1,CD68
GO: Biological Process	GO:0001932	regulation of protein phosphorylation		0.002058	0.03798	54	1451	CDKN2C,GDF5,HGF,SPRY2,LPAR3,EREG,CENPE,CBLC,DGKH,TLR6,FABP4,ADRB2,FGF13,PLK1,IQGAP3,AGAP2,SFRP1,HTR2A,FN1,FAM72C,GMFG,STIL,AREG,IGF2,TPX2,PKIB,CLSPN,TNIK,INCENP,PBK,BIRC7,ITGA1,NCAPG2,BDNF,BLM,PPARGC1A,BTC,PXN,KIF14,RAC2,RBPMS,CALM3,NTRK2,CIT,OPRD1,PKMYT1,CCNF,TIAM1,EGR1,CCNE2,CDC6,UBASH3B,GDF11,BORA
GO: Biological Process	GO:0008406	gonad development		0.002089	0.03842	19	364	EREG,BRIP1,HMGB2,RRM1,FANCA,ASPM,FST,TEX19,SFRP1,ADAMTS1,RHOBTB3,NUDT1,CENPI,CYP1B1,GJA1,DHH,BRCA2,NOS3,MAMLD1
Transcription Factor Binding Site	V$AP1_C	V$AP1_C	TFBS	0.002103	0.02426	12	237	FABP4,TEX19,ANK3,HSPB6,SNCG,GJA1,SEC24D,SYT2,SLC16A6,TLL1,CD68,EMP1
GO: Biological Process	GO:0006936	muscle contraction		0.002104	0.03859	21	420	NMUR1,RCSD1,STRIP2,ADRB2,FGF13,HTR2A,HTR7,HSPB6,ATP1A3,ATP2A1,DOCK4,MYH3,ITGA1,ITGA2,STC1,GJA1,PXN,CACNA1G,TRPA1,CALM3,OXTR
GO: Biological Process	GO:0006213	pyrimidine nucleoside metabolic process		0.002125	0.03886	5	37	APOBEC3B,DPYD,NT5E,TK1,CDA
GO: Cellular Component	GO:0090543	Flemming body		0.00213	0.0253	5	37	AGAP2,KIF23,NTNG2,KIF14,CEP55
GO: Molecular Function	GO:0019207	kinase regulator activity		0.002148	0.04471	15	247	CDKN2C,SPRY2,FGF13,AGAP2,GMFG,RHOH,IGF2,TPX2,PKIB,INCENP,RAC2,CALM3,CIT,CCNF,CCNE2
GO: Biological Process	GO:0007056	spindle assembly involved in female meiosis		0.002186	0.03954	3	11	CENPE,BIRC7,FBXO5
GO: Biological Process	GO:0007144	female meiosis I		0.002186	0.03954	3	11	CENPE,TRIP13,FBXO5
GO: Biological Process	GO:0090657	telomeric loop disassembly		0.002186	0.03954	3	11	RECQL4,RTEL1,BLM
GO: Biological Process	GO:0001654	eye development		0.002189	0.03954	34	809	SPRY2,MCM2,PDZD7,RRM1,FABP4,TYMS,WNT5B,FEN1,PLK1,COL5A2,SFRP1,FN1,DLL4,UHRF1,MYH15,IFT122,IL7R,CYP1A1,CYP1B1,BIRC7,VWDE,BDNF,GJA1,SUV39H1,NHS,NOS3,DNMT1,NTRK2,LHX1,MFSD2A,SOX21,EGR1,CDH4,GDF11
GO: Biological Process	GO:0048880	sensory system development		0.002194	0.03954	37	903	SPRY2,MCM2,PDZD7,HMX2,RRM1,FABP4,TYMS,WNT5B,FEN1,PLK1,COL5A2,SFRP1,COL17A1,FN1,DLL4,UHRF1,MYH15,IFT122,IL7R,CYP1A1,CYP1B1,BIRC7,VWDE,BDNF,GJA1,SUV39H1,NHS,NOS3,DNMT1,NTRK2,LHX1,MFSD2A,SOX21,EGR1,EGR2,CDH4,GDF11
GO: Biological Process	GO:0048589	developmental growth		0.002243	0.0403	44	1128	GDF5,SPRY2,LPAR3,EREG,POLA2,RNF157,TYMS,WNT5B,ADRB2,PLAA,FMN1,ASPM,FGF13,FLRT3,TEX19,SFRP1,SORBS2,SGIP1,FN1,TNC,AGR2,GINS4,STIL,XRCC2,AREG,IGF2,PLK4,NDRG4,NCAM1,NCAPG2,PTHLH,BDNF,STC1,GJA1,BRCA2,GLI2,SUV39H1,KDF1,SYT2,ORC1,LHX1,MFSD2A,TIAM1,CDH4
GO: Molecular Function	GO:0016895	exodeoxyribonuclease activity, producing 5'-phosphomonoesters		0.002283	0.04508	4	22	FEN1,POLD1,POLE,EXO1
GO: Molecular Function	GO:0070182	DNA polymerase binding		0.002283	0.04508	4	22	FANCD2,RTEL1,CDT1,FANCI
GO: Molecular Function	GO:0004529	exodeoxyribonuclease activity		0.002283	0.04508	4	22	FEN1,POLD1,POLE,EXO1
GO: Cellular Component	GO:0043601	nuclear replisome		0.002319	0.02708	4	23	POLA2,POLD1,PRIM1,TONSL
GO: Biological Process	GO:0150063	visual system development		0.002322	0.04161	34	812	SPRY2,MCM2,PDZD7,RRM1,FABP4,TYMS,WNT5B,FEN1,PLK1,COL5A2,SFRP1,FN1,DLL4,UHRF1,MYH15,IFT122,IL7R,CYP1A1,CYP1B1,BIRC7,VWDE,BDNF,GJA1,SUV39H1,NHS,NOS3,DNMT1,NTRK2,LHX1,MFSD2A,SOX21,EGR1,CDH4,GDF11
GO: Biological Process	GO:0044773	mitotic DNA damage checkpoint signaling		0.002351	0.04201	9	115	E2F7,FANCD2,TICRR,GTSE1,CLSPN,EME1,BLM,E2F1,E2F8
GO: Biological Process	GO:0001503	ossification		0.002377	0.04234	25	540	GDF5,HGF,WNT5B,FASN,ADRB2,COL5A2,HSPG2,ITGA11,SFRP1,COL13A1,FN1,TNC,AREG,IGF2,SRGN,ATP6V0A4,PTHLH,FFAR4,STC1,GJA1,DHH,FBXO5,GLI2,SUV39H1,EGR2
GO: Biological Process	GO:0045765	regulation of angiogenesis		0.002387	0.04241	22	453	HGF,SPRY2,EREG,HK2,ADRB2,JCAD,HSPG2,SFRP1,ADAMTS1,DLL4,IGF2,HSPB6,STARD13,CYP1B1,BIRC7,BRCA1,SCG2,PXN,NOS3,E2F2,TERT,OXTR
GO: Biological Process	GO:0009264	deoxyribonucleotide catabolic process		0.002398	0.04247	5	38	GDA,NUDT1,DPYD,CDA,NUDT15
GO: Biological Process	GO:0000904	cell morphogenesis involved in differentiation		0.002412	0.0426	43	1100	EPHB6,LPAR3,ETV1,E2F7,PDZD7,COL22A1,FMN1,FGF13,FLRT3,SFRP1,HTR2A,FN1,ANK3,TNC,SGK1,NLGN1,RHOH,IFT122,TNIK,SPTB,VSIG1,NCAM1,UNC13D,BDNF,STC1,NTNG2,GLI2,MYPN,PXN,KIF14,RAC2,NPTX1,CALR,NTRK2,CIT,E2F8,CCKAR,LHX1,MFSD2A,TIAM1,EGR2,CDH4,ARHGAP33
Pathway	83043	Base excision repair	BioSystems: KEGG	0.002412	0.04199	5	33	FEN1,POLD1,POLE,LIG1,NEIL3
Transcription Factor Binding Site	M29981	GREB1_TARGET_GENES	MSigDB	0.002415	0.02756	31	941	CDKN2C,TUBB4B,FMN1,RECQL4,TJP2,DNAJB5,AGAP2,RHOBTB3,PRADC1,RBM20,SLC7A2,HSPB6,ATP6V0A4,PKIB,PRKCH,PRR11,DOCK4,CYP1B1,EML6,MCF2L2,UNC13D,FAM111B,SULT1A1,ANP32E,DNMT1,NFKBIZ,MUC5B,HMCN1,CD22,SYTL5,TOP2A
Pathway	1268847	Anchoring of the basal body to the plasma membrane	BioSystems: REACTOME	0.002434	0.04199	9	100	KIF24,TUBB4B,PLK1,CEP72,CEP152,PLK4,CCP110,CENPJ,HAUS5
Pathway	P02774	Salvage pyrimidine deoxyribonucleotides	PantherDB	0.002461	0.04199	2	3	TK1,CDA
Pathway	138003	Aurora C signaling	BioSystems: Pathway Interaction Database	0.002461	0.04199	2	3	INCENP,AURKB
GO: Biological Process	GO:0051493	regulation of cytoskeleton organization		0.00247	0.0435	27	601	CORO2B,FMN1,FGF13,TACC3,PLK1,IQGAP3,SFRP1,SGK1,RHOBTB3,GMFG,CDC42EP3,SPAG5,ARHGDIB,GDA,RHOH,TPX2,PLK4,CENPJ,IQGAP2,SPTB,BRCA1,PXN,RAC2,CIT,CCNF,SKA3,BORA
Pathway	P02771	Pyrimidine Metabolism	PantherDB	0.002483	0.04199	3	10	DPYD,NT5E,CDA
Pathway	M17370	Role of Ran in mitotic spindle regulation	MSigDB C2 BIOCARTA (v7.5.1)	0.002483	0.04199	3	10	TPX2,KIF15,KPNA2
Pathway	1269863	Removal of the Flap Intermediate from the C-strand	BioSystems: REACTOME	0.002483	0.04199	3	10	FEN1,POLD1,DNA2
GO: Biological Process	GO:1901888	regulation of cell junction assembly		0.002499	0.04389	14	236	FMN1,FLRT3,SFRP1,TNC,NLGN1,PRKCH,MDGA1,BDNF,GJA1,NTNG2,SRPX2,NPTX1,NTRK2,OXTR
GO: Biological Process	GO:0045137	development of primary sexual characteristics		0.002506	0.04389	19	370	EREG,BRIP1,HMGB2,RRM1,FANCA,ASPM,FST,TEX19,SFRP1,ADAMTS1,RHOBTB3,NUDT1,CENPI,CYP1B1,GJA1,DHH,BRCA2,NOS3,MAMLD1
GO: Biological Process	GO:0051588	regulation of neurotransmitter transport		0.002521	0.04401	11	162	STX1B,ADRB2,SLC4A8,HTR2A,HTR7,NLGN1,SNCG,MCTP2,RAB3B,CALM3,NTRK2
GO: Biological Process	GO:0044089	positive regulation of cellular component biogenesis		0.002527	0.04401	27	602	MNS1,TLR6,ZMYND10,ANLN,FMN1,FLRT3,SFRP1,TNC,FERMT1,GMFG,NLGN1,CDC42EP3,SPAG5,GDA,PLK4,CCP110,CENPJ,IQGAP2,BDNF,SRPX2,PXN,CDT1,RAC2,DNMT1,NTRK2,OXTR,CDH17
Pathway	1269805	Centrosome maturation	BioSystems: REACTOME	0.002529	0.04213	8	82	TUBB4B,PLK1,CEP72,CEP152,PLK4,CCP110,CENPJ,HAUS5
Pathway	1269806	Recruitment of mitotic centrosome proteins and complexes	BioSystems: REACTOME	0.002529	0.04213	8	82	TUBB4B,PLK1,CEP72,CEP152,PLK4,CCP110,CENPJ,HAUS5
GO: Cellular Component	GO:0070161	anchoring junction		0.002565	0.02946	37	911	CORO2B,FMN1,AMOTL1,TJP2,FGF13,FLRT3,IQGAP3,JCAD,HSPG2,ITGA11,KIF23,SORBS2,COL13A1,COL17A1,ANK3,TNC,FERMT1,SLC2A1,ABCB11,PRKCH,CDCA3,STARD8,LAYN,NCAM1,ITGA1,ITGA2,GJA1,PXN,NHS,RAC2,CALR,OXTR,HMCN1,TIAM1,CD22,LMO7,TNS4
Transcription Factor Binding Site	V$MAX_01	V$MAX_01	TFBS	0.00263	0.02968	11	212	ETV1,FEN1,DNAJB5,PRKCH,EME1,IQGAP2,SLC38A5,GJA1,MANF,NPTX1,OPRD1
GO: Biological Process	GO:0000018	regulation of DNA recombination		0.002644	0.04586	9	117	ATAD5,FANCB,RAD51AP1,POLQ,IL7R,RAD18,RTEL1,BLM,KPNA2
GO: Biological Process	GO:0030705	cytoskeleton-dependent intracellular transport		0.002649	0.04586	30	695	LPAR3,MNS1,CENPF,MCM2,MCM7,RCSD1,CNTROB,KIF24,TUBA1B,TUBB4B,ZMYND10,PLK1,KIF23,TMEM107,STIL,CEP72,CEP152,IFT122,PLK4,CCP110,CENPJ,MYO1D,MYO7B,MYO10,KIF4A,SLC12A8,AK5,RAB27B,HAUS5,ORC1
GO: Biological Process	GO:0120039	plasma membrane bounded cell projection morphogenesis		0.002656	0.04586	39	977	EPHB6,LPAR3,ETV1,E2F7,RNF157,PLAA,FMN1,FGF13,FLRT3,HTR2A,FN1,ANK3,TNC,SGK1,NLGN1,KIF20B,RHOH,TNIK,SPTB,NCAM1,ITGA1,BDNF,GJA1,NTNG2,GLI2,MYPN,RAC2,NPTX1,NTRK2,SYT2,CIT,E2F8,CCKAR,LHX1,MFSD2A,TIAM1,EGR2,CDH4,ARHGAP33
GO: Biological Process	GO:0046386	deoxyribose phosphate catabolic process		0.002695	0.04614	5	39	GDA,NUDT1,DPYD,CDA,NUDT15
GO: Biological Process	GO:0008156	negative regulation of DNA replication		0.002695	0.04614	5	39	SLFN13,BLM,FBXO5,BRCA2,CDC6
GO: Cellular Component	GO:0097431	mitotic spindle pole		0.002701	0.0305	5	39	ASPM,PLK1,KIF20B,SPAG5,AURKB
GO: Biological Process	GO:0050966	detection of mechanical stimulus involved in sensory perception of pain		0.002724	0.04614	4	24	HTR2A,HTR7,ITGA2,TRPA1
GO: Biological Process	GO:0009151	purine deoxyribonucleotide metabolic process		0.002724	0.04614	4	24	GDA,NUDT1,AK5,NUDT15
GO: Biological Process	GO:0009158	ribonucleoside monophosphate catabolic process		0.002724	0.04614	4	24	GDA,DPYD,NT5E,CDA
GO: Biological Process	GO:0046135	pyrimidine nucleoside catabolic process		0.002724	0.04614	4	24	APOBEC3B,DPYD,NT5E,CDA
GO: Biological Process	GO:0006297	nucleotide-excision repair, DNA gap filling		0.002724	0.04614	4	24	POLD1,POLE,RFC3,LIG1
Transcription Factor Binding Site	V$CDC5_01	V$CDC5_01	TFBS	0.002826	0.03125	11	214	HOXC12,DLL4,CDC42EP3,NDRG4,UNC13D,SLC12A8,B3GNT6,PPARGC1A,NPTX1,ALX1,EGR2
Transcription Factor Binding Site	TGGAAA_V$NFAT_Q4_01	TGGAAA_V$NFAT_Q4_01	TFBS	0.002831	0.03125	44	1491	HGF,SPRY2,ETV1,RASGRP3,AMOTL1,TJP2,FGF13,SRPX,FLRT3,FST,IQGAP3,HSPG2,FN1,STARD4,HTR7,DLL4,SGK1,CDC42EP3,AREG,GDA,PRKCH,MAML2,IL7R,STARD13,DOCK4,ITGA2,BDNF,STC1,PPARGC1A,NTNG2,DHH,SCG2,MANF,TBXAS1,PIM2,LHX1,SOX21,SLC16A6,TIAM1,EGR2,TLL1,EXO1,CD68,EMP1
GO: Biological Process	GO:0050767	regulation of neurogenesis		0.00285	0.04799	24	518	LPAR3,HMGB2,SERPINE2,ASPM,FGF13,FN1,DLL4,TNC,SGK1,XRCC2,PRKCH,TNIK,DNAJB11,NKX6-2,BDNF,GLI2,WDR62,NTRK2,E2F1,TERT,CIT,TIAM1,EGR2,CDH4
GO: Biological Process	GO:0051177	meiotic sister chromatid cohesion		0.002861	0.04799	3	12	BUB1,BUB1B,SGO2
GO: Biological Process	GO:0045144	meiotic sister chromatid segregation		0.002861	0.04799	3	12	BUB1,BUB1B,SGO2
GO: Biological Process	GO:0008584	male gonad development		0.002865	0.04799	13	214	BRIP1,HMGB2,RRM1,FANCA,ASPM,TEX19,SFRP1,RHOBTB3,NUDT1,CYP1B1,GJA1,DHH,MAMLD1
GO: Biological Process	GO:1901185	negative regulation of ERBB signaling pathway		0.002877	0.04807	6	57	SPRY2,EREG,CBLC,AREG,ITGA1,BTC
Pathway	M18	Beta1 integrin cell surface interactions	MSigDB C2 BIOCARTA (v7.5.1)	0.002895	0.04788	7	66	COL5A2,ITGA11,FN1,TNC,ITGA10,ITGA1,ITGA2
Transcription Factor Binding Site	M30150	SALL4_TARGET_GENES	MSigDB	0.0029	0.03125	52	1838	CENPF,ARSK,SPC25,POLA2,DSN1,GASK1B,FANCA,TUBA1B,TUBB4B,SFXN2,TJP2,DNAJB5,TICRR,SORBS2,ANK3,TNC,PRADC1,CCDC150,PPM1K,XRCC2,ATAD2,HSPB6,PRR11,EDEM1,MVD,DOCK4,RAD18,CENPJ,LRRC45,RIBC2,CENPL,MYO10,EXPH5,CENPK,CDCA2,NCAPG,CBX1,ANP32E,CFAP119,RBPMS,TCF19,CALM3,CHAF1A,CENPU,SMC4,TTLL7,CCNF,CCNE2,TMEM143,SKA3,CDC6,TOP2A
Transcription Factor Binding Site	V$CEBP_Q2	V$CEBP_Q2	TFBS	0.002908	0.03125	10	184	ADRB2,FST,ITGA11,COL13A1,ATAD2,BDNF,STC1,SUV39H1,TBXAS1,RBPMS
Transcription Factor Binding Site	M30314	ZNF407_TARGET_GENES	MSigDB	0.002921	0.03125	55	1970	BRIP1,CENPE,ATAD5,ZGRF1,CCDC18,ETV1,STX1B,PLAA,FEN1,SFXN2,PSMC3IP,FGF13,FOXM1,HSPG2,CCDC150,SMC2,SLC2A1,SLC9A5,CEP152,ANKRD36,PRR11,PLK4,DOCK4,CDCA3,KNTC1,EME1,MCM8,CENPL,PBK,ITGA2,ARHGAP11A,NDUFB8,SLC39A8,PASK,DHFR,SPOCD1,KDF1,WDR62,CLEC2B,KIFC1,KNL1,REXO5,CALR,CHAF1A,CENPU,NFKBIZ,RFC3,LHX1,ATAD3A,EXO1,SASS6,CDC6,CDC20,GDF11,MAD2L1
GO: Biological Process	GO:1901698	response to nitrogen compound		0.002922	0.04869	61	1712	EREG,BRIP1,CES1,RAET1E,TLR6,TYMS,FANCB,FASN,ADRB2,SDF2L1,ABCG2,ALDOC,FOXM1,COL5A2,SFRP1,SORBS2,HTR2A,FN1,HTR7,SGK1,FOSB,SLC2A1,AREG,IGF2,ATP6V0A4,UHRF1,ATP1A3,EDEM1,SNCG,ATP2A1,CYP1B1,PRSS3,UGGT1,NCAM1,GCGR,ITGA2,BDH1,BDNF,STC1,BLM,GJA1,PPARGC1A,BRCA1,DHFR,PXN,NOS3,CA2,DNMT1,TRPA1,CALM3,NTRK2,NUCB2,RGS7,OPRD1,OXTR,TIAM1,EGR1,EGR2,CD68,CDA,CDC6
Pathway	M7098	ECM-receptor interaction	MSigDB C2 BIOCARTA (v7.5.1)	0.002943	0.04831	8	84	COL5A2,HSPG2,ITGA11,FN1,TNC,ITGA10,ITGA1,ITGA2
GO: Biological Process	GO:0008202	steroid metabolic process		0.002975	0.04923	20	404	ACADVL,ACAT2,CES1,CYP39A1,FASN,STARD4,DHRS11,IGF2,OSBPL3,ABCB11,MVD,CYP1A1,CYP1B1,PPARGC1A,DHH,SULT1A1,CUBN,LIPE,EGR1,DHRS9
GO: Biological Process	GO:0033273	response to vitamin		0.002989	0.04923	12	190	BRIP1,FABP4,TYMS,ABCG2,SFRP1,ADAMTS1,TNC,CYP1A1,ITGA2,BDNF,STC1,DNMT1
GO: Biological Process	GO:0007586	digestion		0.002989	0.04923	12	190	ACAT2,CYP39A1,TJP2,ABCG2,SGK1,UHRF1,PRSS3,VSIG1,PPARGC1A,TERT,CCKAR,OXTR
GO: Biological Process	GO:0042770	signal transduction in response to DNA damage		0.002997	0.04923	10	142	ATAD5,E2F7,PLK1,FOXM1,GTSE1,ANKRD1,BRCA1,BRCA2,E2F1,E2F8
GO: Biological Process	GO:0048858	cell projection morphogenesis		0.003001	0.04923	39	984	EPHB6,LPAR3,ETV1,E2F7,RNF157,PLAA,FMN1,FGF13,FLRT3,HTR2A,FN1,ANK3,TNC,SGK1,NLGN1,KIF20B,RHOH,TNIK,SPTB,NCAM1,ITGA1,BDNF,GJA1,NTNG2,GLI2,MYPN,RAC2,NPTX1,NTRK2,SYT2,CIT,E2F8,CCKAR,LHX1,MFSD2A,TIAM1,EGR2,CDH4,ARHGAP33
GO: Biological Process	GO:0048511	rhythmic process		0.003014	0.04923	21	433	EREG,TYMS,ADRB2,HTR7,ADAMTS1,NLGN1,CENPI,CYP1B1,BDNF,PPARGC1A,SUV39H1,GLRX,NOS3,DPYD,NTRK2,CAVIN3,OXTR,EGR1,EGR2,EGR3,TOP2A
GO: Biological Process	GO:0006699	bile acid biosynthetic process		0.003018	0.04923	5	40	CES1,CYP39A1,STARD4,OSBPL3,ABCB11
GO: Biological Process	GO:0000212	meiotic spindle organization		0.003018	0.04923	5	40	CENPE,ASPM,ESPL1,BIRC7,FBXO5
Transcription Factor Binding Site	RNGTGGGC_UNKNOWN	RNGTGGGC_UNKNOWN	TFBS	0.003058	0.03238	22	603	CPA4,EPHB6,RRM1,SFXN2,FLRT3,DNAJB5,FST,STARD4,NCAM1,ARMCX2,BDNF,NHS,KIF2C,PIM2,NRGN,CALM3,TUSC3,RALGPS2,E2F1,CCKAR,EGR3,TLL1
Transcription Factor Binding Site	V$ATF_01	V$ATF_01	TFBS	0.003143	0.03261	11	217	AMOTL1,ZNF367,SGK1,FOSB,DNAJB11,PPARGC1A,SCG2,NPTX1,LHX1,EGR2,EGR3
Transcription Factor Binding Site	V$USF_02	V$USF_02	TFBS	0.003143	0.03261	11	217	CDKN2C,ETV1,FEN1,DNAJB5,EME1,IQGAP2,BDNF,PPARGC1A,MANF,NPTX1,CALR
GO: Cellular Component	GO:0030894	replisome		0.003185	0.03484	4	25	POLA2,POLD1,PRIM1,TONSL
GO: Cellular Component	GO:0005721	pericentric heterochromatin		0.003185	0.03484	4	25	INCENP,CBX1,DNMT1,HELLS
Transcription Factor Binding Site	M34463	GCM2_TARGET_GENES	MSigDB	0.003247	0.03334	55	1980	ARSK,ETV1,HMGB2,MCM7,RRM1,ST3GAL6,ANLN,ASPM,MARCHF4,LRRC34,SORBS2,SGK1,RHOBTB3,STIL,XRCC2,ATAD2,KIF20B,RHOH,ANKRD1,TSPAN13,MYH15,ANKRD36,KNTC1,PHF19,MYO10,EML6,CENPK,SLC39A8,TMEM106A,BLM,KRTAP2-3,SEC24D,MYPN,BUB1,BUB1B,DNA2,ADGRF1,WDR62,TBXAS1,REXO5,UACA,CHAF1A,CENPU,SMC4,PRC1,LMNB1,FANCI,DHRS9,CORO6,ALOXE3,SKA3,CDC6,SLC16A7,CDH17,AURKB
Gene Family	1049	RecQ like helicases	genenames.org	0.003317	0.04688	2	5	RECQL4,BLM
Transcription Factor Binding Site	M34471	POU2AF1_TARGET_GENES	MSigDB	0.00337	0.03391	30	922	HMX2,CHML,CEP128,CDC45,TYMS,SORBS2,SGK1,AOX1,ATAD2,RHOH,UBE2T,TSPAN13,ATP1A3,KIF18B,CENPJ,DLGAP5,SLC39A8,CDCA2,ANTXR2,KIF15,BRCA2,AK5,BUB1,SGO2,BTBD11,PIM2,CENPU,PKMYT1,TIAM1,EGR2
Transcription Factor Binding Site	GTGACGY_V$E4F1_Q6	GTGACGY_V$E4F1_Q6	TFBS	0.003398	0.03391	19	496	HK2,ADRB2,GMPPB,ZNF367,FOSB,PHF7,XRCC2,SLC9A5,PKIB,EDEM1,PLK4,PPARGC1A,BRCA2,SCG2,NTRK2,SLC6A15,EGR1,EGR2,EGR3
Transcription Factor Binding Site	CACGTG_V$MYC_Q2	CACGTG_V$MYC_Q2	TFBS	0.003419	0.03391	27	803	CDKN2C,ETV1,MCM2,HOXC12,FEN1,SFXN2,DNAJB5,SGK1,RHOBTB3,SLC9A5,PRKCH,MXD3,EME1,MCM8,IQGAP2,SLC38A5,ARMCX2,BDNF,GJA1,PPARGC1A,MANF,NPTX1,SLC6A15,OPRD1,LMNB1,ATAD3A,TLL1
Transcription Factor Binding Site	M30238	ZBTB18_TARGET_GENES	MSigDB	0.003434	0.03391	28	843	VGLL3,ARSK,CYGB,ANKRD18B,SYCE2,ANLN,RAD54L,TNC,PPM1K,TSPAN13,EDEM1,CDCA5,MXD3,RAD18,WDR4,IQGAP2,NCAM1,UNC13D,SLC39A8,BRCA1,CACNA1G,DNMT1,REXO5,NTRK2,AMDHD1,TTLL7,LIG1,ATAD3A
Transcription Factor Binding Site	V$POU1F1_Q6	V$POU1F1_Q6	TFBS	0.003521	0.03444	10	189	TRPM8,FLRT3,ANK3,CDC42EP3,UHRF1,PRKCH,SPTB,PTHLH,DPYD,CD68
Gene Family	1167	RNA binding motif containing|DNA helicases	genenames.org	0.003563	0.0472	3	17	BRIP1,RTEL1,HELLS
GO: Cellular Component	GO:0031617	NMS complex		0.003599	0.03815	2	4	SPC25,SPC24
GO: Cellular Component	GO:0031262	Ndc80 complex		0.003599	0.03815	2	4	SPC25,SPC24
Transcription Factor Binding Site	M30149	RYBP_TARGET_GENES	MSigDB	0.003604	0.03491	52	1858	DPF1,CCDC18,PDZD7,MCM10,HMX2,RRM2,STRIP2,WNT5B,HROB,FGF13,OTULINL,AGAP2,TICRR,SLC4A8,ANK3,DLL4,TNC,SFMBT2,KIF20B,IGF2,NDRG4,CYP1A1,NKX6-2,IQGAP2,RTEL1,PCLAF,DDN,KIF4A,NCAM1,GCGR,BDNF,BRCA1,BRCA2,ST3GAL5,AK5,PXN,BTBD11,RAB27B,WDR62,KNL1,NPTX1,CALM3,HAUS5,AFF3,CENPU,E2F2,TTLL7,EGR3,EXO1,CORO6,ALOXE3,HELLS
GO: Cellular Component	GO:0034663	endoplasmic reticulum chaperone complex		0.003656	0.03816	3	13	SDF2L1,PDIA4,DNAJB11
Transcription Factor Binding Site	M29941	DLX2_TARGET_GENES	MSigDB	0.003672	0.03524	13	287	COL17A1,STARD4,ANK3,FERMT1,SCARA5,MYO10,EML6,GLRX,SGO2,NFKBIZ,LMO7,SYTL5,CDH17
Transcription Factor Binding Site	M40707	TOX4_TARGET_GENES	MSigDB	0.003793	0.03592	10	191	HROB,TICRR,AGR2,RAD51AP1,HSPB6,KNTC1,DHFR,GLRX,ANP32E,TOP2A
Transcription Factor Binding Site	M40734	LHX2_TARGET_GENES	MSigDB	0.003821	0.03592	36	1177	CDKN2C,SPC25,STYK1,STRIP2,TYMS,FEN1,TJP2,SDF2L1,SGK1,ATAD2,DENND3,PKIB,CDCA5,TNIK,CDCA3,CYP1B1,PCLAF,MYO10,ITGA1,CENPK,NCAPG,BUB1B,CCDC163,KIF14,BTBD11,WDR62,CENPU,AMDHD1,E2F2,TIAM1,LMO7,SYTL5,EXO1,SKA3,CDC6,CDH17
Transcription Factor Binding Site	V$EGR_Q6	V$EGR_Q6	TFBS	0.003864	0.03592	11	223	HK2,DNAJB5,DLL4,SLC9A5,SPTB,AK5,ANP32E,CALR,EGR1,EGR2,REPS2
Transcription Factor Binding Site	V$E2F_01	V$E2F_01	TFBS	0.003918	0.03592	5	55	E2F7,MCM2,MCM4,DNMT1,E2F1
Transcription Factor Binding Site	V$CP2_02	V$CP2_02	TFBS	0.003936	0.03592	10	192	ETV1,GMPPB,ZNF367,CDC42EP3,PRKCH,STARD13,PTHLH,BDNF,DHH,NHS
Transcription Factor Binding Site	M30219	UBN1_TARGET_GENES	MSigDB	0.003952	0.03592	50	1779	GDF5,ETV1,HMGB2,MND1,TLR6,CEP128,ANKRD18B,TUBA1B,FASN,RASGRP3,AMOTL1,FEN1,DNAJC12,FST,SDHA,ANK3,TNC,SGK1,POLD1,SMC2,SLC2A1,SPAG5,TPX2,CEP152,DCBLD2,CYP1B1,CCP110,PHF19,MYO10,UGGT1,ITGA1,NCAPG2,SLC39A8,BLM,AK5,DHFR,GLRX,ANP32E,FHIP1A,KIF2C,CENPU,E2F2,PRC1,MSTO1,LIG1,EGR2,ARHGEF39,CDA,EMP1,AURKB
Transcription Factor Binding Site	V$NFKB_C	V$NFKB_C	TFBS	0.003996	0.036	11	224	EPHB6,CCDC8,AMOTL1,MAML2,RAD18,SPTB,PTHLH,BDNF,UACA,EGR2,EGR3
Transcription Factor Binding Site	V$POU6F1_01	V$POU6F1_01	TFBS	0.004082	0.03645	10	193	ETV1,FABP4,FGF13,LRRC15,NCAM1,SLC12A8,PPARGC1A,NTNG2,SCG2,TLL1
Transcription Factor Binding Site	V$HNF1_01	V$HNF1_01	TFBS	0.004388	0.03873	10	195	ANPEP,HTR7,NLGN1,ASB4,BDNF,TBXAS1,DPYD,RALGPS2,EGR1,CDH17
Transcription Factor Binding Site	M40838	BARHL1_TARGET_GENES	MSigDB	0.004413	0.03873	35	1146	ACAT2,ZGRF1,STYK1,RRM1,FANCD2,PLAA,ANLN,FOXM1,TICRR,COL17A1,AGR2,PON3,PKIB,KIF18B,CDCA5,EME1,RAD18,WDR4,INCENP,IQGAP2,CENPL,CENPK,KIF15,BRCA1,DHFR,BUB1B,CCDC163,DNMT1,HAUS5,NUCB2,WDHD1,LMO7,ALOXE3,SKA3,HELLS
Transcription Factor Binding Site	V$CREBP1_Q2	V$CREBP1_Q2	TFBS	0.004547	0.03958	10	196	FGF13,FLRT3,ZNF367,FOSB,PPARGC1A,SCG2,NPTX1,EGR1,EGR2,EGR3
GO: Cellular Component	GO:0045120	pronucleus		0.004861	0.04999	4	28	CENPF,SLC2A1,BLM,CBX1
Transcription Factor Binding Site	V$CREB_Q3	V$CREB_Q3	TFBS	0.00488	0.04212	10	198	CDKN2C,SPRY2,RRM1,HSPB6,NCAM1,PPARGC1A,SEC24D,BTBD11,CACNA1G,SLC38A4
Transcription Factor Binding Site	CTAWWWATA_V$RSRFC4_Q2	CTAWWWATA_V$RSRFC4_Q2	TFBS	0.00502	0.04276	13	298	RASGRP3,COL13A1,RHOBTB3,ITGA10,CDC42EP3,SLC9A5,ASB4,MYH3,SPTB,SLC12A8,STC1,PPARGC1A,EGR2
Transcription Factor Binding Site	V$SRY_02	V$SRY_02	TFBS	0.005053	0.04276	10	199	MCM7,FST,FN1,CDC42EP3,MDGA1,SLC12A8,STC1,ADGRF1,E2F1,TIAM1
Transcription Factor Binding Site	V$FAC1_01	V$FAC1_01	TFBS	0.005079	0.04276	9	168	SRPX,SGK1,BRCA1,CACNA1G,TBXAS1,PIM2,CALM3,NTRK2,REPS2
Transcription Factor Binding Site	RRCCGTTA_UNKNOWN	RRCCGTTA_UNKNOWN	TFBS	0.0053	0.04413	5	59	PHF7,CYP1B1,NCAM1,SUV39H1,EGR3
Transcription Factor Binding Site	TGTTTGY_V$HNF3_Q6	TGTTTGY_V$HNF3_Q6	TFBS	0.005351	0.04413	21	594	EYA2,SGK1,FOSB,ASB4,SNCG,IQGAP2,NCAM1,UNC13D,NDUFB8,GIPR,BRCA1,NOS3,TBXAS1,SLC38A4,E2F1,TERT,EGR2,TLL1,CD68,ALOXE3,REPS2
Transcription Factor Binding Site	M40737	BRCA2_TARGET_GENES	MSigDB	0.005374	0.04413	41	1416	CDKN2C,GDF5,CENPE,ATAD5,MCM4,MCM7,STRIP2,CDC45,TYMS,ASPM,TJP2,TNC,SGK1,POLD1,SPAG5,CATSPER1,CEP72,TPX2,IFT122,MCTP2,STARD13,DOCK4,DNAJB11,CENPJ,WDR4,PCLAF,DLGAP5,NDUFB8,BLM,RTKN2,ANP32E,SGO2,DNMT1,CALM3,CENPU,SLC6A15,TTLL7,CEP55,LIPE,FANCI,HELLS
Transcription Factor Binding Site	V$NRF2_Q4	V$NRF2_Q4	TFBS	0.005415	0.04413	10	201	F2RL2,TEX19,HSPG2,RHOH,SNCG,SEC24D,TBXAS1,SYT2,SLC16A6,TLL1
Transcription Factor Binding Site	M29930	CREB3L4_TARGET_GENES	MSigDB	0.005501	0.04449	41	1418	MNS1,RRM1,RRM2,TYMS,CLPTM1L,PLAA,PRELID2,PIMREG,COL17A1,PRADC1,FERMT1,CENPO,GINS4,PHF7,AREG,OSBPL3,MVD,MYO1D,LRRC45,UNC13D,ARHGAP11A,SLC39A8,SLC52A3,CDCA2,DHFR,ANP32E,WDR62,DNMT1,KIF2C,REXO5,CALM3,AMDHD1,NFKBIZ,ZWINT,LIPE,SLC16A6,LMNB1,LMO7,ATAD3A,SKA3,AURKB
Transcription Factor Binding Site	M30244	ZFHX3_TARGET_GENES	MSigDB	0.005648	0.0453	51	1857	CENPW,MNS1,CENPE,ARSK,SPC25,CCDC18,MCM4,MCM7,CDC45,TICRR,STARD4,TNC,STIL,SMC2,ATAD2,ARHGDIB,IGF2,UBE2T,HSPB6,POLQ,CDCA5,STARD13,RIBC2,PCLAF,PBK,SLC12A8,CENPK,CDCA2,BRCA1,ST3GAL5,GLRX,KIF11,DNMT1,KNL1,KIF2C,ZNF695,UACA,CALM3,CENPU,E2F2,ORC1,TIAM1,EGR1,TK1,HASPIN,EMP1,NUDT15,TOP2A,MAD2L1,BORA,HELLS
Transcription Factor Binding Site	V$CREB_Q4_01	V$CREB_Q4_01	TFBS	0.005691	0.0453	9	171	CENPE,DNAJB5,ZNF367,FOSB,AREG,PLK4,SCG2,NPTX1,EGR2
Transcription Factor Binding Site	M40694	ZBTB24_TARGET_GENES	MSigDB	0.005743	0.04537	45	1595	HMGB2,RAET1E,CEP128,DSN1,FANCA,FANCD2,ST3GAL6,MARCHF4,SLC4A8,GMFG,CENPO,SMC2,ATAD2,APOBEC3B,ARHGDIB,PRKCH,ATP1A3,POLQ,MCTP2,PLK4,CYP1A1,PRSS3,PCLAF,UGGT1,BDH1,FAM111B,ANTXR2,SCG2,MYPN,BUB1B,CCDC163,ADGRF1,RAB3B,CLEC2B,ATP8B3,ZNF695,UACA,NFKBIZ,CIT,TTLL7,ARHGEF39,ATAD3A,TLL1,TMEM143,MAD2L1
Transcription Factor Binding Site	V$HNF3ALPHA_Q6	V$HNF3ALPHA_Q6	TFBS	0.006129	0.04785	9	173	FABP4,FGF13,COL13A1,SGK1,CDC42EP3,SLC39A8,TBXAS1,EGR2,REPS2
Transcription Factor Binding Site	V$GATA6_01	V$GATA6_01	TFBS	0.006197	0.04785	10	205	FST,SFRP1,CDC42EP3,ATP6V0A4,STC1,PPARGC1A,KCNJ15,CARD6,DIAPH3,RBPMS
Transcription Factor Binding Site	V$STAT_Q6	V$STAT_Q6	TFBS	0.006197	0.04785	10	205	DGKH,QPCT,FLRT3,AGAP2,FN1,ANK3,FOSB,SLC38A5,PTHLH,PPARGC1A
Transcription Factor Binding Site	M40706	FOXH1_TARGET_GENES	MSigDB	0.006377	0.04888	29	924	CDKN2C,ACADVL,ETV1,F2RL2,TJP2,FGF13,LRRC34,SORBS2,COL13A1,ANK3,CDC42EP3,OSBPL3,ANKRD1,PRKCH,IFT122,STARD13,DOCK4,CENPJ,WDR4,EXPH5,SLC12A8,BDNF,ANP32E,KIFC1,RBPMS,RGS7,CCNF,WDHD1,CKAP2L
Transcription Factor Binding Site	TCCCRNNRTGC_UNKNOWN	TCCCRNNRTGC_UNKNOWN	TFBS	0.006506	0.04927	8	144	ACADVL,PLK1,CCDC150,CCP110,BUB1B,NOS3,KIF11,LIG1
Transcription Factor Binding Site	RAAGNYNNCTTY_UNKNOWN	RAAGNYNNCTTY_UNKNOWN	TFBS	0.006571	0.04927	7	115	FST,AGAP2,ASB4,ITGA1,BDNF,PPARGC1A,SOX21
Transcription Factor Binding Site	V$STAT6_01	V$STAT6_01	TFBS	0.00662	0.04927	10	207	AMOTL1,SFXN2,FGF13,FLRT3,FST,HSPG2,FN1,SGK1,ITGA2,STC1
Transcription Factor Binding Site	V$STAT4_01	V$STAT4_01	TFBS	0.00662	0.04927	10	207	FN1,SGK1,PRKCH,DOCK4,NCAM1,BDNF,PPARGC1A,DHH,CALR,TLL1

## Sheet: Figures
Category	ID	Name	-LOG10 FDR
GO: Biological Process	GO:0045786	negative regulation of cell cycle	5.36734
GO: Biological Process	GO:0045930	negative regulation of mitotic cell cycle	5.4988
GO: Biological Process	GO:1901988	negative regulation of cell cycle phase transition	5.56368
GO: Biological Process	GO:0051784	negative regulation of nuclear division	6.14327
GO: Biological Process	GO:0010948	negative regulation of cell cycle process	6.38552
GO: Biological Process	GO:0045839	negative regulation of mitotic nuclear division	7.04537
GO: Biological Process	GO:0045841	negative regulation of mitotic metaphase/anaphase transition	8.37768
GO: Biological Process	GO:1905819	negative regulation of chromosome separation	8.86967
GO: Biological Process	GO:0033048	negative regulation of mitotic sister chromatid segregation	9.11109
GO: Biological Process	GO:1901987	regulation of cell cycle phase transition	9.23107
GO: Biological Process	GO:0010564	regulation of cell cycle process	15.4824
GO: Biological Process	GO:0006260	DNA replication	19.9776
GO: Biological Process	GO:0051301	cell division	25.0912
GO: Biological Process	GO:0000278	mitotic cell cycle	40.075
GO: Biological Process	GO:0000280	nuclear division	41.119
Pathway	1269763	Cell Cycle Checkpoints	4.70575
Pathway	1269741	G1 to S cell cycle control	4.88807
Pathway	1269875	M/G1 Transition	5.06389
Pathway	1269810	DNA Replication Pre-Initiation	5.06389
Pathway	1269774	Cell cycle	5.84924
Pathway	1269509	G1/S Transition	6.16539
Pathway	137934	E2F transcription factor network	6.70224
Pathway	1269772	E2F transcription factor network	6.70224
Pathway	M40	G1/S-Specific Transcription	7.26801
Pathway	1269768	RHO GTPase Effectors	7.82857
Pathway	M7963	E2F mediated regulation of DNA replication	7.89517
Pathway	1269832	DNA Replication	8.20663
Pathway	1269831	M Phase	9.04326
Pathway	M39627	Cell Cycle, Mitotic	27.712
Pathway	1269742	Cell Cycle	31.3834
