# Supplementary material for: Acidic Growth Conditions Promote Epithelial-to-Mesenchymal Transition to Select More Aggressive PDAC Cell Phenotypes In Vitro
Source: Cancers (Basel). 2023 Apr 30;15(9):2572. doi: 10.3390/cancers15092572 (PMC10177299; doi:10.3390/cancers15092572)
Supplement: Supplementary file 1 [file cancers-15-02572-s001.zip › Supplementary File S8 - GO analysis PANC-1 - pHe- selected + 7.4 vs Ctrl - Upregulated.xlsx]

## Sheet: ToppFun_Selected_vs_Ctrl_Up
Category	ID	Name	Source	p-value	q-value FDR B&H	Hit Count in Query List	Hit Count in Genome	Hit in Query List	Note
Pathway	1269312	Interferon alpha/beta signaling	BioSystems: REACTOME	1.654e-14	3.194e-11	18	69	USP18,HLA-B,HLA-F,IRF9,IFI27,IFI35,IFIT1,IFIT3,ISG15,XAF1,IFI6,MX1,IRF1,IRF5,IRF7,BST2,OAS1,OAS2
GO: Biological Process	GO:0060337	type I interferon signaling pathway		2.071e-13	7.208e-10	19	98	USP18,DDX58,HLA-B,HLA-F,IRF9,IFI27,IFI35,IFIT1,IFIT3,ISG15,XAF1,IFI6,MX1,IRF1,IRF5,IRF7,BST2,OAS1,OAS2
Gene Family	20	Clustered protocadherins	genenames.org	2.995e-12	5.361e-10	14	64	PCDHB16,PCDHB14,PCDHB13,PCDHB12,PCDHB11,PCDHB9,PCDHB8,PCDHB6,PCDHB3,PCDHB2,PCDHA13,PCDHA12,PCDHA11,PCDHA10
Pathway	1269311	Interferon Signaling	BioSystems: REACTOME	2.129e-13	2.055e-10	27	202	USP18,DDX58,HLA-B,HLA-F,TRIM29,TRIM22,IRF9,ICAM1,IFI27,IFI35,IFIT1,IFIT3,IFNGR1,ISG15,XAF1,IFI6,MX1,GBP1,GBP3,IRF1,IRF5,IRF7,GBP4,BST2,TRIM2,OAS1,OAS2
GO: Biological Process	GO:0071357	cellular response to type I interferon		2.513e-13	7.208e-10	19	99	USP18,DDX58,HLA-B,HLA-F,IRF9,IFI27,IFI35,IFIT1,IFIT3,ISG15,XAF1,IFI6,MX1,IRF1,IRF5,IRF7,BST2,OAS1,OAS2
Domain	PF08266	Cadherin_2	Pfam	9.118e-13	8.945e-10	16	65	PCDH20,PCDHB16,PCDHB14,PCDHB13,PCDHB12,PCDHB11,PCDHB9,PCDHB8,PCDHB6,PCDHB3,PCDHB2,PCDHA13,PCDHA12,PCDHA11,PCDHA10,PCDH1
Domain	IPR013164	Cadherin_N	InterPro	9.118e-13	8.945e-10	16	65	PCDH20,PCDHB16,PCDHB14,PCDHB13,PCDHB12,PCDHB11,PCDHB9,PCDHB8,PCDHB6,PCDHB3,PCDHB2,PCDHA13,PCDHA12,PCDHA11,PCDHA10,PCDH1
Gene Family	864	Histones	genenames.org	1.294e-11	1.158e-09	17	116	H2AC13,H2AC6,H2AC18,H2BC6,H2BC4,H2BC21,H3C6,H3C10,H4C8,H4C14,MACROH2A2,H2BC12,H2AW,H2AC11,H1-2,H2AC8,H2BC5
GO: Biological Process	GO:0034340	response to type I interferon		6.391e-13	1.222e-09	19	104	USP18,DDX58,HLA-B,HLA-F,IRF9,IFI27,IFI35,IFIT1,IFIT3,ISG15,XAF1,IFI6,MX1,IRF1,IRF5,IRF7,BST2,OAS1,OAS2
Domain	PF00028	Cadherin	Pfam	9.668e-12	4.359e-09	19	113	PCDH20,PCDHB16,PCDHB14,PCDHB13,PCDHB12,PCDHB11,PCDHB9,PCDHB8,PCDHB6,PCDHB3,PCDHB2,PCDHA13,PCDHA12,PCDHA11,PCDHA10,RET,CDH1,PCDH1,CDH3
Domain	2.60.40.60	-	Gene3D	1.136e-11	4.359e-09	19	114	PCDH20,PCDHB16,PCDHB14,PCDHB13,PCDHB12,PCDHB11,PCDHB9,PCDHB8,PCDHB6,PCDHB3,PCDHB2,PCDHA13,PCDHA12,PCDHA11,PCDHA10,RET,CDH1,PCDH1,CDH3
Domain	PS50268	CADHERIN_2	PROSITE	1.136e-11	4.359e-09	19	114	PCDH20,PCDHB16,PCDHB14,PCDHB13,PCDHB12,PCDHB11,PCDHB9,PCDHB8,PCDHB6,PCDHB3,PCDHB2,PCDHA13,PCDHA12,PCDHA11,PCDHA10,RET,CDH1,PCDH1,CDH3
Domain	SM00112	CA	SMART	1.333e-11	4.359e-09	19	115	PCDH20,PCDHB16,PCDHB14,PCDHB13,PCDHB12,PCDHB11,PCDHB9,PCDHB8,PCDHB6,PCDHB3,PCDHB2,PCDHA13,PCDHA12,PCDHA11,PCDHA10,RET,CDH1,PCDH1,CDH3
Domain	IPR015919	Cadherin-like	InterPro	1.561e-11	4.376e-09	19	116	PCDH20,PCDHB16,PCDHB14,PCDHB13,PCDHB12,PCDHB11,PCDHB9,PCDHB8,PCDHB6,PCDHB3,PCDHB2,PCDHA13,PCDHA12,PCDHA11,PCDHA10,RET,CDH1,PCDH1,CDH3
GO: Biological Process	GO:0045087	innate immune response		3.089e-12	4.43e-09	63	1141	IL34,USP18,DDX58,HLA-B,HLA-F,MR1,TRIM29,TRIM22,IRF9,H2AC6,H2BC6,H2BC4,H2BC21,ATAD3C,CCL2,PLCG2,MMP2,CCL20,H2BC12,UBD,DDX60,ICAM1,APOE,APOL1,IFI27,IFI35,SP110,IFIT1,IFIT3,IFNGR1,ISG15,CD24,XAF1,IFI6,MX1,SOD2,ADGRB1,PSMB9,GBP1,GBP3,IRF1,IRF5,IRF7,CFB,IFIH1,H2AW,SMPDL3B,GBP4,BST2,C3,C4A,C4B,PARP9,TAP1,DRD2,CASP1,OAS1,OAS2,CXCL16,GRN,LGALS9,H2BC5,CD74
Domain	IPR002126	Cadherin	InterPro	2.131e-11	5.225e-09	19	118	PCDH20,PCDHB16,PCDHB14,PCDHB13,PCDHB12,PCDHB11,PCDHB9,PCDHB8,PCDHB6,PCDHB3,PCDHB2,PCDHA13,PCDHA12,PCDHA11,PCDHA10,RET,CDH1,PCDH1,CDH3
Transcription Factor Binding Site	KRCTCNNNNMANAGC_UNKNOWN	KRCTCNNNNMANAGC_UNKNOWN	TFBS	9.999e-12	9.729e-09	13	61	H2AC13,H2AC6,H2BC6,H2BC4,H2BC21,H3C6,H3C10,H2BC12,H2AW,H2AC11,H1-2,H2AC8,H2BC5
Domain	IPR020894	Cadherin_CS	InterPro	4.672e-11	1.019e-08	18	109	PCDH20,PCDHB16,PCDHB14,PCDHB13,PCDHB12,PCDHB11,PCDHB9,PCDHB8,PCDHB6,PCDHB3,PCDHB2,PCDHA13,PCDHA12,PCDHA11,PCDHA10,CDH1,PCDH1,CDH3
Pathway	M39363	Type II interferon signaling (IFNG)	MSigDB C2 BIOCARTA (v7.5.1)	2.455e-11	1.58e-08	12	37	HLA-B,IRF9,H4C14,ICAM1,IFNGR1,ISG15,IFI6,PSMB9,GBP1,IRF1,TAP1,OAS1
Domain	PS00232	CADHERIN_1	PROSITE	8.694e-11	1.706e-08	18	113	PCDH20,PCDHB16,PCDHB14,PCDHB13,PCDHB12,PCDHB11,PCDHB9,PCDHB8,PCDHB6,PCDHB3,PCDHB2,PCDHA13,PCDHA12,PCDHA11,PCDHA10,CDH1,PCDH1,CDH3
GO: Biological Process	GO:0007156	homophilic cell adhesion via plasma membrane adhesion molecules		3.805e-11	4.365e-08	23	197	PCDH20,PCDHB16,TENM4,VSTM2L,PALLD,PCDHB14,PCDHB13,PCDHB12,PCDHB11,PCDHB9,PCDHB8,PCDHB6,PCDHB3,PCDHB2,PCDHA13,PCDHA12,PCDHA11,PCDHA10,RET,ROBO2,CDH1,PCDH1,CDH3
GO: Biological Process	GO:0034341	response to interferon-gamma		2.379e-10	2.274e-07	24	235	DDX58,HLA-B,HLA-F,TRIM22,IRF9,CCL2,CCL20,UBD,ICAM1,IFNGR1,GBP1,GBP3,IRF1,IRF5,IRF7,GBP4,BST2,PARP9,CASP1,OAS1,OAS2,CXCL16,LGALS9,CD74
Pathway	83122	Systemic lupus erythematosus	BioSystems: KEGG	2.686e-10	1.297e-07	19	133	H2AC13,H2AC6,H2AC18,H2BC6,H2BC4,H2BC21,H3C6,H3C10,H4C8,H4C14,MACROH2A2,H2BC12,H2AW,C3,C4A,C4B,H2AC11,H2AC8,H2BC5
GO: Biological Process	GO:0098742	cell-cell adhesion via plasma-membrane adhesion molecules		3.737e-10	3.062e-07	28	324	ICAM1,PCDH20,PCDHB16,TENM4,VSTM2L,CD24,PALLD,MMP24,ADGRL3,PCDHB14,PCDHB13,PCDHB12,PCDHB11,PCDHB9,PCDHB8,PCDHB6,PCDHB3,PCDHB2,PCDHA13,PCDHA12,PCDHA11,PCDHA10,RET,LGALS9,ROBO2,CDH1,PCDH1,CDH3
GO: Biological Process	GO:0098542	defense response to other organism		4.684e-10	3.359e-07	68	1446	IL34,USP18,DDX58,HLA-B,DRAM1,HLA-F,MR1,TRIM29,TRIM22,IRF9,H2AC6,H2BC6,H2BC4,H2BC21,ATAD3C,CCL2,PLCG2,MMP2,CCL20,H2BC12,UBD,DDX60,ANXA3,ICAM1,APOE,APOL1,IFI27,BATF2,IFI35,SP110,IFIT1,IFIT3,IFNGR1,ISG15,CD24,XAF1,IFI6,MX1,SOD2,IL15,ADGRB1,PSMB9,GBP1,GBP3,IRF1,IRF5,IRF7,CFB,IFIH1,H2AW,RNF125,SMPDL3B,GBP4,BST2,C3,C4A,C4B,PARP9,TAP1,DRD2,CASP1,OAS1,OAS2,CXCL16,GRN,LGALS9,H2BC5,CD74
GO: Cellular Component	GO:0000786	nucleosome		4.924e-10	2.989e-07	17	118	H2AC13,H2AC6,H2AC18,H2BC6,H2BC4,H2BC21,H3C6,H3C10,H4C8,H4C14,MACROH2A2,H2BC12,H2AW,H2AC11,H1-2,H2AC8,H2BC5
Pathway	1269314	Interferon gamma signaling	BioSystems: REACTOME	5.023e-10	1.871e-07	16	94	HLA-B,HLA-F,TRIM29,TRIM22,IRF9,ICAM1,IFNGR1,GBP1,GBP3,IRF1,IRF5,IRF7,GBP4,TRIM2,OAS1,OAS2
Pathway	M4741	Systemic lupus erythematosus	MSigDB C2 BIOCARTA (v7.5.1)	5.815e-10	1.871e-07	19	139	H2AC13,H2AC6,H2AC18,H2BC6,H2BC4,H2BC21,H3C6,H3C10,H4C8,H4C14,MACROH2A2,H2BC12,H2AW,C3,C4A,C4B,H2AC11,H2AC8,H2BC5
Pathway	1269310	Cytokine Signaling in Immune system	BioSystems: REACTOME	8.886e-10	2.209e-07	47	760	IL34,USP18,IL32,CEBPD,DDX58,HLA-B,HLA-F,TRIM29,TRIM22,IRF9,H3C6,H3C10,CCL2,FGFR2,MMP2,CCL20,FOXO1,ICAM1,IFI27,IFI35,IFIT1,IFIT3,IFNGR1,ISG15,XAF1,MAP2K6,IFI6,IL7,MX1,IL15,TNFRSF9,PSMB9,GBP1,GBP3,IRF1,IRF5,IRF7,GBP4,BST2,TRIM2,NRTN,CASP1,OAS1,OAS2,RET,LGALS9,LTB
Pathway	P00012	Cadherin signaling pathway	PantherDB	9.152e-10	2.209e-07	20	159	FZD6,WNT6,PCDH20,PCDHB16,WNT10A,PCDHB14,PCDHB13,PCDHB12,PCDHB11,PCDHB8,PCDHB6,PCDHB3,PCDHB2,PCDHA13,PCDHA12,PCDHA11,PCDHA10,CDH1,PCDH1,CDH3
Pathway	M39748	Immune response to tuberculosis	MSigDB C2 BIOCARTA (v7.5.1)	1.169e-09	2.508e-07	9	23	IRF9,IFI35,IFIT1,IFIT3,IFNGR1,MX1,IRF1,TAP1,OAS1
GO: Cellular Component	GO:0044815	DNA packaging complex		1.394e-09	4.231e-07	17	126	H2AC13,H2AC6,H2AC18,H2BC6,H2BC4,H2BC21,H3C6,H3C10,H4C8,H4C14,MACROH2A2,H2BC12,H2AW,H2AC11,H1-2,H2AC8,H2BC5
GO: Biological Process	GO:0019221	cytokine-mediated signaling pathway		2.385e-09	1.451e-06	47	852	IL34,USP18,TRAF1,IL32,CEBPA,CEBPD,DDX58,HLA-B,HLA-F,F3,TRIM22,IRF9,H3C6,H3C10,CCL2,MMP2,CCL20,FOXO1,ICAM1,IFI27,IFI35,IFIT1,IFIT3,IFNGR1,ISG15,CD24,XAF1,IFI6,IL7,MX1,SOD2,IL15,TNFRSF9,PSMB9,GBP1,IRF1,IRF5,IRF7,BST2,NFKBIA,PARP9,CASP1,OAS1,OAS2,CD74,LTB,PADI2
GO: Biological Process	GO:0050808	synapse organization		2.529e-09	1.451e-06	37	576	CACNA2D2,NLGN3,ZDHHC15,NTN1,FGFR2,COL4A5,SEMA4D,PPP1R9A,APOE,PCDHB16,SHANK2,RIMS4,PALLD,SEMA3E,ADGRB1,GLRB,SYN1,C3,ADGRL3,CACNA1D,DRD2,DOK7,PCDHB14,PCDHB13,PCDHB11,PCDHB9,PCDHB8,PCDHB6,PCDHB3,PCDHB2,GRN,EFNA1,LMX1B,CBLN2,ROBO2,CDH1,EPHA4
Pathway	1270436	HDACs deacetylate histones	BioSystems: REACTOME	4.462e-09	8.616e-07	15	94	H2AC13,H2AC6,H2AC18,H2BC6,H2BC4,H2BC21,H3C6,H3C10,H4C8,H4C14,H2BC12,H2AW,H2AC11,H2AC8,H2BC5
GO: Cellular Component	GO:0031012	extracellular matrix		4.952e-09	8.167e-07	40	675	COL26A1,MATN3,EMID1,CHI3L1,F3,SERPINA1,FBN1,NTN1,FGFR2,MMP2,MMP11,PLXNA2,COL4A5,COL4A6,COL6A2,COL12A1,COL16A1,ANXA3,WNT6,ICAM1,RTN4RL1,APOE,IGFBP7,LRIG1,CTSD,IL7,COL25A1,TINAGL1,MMP24,BMP7,MAMDC2,INHBE,LGALS9,ADAMTS12,TGFBR3,LINGO1,MEGF6,PCSK6,ENTPD2,LGR6
GO: Cellular Component	GO:0030312	external encapsulating structure		5.382e-09	8.167e-07	40	677	COL26A1,MATN3,EMID1,CHI3L1,F3,SERPINA1,FBN1,NTN1,FGFR2,MMP2,MMP11,PLXNA2,COL4A5,COL4A6,COL6A2,COL12A1,COL16A1,ANXA3,WNT6,ICAM1,RTN4RL1,APOE,IGFBP7,LRIG1,CTSD,IL7,COL25A1,TINAGL1,MMP24,BMP7,MAMDC2,INHBE,LGALS9,ADAMTS12,TGFBR3,LINGO1,MEGF6,PCSK6,ENTPD2,LGR6
Domain	IPR032455	Cadherin_C	InterPro	2.57e-08	4.201e-06	10	42	PCDHB16,PCDHB14,PCDHB13,PCDHB12,PCDHB11,PCDHB9,PCDHB8,PCDHB6,PCDHB3,PCDHB2
Domain	PF16492	Cadherin_C_2	Pfam	2.57e-08	4.201e-06	10	42	PCDHB16,PCDHB14,PCDHB13,PCDHB12,PCDHB11,PCDHB9,PCDHB8,PCDHB6,PCDHB3,PCDHB2
GO: Biological Process	GO:0060333	interferon-gamma-mediated signaling pathway		1.32e-08	6.884e-06	14	95	DDX58,HLA-B,HLA-F,TRIM22,IRF9,ICAM1,IFNGR1,GBP1,IRF1,IRF5,IRF7,PARP9,OAS1,OAS2
GO: Biological Process	GO:0007409	axonogenesis		1.755e-08	8.389e-06	41	732	MAP2,CDKL3,NLGN3,SEMA5B,NTN1,FGFR2,MMP2,PLXNA2,COL4A5,COL4A6,SEMA4D,COL6A2,RTN4RL1,APOE,FOXB1,TENM4,FEZ1,VSTM2L,SMO,PALLD,SEMA3E,ADGRB1,PARD6G,COL25A1,BMP7,NKX2-8,GLI1,GLI3,VAX1,DRD2,NRTN,GRN,RET,EFNA1,LINGO1,ROBO2,PAX6,LGR6,EN1,EPHA10,EPHA4
GO: Biological Process	GO:0071345	cellular response to cytokine stimulus		2.059e-08	8.449e-06	64	1453	IL34,USP18,TRAF1,IL32,MSC,CEBPA,CEBPD,DDX58,HLA-B,MAT2A,HLA-F,CHI3L1,F3,TRIM22,IRF9,H3C6,H3C10,CCL2,MMP2,CCL20,FOXO1,MRAS,ICAM1,APOE,IFI27,IFI35,IFIT1,IFIT3,IFNGR1,ISG15,CD24,XAF1,IFI6,IL7,MX1,SOD2,IL15,TNFRSF9,PSMB9,GBP1,GBP3,IRF1,IRF5,IRF7,PTGIS,GSDME,RNF125,GBP4,BST2,NFKBIA,PARP9,GFPT2,EGLN3,TRIM2,CASP1,OAS1,OAS2,LGALS9,ADAMTS12,ENTPD2,CD74,LTB,PAX6,PADI2
GO: Biological Process	GO:0034097	response to cytokine		2.062e-08	8.449e-06	68	1587	IL34,USP18,TRAF1,IL32,MSC,CEBPA,CEBPD,DDX58,HLA-B,MAT2A,HLA-F,CHI3L1,F3,TRIM22,IRF9,SERPINA1,H3C6,H3C10,CCL2,MMP2,CCL20,FOXO1,MRAS,UBD,ICAM1,APOE,IFI27,IFI35,IFIT1,IFIT3,IFNGR1,ISG15,CD24,XAF1,IFI6,IL7,MX1,SOD2,IL15,TNFRSF9,PSMB9,GBP1,GBP3,IRF1,IRF5,IRF7,PTGIS,IFIH1,GSDME,RNF125,GBP4,BST2,NFKBIA,PARP9,GFPT2,EGLN3,TRIM2,CASP1,OAS1,OAS2,CXCL16,LGALS9,ADAMTS12,ENTPD2,CD74,LTB,PAX6,PADI2
GO: Biological Process	GO:0061564	axon development		2.281e-08	8.722e-06	43	797	MAP2,CDKL3,NREP,NLGN3,SEMA5B,NTN1,FGFR2,MMP2,PLXNA2,COL4A5,COL4A6,SEMA4D,COL6A2,COL12A1,RTN4RL1,APOE,FOXB1,TENM4,FEZ1,VSTM2L,SMO,PALLD,SEMA3E,ADGRB1,PARD6G,COL25A1,BMP7,NKX2-8,GLI1,GLI3,VAX1,DRD2,NRTN,GRN,RET,EFNA1,LINGO1,ROBO2,PAX6,LGR6,EN1,EPHA10,EPHA4
Pathway	1269659	RNA Polymerase I Promoter Opening	BioSystems: REACTOME	2.468e-08	4.332e-06	12	64	H2AC6,H2AC18,H2BC6,H2BC4,H2BC21,H3C6,H3C10,H4C8,H4C14,H2BC12,H2AC8,H2BC5
GO: Biological Process	GO:0071346	cellular response to interferon-gamma		2.94e-08	1.054e-05	20	212	DDX58,HLA-B,HLA-F,TRIM22,IRF9,CCL2,CCL20,ICAM1,IFNGR1,GBP1,GBP3,IRF1,IRF5,IRF7,GBP4,PARP9,CASP1,OAS1,OAS2,LGALS9
Transcription Factor Binding Site	CAGGTG_V$E12_Q6	CAGGTG_V$E12_Q6	TFBS	1.762e-08	8.572e-06	64	1950	MSC,COL26A1,CACNA2D2,RASL12,FOXA1,ALX4,AXIN2,PIK3IP1,ZDHHC15,SERPINI1,GPR158,CCL20,MMP11,PLXNA2,IGSF3,FOXI1,VDR,DOC2B,COL12A1,ANK2,WNT6,FOXB1,SHANK2,LRIG1,RIMS4,OSR1,SP6,WNT10A,NALF2,IL7,GPRC5B,GABRA3,MYCL,LYPD6B,IRF1,NKAIN2,STK32A,BMP7,KCNB1,A4GALT,SEL1L3,DIO3,GMPR,SLC38A3,DOCK3,CACNA1D,EGLN3,KRT15,KRT17,DSP,PCDHA10,AP4S1,EFNA1,GUCY1A1,ZNF827,CRACDL,ENTPD2,TMOD1,LTB,PAX6,CDH1,PCDH1,CDH3,DMTN
Pathway	1269740	DNA methylation	BioSystems: REACTOME	3.547e-08	5.708e-06	12	66	H2AC6,H2AC18,H2BC6,H2BC4,H2BC21,H3C6,H3C10,H4C8,H4C14,H2BC12,H2AC8,H2BC5
GO: Biological Process	GO:0007416	synapse assembly		3.682e-08	1.242e-05	21	236	NLGN3,NTN1,SEMA4D,PPP1R9A,PCDHB16,SHANK2,ADGRB1,ADGRL3,DRD2,DOK7,PCDHB14,PCDHB13,PCDHB11,PCDHB9,PCDHB8,PCDHB6,PCDHB3,PCDHB2,CBLN2,ROBO2,CDH1
Pathway	1269513	Activated PKN1 stimulates transcription of AR (androgen receptor) regulated genes KLK2 and KLK3	BioSystems: REACTOME	5.031e-08	7.473e-06	12	68	H2AC6,H2AC18,H2BC6,H2BC4,H2BC21,H3C6,H3C10,H4C8,H4C14,H2BC12,H2AC8,H2BC5
GO: Biological Process	GO:0000904	cell morphogenesis involved in differentiation		5.631e-08	1.794e-05	52	1100	MAP2,CDKL3,POF1B,HOXA13,NLGN3,ZDHHC15,SEMA5B,NTN1,FGFR2,MMP2,PLXNA2,COL4A5,COL4A6,SEMA4D,COL6A2,PPP1R9A,RTN4RL1,APOE,IFNGR1,FOXB1,TENM4,SHANK2,FEZ1,VSTM2L,SMO,PALLD,SEMA3E,ADGRB1,PARD6G,GBP1,COL25A1,ST14,BMP7,NKX2-8,GLI1,GLI3,VAX1,DRD2,NRTN,GRN,RET,EFNA1,LINGO1,LZTS1,ROBO2,PAX6,LGR6,EN1,CDH1,EPHA10,DMTN,EPHA4
Pathway	1269738	SIRT1 negatively regulates rRNA Expression	BioSystems: REACTOME	7.049e-08	9.722e-06	12	70	H2AC6,H2AC18,H2BC6,H2BC4,H2BC21,H3C6,H3C10,H4C8,H4C14,H2BC12,H2AC8,H2BC5
GO: Biological Process	GO:0007155	cell adhesion		9.538e-08	2.88e-05	69	1686	IL32,COL26A1,HLA-F,FOXA1,TRIM29,NLGN3,FBN1,SERPINI1,MYL9,PKP2,CCL2,NTN1,VAV3,GPNMB,MMP2,PLXNA2,COL4A6,SEMA4D,COL6A2,COL12A1,COL16A1,ICAM1,PCDH20,PCDHB16,IFNGR1,TENM4,IGFBP7,FEZ1,VSTM2L,CD24,CSTA,PALLD,IL7,SEMA3E,IL15,ADGRB1,GBP1,IRF1,MMP24,BMP7,GLI3,ADGRL3,DSP,PCDHB14,PCDHB13,PCDHB12,PCDHB11,PCDHB9,PCDHB8,PCDHB6,PCDHB3,PCDHB2,PCDHA13,PCDHA12,PCDHA11,PCDHA10,PARD3B,RET,LGALS9,ADAMTS12,SSPN,EFNA1,C…
GO: Biological Process	GO:0016339	calcium-dependent cell-cell adhesion via plasma membrane cell adhesion molecules		1.118e-07	3.205e-05	11	65	PCDHB16,PCDHB14,PCDHB13,PCDHB11,PCDHB9,PCDHB8,PCDHB6,PCDHB3,PCDHB2,CDH1,PCDH1
Transcription Factor Binding Site	TTTNNANAGCYR_UNKNOWN	TTTNNANAGCYR_UNKNOWN	TFBS	6.366e-08	2.065e-05	13	121	H2AC13,H2AC6,H2BC6,H2BC4,H2BC21,H3C10,H2BC12,SMO,H2AW,H2AC11,H1-2,H2AC8,H2BC5
GO: Biological Process	GO:0048667	cell morphogenesis involved in neuron differentiation		1.303e-07	3.559e-05	45	909	MAP2,CDKL3,NLGN3,ZDHHC15,SEMA5B,NTN1,FGFR2,MMP2,PLXNA2,COL4A5,COL4A6,SEMA4D,COL6A2,PPP1R9A,RTN4RL1,APOE,FOXB1,TENM4,SHANK2,FEZ1,VSTM2L,SMO,PALLD,SEMA3E,ADGRB1,PARD6G,COL25A1,BMP7,NKX2-8,GLI1,GLI3,VAX1,DRD2,NRTN,GRN,RET,EFNA1,LINGO1,LZTS1,ROBO2,PAX6,LGR6,EN1,EPHA10,EPHA4
GO: Biological Process	GO:0009615	response to virus		1.521e-07	3.965e-05	29	453	DDX58,TRIM22,IRF9,ATAD3C,CCL2,DDX60,IFI27,IFIT1,IFIT3,IFNGR1,ISG15,IFI6,MX1,IL15,PSMB9,GBP1,GBP3,IRF1,IRF5,IRF7,IFIH1,GSDME,RNF125,BST2,NFKBIA,PARP9,OAS1,OAS2,LGALS9
Pathway	1269735	PRC2 methylates histones and DNA	BioSystems: REACTOME	1.558e-07	1.881e-05	12	75	H2AC6,H2AC18,H2BC6,H2BC4,H2BC21,H3C6,H3C10,H4C8,H4C14,H2BC12,H2AC8,H2BC5
Pathway	1269813	Condensation of Prophase Chromosomes	BioSystems: REACTOME	1.558e-07	1.881e-05	12	75	H2AC6,H2AC18,H2BC6,H2BC4,H2BC21,H3C6,H3C10,H4C8,H4C14,H2BC12,H2AC8,H2BC5
GO: Biological Process	GO:0140546	defense response to symbiont		1.742e-07	4.164e-05	24	329	DDX58,TRIM22,IRF9,ATAD3C,DDX60,IFI27,IFIT1,IFIT3,IFNGR1,ISG15,IFI6,MX1,IL15,GBP1,GBP3,IRF1,IRF5,IRF7,IFIH1,RNF125,BST2,PARP9,OAS1,OAS2
GO: Biological Process	GO:0051607	defense response to virus		1.742e-07	4.164e-05	24	329	DDX58,TRIM22,IRF9,ATAD3C,DDX60,IFI27,IFIT1,IFIT3,IFNGR1,ISG15,IFI6,MX1,IL15,GBP1,GBP3,IRF1,IRF5,IRF7,IFIH1,RNF125,BST2,PARP9,OAS1,OAS2
Pathway	1383084	ERCC6 (CSB) and EHMT2 (G9a) positively regulate rRNA expression	BioSystems: REACTOME	2.102e-07	2.263e-05	12	77	H2AC6,H2AC18,H2BC6,H2BC4,H2BC21,H3C6,H3C10,H4C8,H4C14,H2BC12,H2AC8,H2BC5
Pathway	1269602	Formation of the beta-catenin:TCF transactivating complex	BioSystems: REACTOME	2.138e-07	2.263e-05	13	92	AXIN2,H2AC6,H2AC18,H2BC6,H2BC4,H2BC21,H3C6,H3C10,H4C8,H4C14,H2BC12,H2AC8,H2BC5
Pathway	P00057	Wnt signaling pathway	PantherDB	2.227e-07	2.263e-05	24	305	AXIN2,FZD6,PLCB4,WNT6,PCDH20,PCDHB16,WNT10A,MYCL,PCDHB14,PCDHB13,PCDHB12,PCDHB11,PCDHB8,PCDHB6,PCDHB3,PCDHB2,PCDHA13,PCDHA12,PCDHA11,PCDHA10,EN1,CDH1,PCDH1,CDH3
GO: Biological Process	GO:0034330	cell junction organization		2.489e-07	5.711e-05	44	899	CACNA2D2,POF1B,NLGN3,ZDHHC15,PKP2,NTN1,FGFR2,COL4A5,SEMA4D,COL16A1,PPP1R9A,APOE,PCDHB16,SHANK2,RIMS4,PALLD,SEMA3E,ADGRB1,PARD6G,GLRB,SYN1,C3,ADGRL3,CACNA1D,DRD2,DSP,DOK7,PCDHB14,PCDHB13,PCDHB11,PCDHB9,PCDHB8,PCDHB6,PCDHB3,PCDHB2,GRN,EFNA1,LMX1B,CBLN2,ROBO2,CDH1,CDH3,DMTN,EPHA4
Pathway	1269512	RHO GTPases activate PKNs	BioSystems: REACTOME	2.766e-07	2.643e-05	13	94	H2AC6,H2AC18,H2BC6,H2BC4,H2BC21,MYL9,H3C6,H3C10,H4C8,H4C14,H2BC12,H2AC8,H2BC5
Pathway	1269864	Packaging Of Telomere Ends	BioSystems: REACTOME	2.875e-07	2.643e-05	10	52	H2AC6,H2AC18,H2BC6,H2BC4,H2BC21,H4C8,H4C14,H2BC12,H2AC8,H2BC5
GO: Cellular Component	GO:0062023	collagen-containing extracellular matrix		4.994e-07	5.371e-05	31	537	COL26A1,MATN3,EMID1,F3,SERPINA1,FBN1,NTN1,FGFR2,MMP2,PLXNA2,COL4A5,COL4A6,COL6A2,COL12A1,COL16A1,ANXA3,ICAM1,APOE,IGFBP7,CTSD,IL7,COL25A1,TINAGL1,BMP7,MAMDC2,INHBE,LGALS9,TGFBR3,MEGF6,PCSK6,ENTPD2
Pathway	M5889	Ensemble of genes encoding extracellular matrix and extracellular matrix-associated proteins	MSigDB C2 BIOCARTA (v7.5.1)	5.436e-07	4.771e-05	50	1026	IL34,COL26A1,MATN3,EMID1,IGFBPL1,PIK3IP1,SERPINA1,FBN1,SERPINI1,SEMA5B,CCL2,NTN1,MMP2,CCL20,MMP11,PLXNA2,COL4A5,COL4A6,SEMA4D,COL6A2,COL12A1,COL16A1,ANXA3,WNT6,IGFBP7,PDGFD,CSTA,WNT10A,CTSD,IL7,SEMA3E,IL15,COL25A1,ST14,TINAGL1,MMP24,BMP7,FAM20C,SULF2,EGLN3,INHBE,NRTN,TSPEAR,LGALS9,ADAMTS12,FSTL1,MEGF6,PCSK6,CBLN2,LTB
GO: Biological Process	GO:0098609	cell-cell adhesion		5.651e-07	0.0001247	48	1054	HLA-F,FOXA1,TRIM29,NLGN3,MYL9,PKP2,CCL2,NTN1,GPNMB,SEMA4D,ICAM1,PCDH20,PCDHB16,IFNGR1,TENM4,VSTM2L,CD24,CSTA,PALLD,IL7,IL15,IRF1,MMP24,BMP7,GLI3,ADGRL3,DSP,PCDHB14,PCDHB13,PCDHB12,PCDHB11,PCDHB9,PCDHB8,PCDHB6,PCDHB3,PCDHB2,PCDHA13,PCDHA12,PCDHA11,PCDHA10,RET,LGALS9,CD74,ROBO2,CDH1,PCDH1,CDH3,DMTN
GO: Cellular Component	GO:0000785	chromatin		5.971e-07	5.371e-05	56	1326	MSC,CEBPA,CEBPD,FOXN3,FOXA1,ALX4,H2AC13,HOXA13,IRF9,H2AC6,H2AC18,TFCP2L1,H2BC6,H2BC4,H2BC21,H3C6,H3C10,H4C8,H4C14,MACROH2A2,H2BC12,FOXD4,FOXI1,VDR,FOXO1,ZNF618,BATF2,FOXB1,OSR1,SP6,ZFHX2,MYCL,TFAP2E,MAFA,IRF1,IRF5,IRF7,H2AW,NKX2-8,FOXD4L1,GLI1,GLI3,TBX15,H2AC11,VAX1,MEF2B,CECR2,CCND2,LMX1B,H1-2,H2AC8,H2BC5,ELF3,PAX6,EN1,PADI2
GO: Biological Process	GO:0048812	neuron projection morphogenesis		6.159e-07	0.0001308	45	961	MAP2,CDKL3,NLGN3,ZDHHC15,SEMA5B,NTN1,FGFR2,MMP2,PLXNA2,COL4A5,COL4A6,SEMA4D,COL6A2,PPP1R9A,RTN4RL1,APOE,FOXB1,TENM4,SHANK2,FEZ1,VSTM2L,SMO,PALLD,SEMA3E,ADGRB1,PARD6G,COL25A1,BMP7,NKX2-8,GLI1,GLI3,VAX1,DRD2,NRTN,GRN,RET,EFNA1,LINGO1,LZTS1,ROBO2,PAX6,LGR6,EN1,EPHA10,EPHA4
GO: Cellular Component	GO:0005788	endoplasmic reticulum lumen		6.194e-07	5.371e-05	23	329	COL26A1,MATN3,MGAT4A,SERPINA1,FBN1,EVA1A,COL4A5,COL4A6,COL6A2,COL12A1,COL16A1,WNT6,SELENOM,APOE,APOL1,IGFBP7,SCG3,PDGFD,COL25A1,FAM20C,C3,C4A,FSTL1
GO: Biological Process	GO:0048666	neuron development		7.062e-07	0.0001447	66	1673	HLA-B,MAP2,HLA-F,CDKL3,NREP,NLGN3,ZDHHC15,SERPINI1,SEMA5B,NTN1,FGFR2,MMP2,PLXNA2,FOXI1,VDR,COL4A5,COL4A6,SEMA4D,COL6A2,COL12A1,PPP1R9A,RTN4RL1,APOE,FOXB1,TENM4,SHANK2,FEZ1,VSTM2L,CD24,SMO,PALLD,INPP5J,SOD2,GPRC5B,SEMA3E,ADGRB1,PARD6G,COL25A1,BMP7,NKX2-8,NEU1,BTG2,GLI1,GLI3,SYN1,DIO3,C3,NANOS1,VAX1,DRD2,NRTN,CECR2,GRN,RET,EFNA1,LINGO1,LMX1B,LZTS1,ROBO2,PAX6,LGR6,EN1,CDH1,EPHA10,CPEB1,EPHA4
GO: Cellular Component	GO:0031226	intrinsic component of plasma membrane		9.524e-07	7.226e-05	72	1910	HLA-B,F3,CHRNA4,FZD6,NLGN3,ADRA2C,ECEL1,FGFR2,GPNMB,PLXNA2,SEMA4D,ANK2,ICAM1,RTN4RL1,PCDH20,PCDHB16,IGDCC4,IFNGR1,TENM4,GPIHBP1,SHANK2,CD24,SEMA3E,GABRA3,TNFRSF9,ADGRB1,COL25A1,ST14,MMP24,KCNB1,KCNC1,KCNF1,GLRB,LRRC26,KCNK3,TMEM150C,SLC38A3,ADGRL3,RIC3,CACNA1D,CMKLR2,DRD2,SLC16A9,HCN4,PCDHB14,PCDHB13,PCDHB12,PCDHB11,PCDHB9,PCDHB8,PCDHB6,PCDHB3,PCDHB2,PCDHA13,PCDHA12,PCDHA11,PCDHA10,GRID1,RET,TGFB…
GO: Biological Process	GO:0120039	plasma membrane bounded cell projection morphogenesis		9.652e-07	0.0001909	45	977	MAP2,CDKL3,NLGN3,ZDHHC15,SEMA5B,NTN1,FGFR2,MMP2,PLXNA2,COL4A5,COL4A6,SEMA4D,COL6A2,PPP1R9A,RTN4RL1,APOE,FOXB1,TENM4,SHANK2,FEZ1,VSTM2L,SMO,PALLD,SEMA3E,ADGRB1,PARD6G,COL25A1,BMP7,NKX2-8,GLI1,GLI3,VAX1,DRD2,NRTN,GRN,RET,EFNA1,LINGO1,LZTS1,ROBO2,PAX6,LGR6,EN1,EPHA10,EPHA4
Pathway	1269866	Meiotic recombination	BioSystems: REACTOME	1.056e-06	8.866e-05	12	89	H2AC6,H2AC18,H2BC6,H2BC4,H2BC21,H3C6,H3C10,H4C8,H4C14,H2BC12,H2AC8,H2BC5
Pathway	585563	Alcoholism	BioSystems: KEGG	1.134e-06	9.125e-05	17	180	H2AC13,H2AC6,H2AC18,H2BC6,H2BC4,H2BC21,H3C6,H3C10,H4C8,H4C14,MACROH2A2,H2BC12,H2AW,H2AC11,DRD2,H2AC8,H2BC5
GO: Biological Process	GO:0048858	cell projection morphogenesis		1.17e-06	0.0002237	45	984	MAP2,CDKL3,NLGN3,ZDHHC15,SEMA5B,NTN1,FGFR2,MMP2,PLXNA2,COL4A5,COL4A6,SEMA4D,COL6A2,PPP1R9A,RTN4RL1,APOE,FOXB1,TENM4,SHANK2,FEZ1,VSTM2L,SMO,PALLD,SEMA3E,ADGRB1,PARD6G,COL25A1,BMP7,NKX2-8,GLI1,GLI3,VAX1,DRD2,NRTN,GRN,RET,EFNA1,LINGO1,LZTS1,ROBO2,PAX6,LGR6,EN1,EPHA10,EPHA4
Pathway	1270435	HATs acetylate histones	BioSystems: REACTOME	1.303e-06	0.0001007	15	143	H2AC13,H2AC6,H2AC18,H2BC6,H2BC4,H2BC21,H3C6,H3C10,H4C8,H4C14,H2BC12,H2AW,H2AC11,H2AC8,H2BC5
GO: Biological Process	GO:0031175	neuron projection development		1.349e-06	0.0002497	58	1424	HLA-B,MAP2,HLA-F,CDKL3,NREP,NLGN3,ZDHHC15,SERPINI1,SEMA5B,NTN1,FGFR2,MMP2,PLXNA2,COL4A5,COL4A6,SEMA4D,COL6A2,COL12A1,PPP1R9A,RTN4RL1,APOE,FOXB1,TENM4,SHANK2,FEZ1,VSTM2L,CD24,SMO,PALLD,INPP5J,GPRC5B,SEMA3E,ADGRB1,PARD6G,COL25A1,BMP7,NKX2-8,NEU1,BTG2,GLI1,GLI3,VAX1,DRD2,NRTN,CECR2,GRN,RET,EFNA1,LINGO1,LZTS1,ROBO2,PAX6,LGR6,EN1,CDH1,EPHA10,CPEB1,EPHA4
Pathway	1269662	RNA Polymerase I Chain Elongation	BioSystems: REACTOME	1.516e-06	0.0001126	12	92	H2AC6,H2AC18,H2BC6,H2BC4,H2BC21,H3C6,H3C10,H4C8,H4C14,H2BC12,H2AC8,H2BC5
Pathway	377873	Herpes simplex infection	BioSystems: KEGG	1.661e-06	0.0001188	17	185	TRAF1,DDX58,HLA-B,HLA-F,IRF9,CCL2,IFIT1,IFNGR1,IL15,IRF7,IFIH1,NFKBIA,C3,TAP1,OAS1,OAS2,CD74
Transcription Factor Binding Site	V$MYOD_Q6	V$MYOD_Q6	TFBS	7.278e-07	0.000177	15	200	FNDC5,CCL20,MMP11,FOXI1,ANK2,WNT6,OSR1,MYCL,NKAIN2,GMPR,AP4S1,EFNA1,GUCY1A1,CDH1,PCDH1
GO: Biological Process	GO:0007411	axon guidance		1.721e-06	0.0003061	26	427	SEMA5B,NTN1,MMP2,PLXNA2,COL4A5,COL4A6,SEMA4D,RTN4RL1,TENM4,FEZ1,VSTM2L,SMO,PALLD,SEMA3E,BMP7,GLI1,GLI3,VAX1,NRTN,RET,EFNA1,ROBO2,PAX6,LGR6,EPHA10,EPHA4
GO: Biological Process	GO:0097485	neuron projection guidance		1.797e-06	0.0003061	26	428	SEMA5B,NTN1,MMP2,PLXNA2,COL4A5,COL4A6,SEMA4D,RTN4RL1,TENM4,FEZ1,VSTM2L,SMO,PALLD,SEMA3E,BMP7,GLI1,GLI3,VAX1,NRTN,RET,EFNA1,ROBO2,PAX6,LGR6,EPHA10,EPHA4
GO: Biological Process	GO:0010975	regulation of neuron projection development		1.814e-06	0.0003061	33	627	HLA-B,MAP2,HLA-F,CDKL3,NLGN3,ZDHHC15,SERPINI1,SEMA5B,NTN1,PLXNA2,SEMA4D,COL12A1,PPP1R9A,RTN4RL1,APOE,TENM4,FEZ1,CD24,INPP5J,GPRC5B,SEMA3E,PARD6G,BMP7,NEU1,GRN,RET,EFNA1,LINGO1,LZTS1,ROBO2,PAX6,CPEB1,EPHA4
Pathway	1339126	B-WICH complex positively regulates rRNA expression	BioSystems: REACTOME	1.913e-06	0.0001285	12	94	H2AC6,H2AC18,H2BC6,H2BC4,H2BC21,H3C6,H3C10,H4C8,H4C14,H2BC12,H2AC8,H2BC5
Pathway	1270431	Senescence-Associated Secretory Phenotype (SASP)	BioSystems: REACTOME	1.929e-06	0.0001285	13	111	H2AC6,H2AC18,H2BC6,H2BC4,H2BC21,H3C6,H3C10,H4C8,H4C14,H2BC12,IGFBP7,H2AC8,H2BC5
GO: Biological Process	GO:0032990	cell part morphogenesis		2.223e-06	0.0003643	45	1008	MAP2,CDKL3,NLGN3,ZDHHC15,SEMA5B,NTN1,FGFR2,MMP2,PLXNA2,COL4A5,COL4A6,SEMA4D,COL6A2,PPP1R9A,RTN4RL1,APOE,FOXB1,TENM4,SHANK2,FEZ1,VSTM2L,SMO,PALLD,SEMA3E,ADGRB1,PARD6G,COL25A1,BMP7,NKX2-8,GLI1,GLI3,VAX1,DRD2,NRTN,GRN,RET,EFNA1,LINGO1,LZTS1,ROBO2,PAX6,LGR6,EN1,EPHA10,EPHA4
Pathway	1270429	DNA Damage/Telomere Stress Induced Senescence	BioSystems: REACTOME	2.45e-06	0.0001577	11	80	H2AC6,H2AC18,H2BC6,H2BC4,H2BC21,H4C8,H4C14,H2BC12,H1-2,H2AC8,H2BC5
GO: Biological Process	GO:2000026	regulation of multicellular organismal development		2.707e-06	0.0004313	69	1848	IL34,HLA-B,MAP2,HLA-F,CDKL3,CHI3L1,F3,AXIN2,NLGN3,FBN1,MYL9,H3C6,H3C10,SEMA5B,H4C8,H4C14,CCL2,NTN1,MACROH2A2,FGFR2,GPNMB,CCL20,PLXNA2,VDR,SEMA4D,ANXA3,WNT6,PKDCC,APOE,TENM4,ISG15,OSR1,CD24,SMO,SH3RF3,IL7,SEMA3E,MYCL,IL15,ADGRB1,IRF1,IRF7,PTGIS,BMP7,FAM20C,GLI1,GLI3,NFKBIA,C3,ADGRL3,VAX1,DRD2,KRT17,PLAAT4,OAS2,TWIST2,GRN,LGALS9,ADAMTS12,TGFBR3,EFNA1,LINGO1,CBLN2,CD74,ROBO2,PAX6,RFLNA,CDH3,EPHA4
GO: Biological Process	GO:0045596	negative regulation of cell differentiation		3.087e-06	0.0004786	41	891	TP53INP1,MAP2,HLA-F,CDKL3,FOXA1,AXIN2,FBN1,SEMA5B,H4C8,H4C14,PKP2,NTN1,MMP11,FOXO1,SEMA4D,ABCG1,OSR1,CD24,SMO,SOD2,SEMA3E,GBP1,IRF1,IRF7,BMP7,GLI3,NFKBIA,LBH,DIO3,VAX1,TWIST2,ADAMTS12,TGFBR3,EFNA1,LINGO1,CD74,ROBO2,PAX6,RFLNA,DMTN,EPHA4
GO: Biological Process	GO:0010977	negative regulation of neuron projection development		3.443e-06	0.0005197	16	191	HLA-B,MAP2,HLA-F,CDKL3,NLGN3,SEMA5B,NTN1,SEMA4D,RTN4RL1,APOE,INPP5J,SEMA3E,EFNA1,LINGO1,ROBO2,EPHA4
GO: Biological Process	GO:0048839	inner ear development		3.546e-06	0.0005216	23	363	CEBPA,CEBPD,HLA-B,HLA-F,FZD6,HOXA13,NTN1,FGFR2,FOXI1,VDR,IGFBP7,LRIG1,SMO,MYCL,GSDME,GLI3,KCNK3,CECR2,LMX1B,CD74,CDH1,MCOLN3,EPHA4
GO: Biological Process	GO:0009617	response to bacterium		4.07e-06	0.0005582	50	1199	USP18,HLA-B,DRAM1,HLA-F,MR1,F3,H2AC6,SERPINA1,H2BC6,H2BC4,H2BC21,CCL2,FGFR2,PLCG2,CCL20,H2BC12,LITAF,ANXA3,ICAM1,SP110,IFIT1,IFIT3,TMEM229B,ISG15,C15orf48,CD24,CTSD,MX1,SOD2,ADGRB1,PSMB9,CMPK2,GBP1,GBP3,IRF5,CFB,H2AW,GBP4,NFKBIA,C3,C4A,C4B,CASP1,OAS2,CXCL16,GRN,LGALS9,ENTPD2,H2BC5,CPEB1
GO: Biological Process	GO:0043583	ear development		4.107e-06	0.0005582	24	393	CEBPA,CEBPD,HLA-B,HLA-F,FZD6,HOXA13,NTN1,FGFR2,FOXI1,VDR,IGFBP7,LRIG1,OSR1,SMO,MYCL,GSDME,GLI3,KCNK3,CECR2,LMX1B,CD74,CDH1,MCOLN3,EPHA4
GO: Biological Process	GO:0006935	chemotaxis		4.18e-06	0.0005582	40	870	IL34,DAPK2,F3,SEMA5B,CCL2,CYP7B1,NTN1,VAV3,GPNMB,MMP2,CCL20,PLXNA2,COL4A5,COL4A6,SEMA4D,RTN4RL1,TENM4,FEZ1,VSTM2L,PDGFD,SMO,PALLD,SEMA3E,BMP7,GLI1,GLI3,C3,VAX1,NRTN,CXCL16,RET,LGALS9,EFNA1,CD74,ROBO2,PAX6,LGR6,PADI2,EPHA10,EPHA4
GO: Biological Process	GO:0035456	response to interferon-beta		4.205e-06	0.0005582	8	45	IFIT1,IFIT3,XAF1,GBP1,GBP3,IRF1,GBP4,BST2
GO: Biological Process	GO:0042330	taxis		4.282e-06	0.0005582	41	903	IL34,DAPK2,F3,SEMA5B,CCL2,CYP7B1,NTN1,VAV3,GPNMB,MMP2,CCL20,PLXNA2,COL4A5,COL4A6,SEMA4D,RTN4RL1,TENM4,FEZ1,VSTM2L,PDGFD,SMO,PALLD,SEMA3E,BMP7,GLI1,GLI3,C3,VAX1,NRTN,DOK7,CXCL16,RET,LGALS9,EFNA1,CD74,ROBO2,PAX6,LGR6,PADI2,EPHA10,EPHA4
Pathway	1269169	Amyloid fiber formation	BioSystems: REACTOME	4.579e-06	0.0002799	12	102	H2AC6,H2AC18,H2BC6,H2BC4,H2BC21,H3C6,H3C10,H4C8,H4C14,H2BC12,H2AC8,H2BC5
Pathway	M42569	Network map of SARS-CoV-2 signaling pathway	MSigDB C2 BIOCARTA (v7.5.1)	4.638e-06	0.0002799	18	221	DDX58,IRF9,CCL2,CCL20,DEPTOR,APOL1,IFI27,IFIT1,CTSD,IFI6,IL7,MX1,CFB,IFIH1,BST2,MAP1LC3B,OAS2,CXCL16
GO: Cellular Component	GO:0005887	integral component of plasma membrane		4.744e-06	0.0003199	67	1813	HLA-B,CHRNA4,FZD6,NLGN3,ADRA2C,ECEL1,FGFR2,GPNMB,PLXNA2,SEMA4D,ANK2,ICAM1,PCDH20,PCDHB16,IGDCC4,IFNGR1,TENM4,SHANK2,SEMA3E,GABRA3,TNFRSF9,ADGRB1,COL25A1,ST14,MMP24,KCNB1,KCNC1,KCNF1,GLRB,LRRC26,KCNK3,TMEM150C,SLC38A3,ADGRL3,RIC3,CACNA1D,CMKLR2,DRD2,SLC16A9,HCN4,PCDHB14,PCDHB13,PCDHB12,PCDHB11,PCDHB9,PCDHB8,PCDHB6,PCDHB3,PCDHB2,PCDHA13,PCDHA12,PCDHA11,PCDHA10,GRID1,RET,TGFBR3,ESYT3,SSPN,TSPAN8,TMP…
GO: Molecular Function	GO:0005509	calcium ion binding		4.858e-06	0.004377	39	815	MATN3,FBN1,MYL9,PLCB4,DOC2B,ANXA3,PCDH20,PCDHB16,PLA2G4C,RAB11FIP4,FAM20C,SULF2,SYN1,ADGRL3,CACNA1B,MAN1C1,PCDHB14,PCDHB13,PCDHB12,CAPS,PCDHB11,PCDHB9,PCDHB8,PCDHB6,PCDHB3,PCDHB2,PCDHA13,PCDHA12,PCDHA11,PCDHA10,RET,ESYT3,FSTL1,MEGF6,EFCC1,CDH1,PADI2,PCDH1,CDH3
GO: Biological Process	GO:0051240	positive regulation of multicellular organismal process		4.974e-06	0.000634	69	1881	IL34,DDX58,HLA-B,CACNA2D2,HLA-F,CDKL3,CHI3L1,F3,AXIN2,NLGN3,ADRA2C,CCL2,NTN1,MACROH2A2,FGFR2,PLCG2,CCL20,HILPDA,PLXNA2,VDR,SEMA4D,DDX60,ANXA3,WNT6,G0S2,ICAM1,PKDCC,APOE,IFNGR1,TENM4,GPIHBP1,ISG15,OSR1,SMO,IL7,GPRC5B,IL15,ADGRB1,IRF1,IRF5,IRF7,PTGIS,IFIH1,BMP7,FAM20C,SULF2,RNF125,GLI1,GLI3,LBH,DIO3,C3,MAP1LC3B,ADGRL3,DRD2,KRT17,PLAAT4,CASP1,GRN,RET,LGALS9,TGFBR3,CBLN2,CD74,ROBO2,LTB,PAX6,DMTN,EPHA4
GO: Biological Process	GO:0010721	negative regulation of cell development		5.502e-06	0.000686	18	245	MAP2,CDKL3,FBN1,SEMA5B,NTN1,SEMA4D,CD24,SEMA3E,GBP1,BMP7,DIO3,VAX1,LINGO1,ROBO2,PAX6,RFLNA,DMTN,EPHA4
Pathway	M39859	Type I interferon induction and signaling during SARS-CoV-2 infection	MSigDB C2 BIOCARTA (v7.5.1)	5.9e-06	0.0003452	7	31	DDX58,IRF9,IRF7,IFIH1,OAS1,OAS2,TMPRSS2
GO: Biological Process	GO:0000902	cell morphogenesis		6.262e-06	0.0007643	56	1426	MAP2,CDKL3,POF1B,HOXA13,NLGN3,ZDHHC15,TFCP2L1,SEMA5B,CCL2,NTN1,FGFR2,MMP2,PLXNA2,VDR,COL4A5,COL4A6,SEMA4D,COL6A2,PPP1R9A,ICAM1,RTN4RL1,APOE,IFNGR1,FOXB1,TENM4,SHANK2,FEZ1,VSTM2L,SMO,PALLD,SEMA3E,ADGRB1,PARD6G,GBP1,COL25A1,ST14,BMP7,NKX2-8,GLI1,GLI3,VAX1,DRD2,NRTN,GRN,RET,EFNA1,LINGO1,LZTS1,ROBO2,PAX6,LGR6,EN1,CDH1,EPHA10,DMTN,EPHA4
GO: Biological Process	GO:0030850	prostate gland development		6.947e-06	0.0008302	9	63	FOXA1,HOXA13,CYP7B1,FGFR2,MMP2,CRIP1,BMP7,GLI1,GLI3
Pathway	1269854	Nucleosome assembly	BioSystems: REACTOME	7.304e-06	0.000403	10	73	H2AC6,H2AC18,H2BC6,H2BC4,H2BC21,H4C8,H4C14,H2BC12,H2AC8,H2BC5
Transcription Factor Binding Site	V$OCT1_B	V$OCT1_B	TFBS	3.171e-06	0.0005537	15	225	SYNPR,HOXA13,H2AC6,H2BC4,H2BC21,H2BC12,MRAS,WNT6,PCDH20,SP6,MAP2K6,GPRC5B,ZNF362,COL25A1,PAX6
Transcription Factor Binding Site	M40710	HMGB1_TARGET_GENES	MSigDB	3.955e-06	0.0005537	48	1523	DRAM1,MAP2,DAPK2,FOXN3,FOXA1,NREP,FZD6,FBN1,PLCB4,FGFR2,IGSF3,ZNF618,WNT6,PPP1R9A,PRR5,MSI1,CD24,WNT10A,PROSER2,GPRC5B,TMEM240,KIF21B,PHACTR2,HRK,STARD10,ANKS1B,FAXC,FTCDNL1,IRF1,C1orf53,SULF2,GLI3,KCNK3,GMPR,RAB3IL1,SLC37A1,NWD1,SPTSSB,DOK7,ARHGEF10L,EVA1C,GUCY1A1,SAMD11,TMOD1,RFLNA,EPHA10,C4orf19,SLC44A3
Transcription Factor Binding Site	M30400	ZNF92_TARGET_GENES	MSigDB	4.501e-06	0.0005537	46	1440	RNLS,DRAM1,EMID1,RASL12,PPM1H,TFCP2L1,CCL2,MMP2,DEGS2,COL16A1,LITAF,ANXA3,PPP1R9A,ICAM1,PRR5,IFI27,TMEM229B,C2orf72,PLA2G4C,VSTM2L,PROSER2,CTSD,TMEM240,STARD10,ANKS1B,TINAGL1,BMP7,BTG2,MAMDC2,C3,GFPT2,RAB3IL1,MEF2B,NWD1,KRT15,MAN1C1,ARHGEF10L,CEMIP,EVA1C,GPR161,LINGO1,SAMD11,DNAI4,LGR6,PADI2,PCDH1
Transcription Factor Binding Site	V$IRF1_01	V$IRF1_01	TFBS	4.553e-06	0.0005537	14	203	USP18,DDX58,FOXA1,F3,HOXA13,IRF9,UBD,SHANK2,PSMB9,ZNF362,BST2,TAP1,VAX1,EN1
Pathway	1269855	Deposition of new CENPA-containing nucleosomes at the centromere	BioSystems: REACTOME	7.304e-06	0.000403	10	73	H2AC6,H2AC18,H2BC6,H2BC4,H2BC21,H4C8,H4C14,H2BC12,H2AC8,H2BC5
GO: Biological Process	GO:0060512	prostate gland morphogenesis		7.473e-06	0.0008748	7	35	FOXA1,HOXA13,CYP7B1,FGFR2,MMP2,CRIP1,BMP7
Pathway	1269723	Transcriptional regulation by small RNAs	BioSystems: REACTOME	7.567e-06	0.0004059	12	107	H2AC6,H2AC18,H2BC6,H2BC4,H2BC21,H3C6,H3C10,H4C8,H4C14,H2BC12,H2AC8,H2BC5
Pathway	1269739	NoRC negatively regulates rRNA expression	BioSystems: REACTOME	8.337e-06	0.0004216	12	108	H2AC6,H2AC18,H2BC6,H2BC4,H2BC21,H3C6,H3C10,H4C8,H4C14,H2BC12,H2AC8,H2BC5
Pathway	1339139	Activation of HOX genes during differentiation	BioSystems: REACTOME	8.733e-06	0.0004216	13	127	H2AC6,H2AC18,H2BC6,H2BC4,H2BC21,H3C6,H3C10,H4C8,H4C14,H2BC12,H2AC8,H2BC5,PAX6
Pathway	1339140	Activation of anterior HOX genes in hindbrain development during early embryogenesis	BioSystems: REACTOME	8.733e-06	0.0004216	13	127	H2AC6,H2AC18,H2BC6,H2BC4,H2BC21,H3C6,H3C10,H4C8,H4C14,H2BC12,H2AC8,H2BC5,PAX6
Domain	IPR007125	Histone_H2A/H2B/H3	InterPro	4.414e-06	0.0006187	9	56	H2AC13,H2AC6,H2AC18,H2BC21,MACROH2A2,H2BC12,H2AW,H2AC8,H2BC5
Domain	PF00125	Histone	Pfam	4.414e-06	0.0006187	9	56	H2AC13,H2AC6,H2AC18,H2BC21,MACROH2A2,H2BC12,H2AW,H2AC8,H2BC5
Pathway	1270428	Oxidative Stress Induced Senescence	BioSystems: REACTOME	8.733e-06	0.0004216	13	127	H2AC6,H2AC18,H2BC6,H2BC4,H2BC21,H3C6,H3C10,H4C8,H4C14,H2BC12,MAP2K6,H2AC8,H2BC5
GO: Biological Process	GO:0060384	innervation		9.109e-06	0.001045	7	36	SEMA5B,LRIG1,COL25A1,SULF2,RET,ROBO2,EN1
Pathway	1339125	Positive epigenetic regulation of rRNA expression	BioSystems: REACTOME	9.174e-06	0.0004321	12	109	H2AC6,H2AC18,H2BC6,H2BC4,H2BC21,H3C6,H3C10,H4C8,H4C14,H2BC12,H2AC8,H2BC5
Pathway	1269248	Activation of C3 and C5	BioSystems: REACTOME	9.808e-06	0.0004509	4	7	CFB,C3,C4A,C4B
Gene Family	490	Collagens	genenames.org	1.201e-05	0.0007165	7	46	COL26A1,COL4A5,COL4A6,COL6A2,COL12A1,COL16A1,COL25A1
GO: Molecular Function	GO:0046982	protein heterodimerization activity		1.025e-05	0.00462	24	401	CEBPA,H2AC13,H2AC6,H2AC18,ADRA2C,H2BC6,H2BC4,H2BC21,H3C6,H3C10,H4C8,H4C14,MACROH2A2,H2BC12,SLC51B,ABCG1,TENM4,IFIH1,H2AW,BMP7,KCNB1,H2AC11,H2AC8,H2BC5
GO: Biological Process	GO:0021675	nerve development		1.09e-05	0.001203	13	142	SEMA5B,FOXI1,LRIG1,SMO,COL25A1,SULF2,GLI1,GLI3,VAX1,NRTN,RET,ROBO2,EN1
Transcription Factor Binding Site	M40808	ZNF654_TARGET_GENES	MSigDB	8.646e-06	0.0007935	26	628	CEBPD,FOXA1,SYNPR,SEMA5B,GPNMB,IFI35,PCDHB16,IGDCC4,FEZ1,C15orf48,SULF2,KCNB1,PSORS1C1,NNMT,ARMC7,ZSCAN31,PCDHB14,PCDHB13,PCDHB11,PCDHB9,PCDHB8,PCDHB3,PCDHB2,PCDHA10,NEURL3,PCDH1
Transcription Factor Binding Site	AACTTT_UNKNOWN	AACTTT_UNKNOWN	TFBS	9.633e-06	0.0007935	47	1529	FOXN3,FOXA1,SYNPR,ALX4,AXIN2,NLGN3,SERPINI1,PLAGL1,NTN1,FGFR2,MMP2,PLXNA2,FOXO1,COL4A5,COL4A6,PSAT1,FOXB1,SHANK2,OSR1,MAP2K6,GPRC5B,GABRA3,MYCL,HRK,DOCK11,MAFA,IRF1,ZNF362,COL25A1,PTGFRN,MMP24,NFKBIA,SEL1L3,GFPT2,RIC3,DOCK3,CACNA1D,EGLN3,VAX1,TRIM2,HCN4,CAPN6,CAPS,ZNF827,CRACDL,PAX6,CDH1
Transcription Factor Binding Site	V$OCT1_01	V$OCT1_01	TFBS	9.786e-06	0.0007935	14	217	SYNPR,H2AC6,H2BC4,H2BC21,WNT6,PCDH20,SP6,MAP2K6,COL25A1,H2AW,SEL1L3,EGLN3,PAX6,PCDH1
Transcription Factor Binding Site	V$OCT_C	V$OCT_C	TFBS	9.786e-06	0.0007935	14	217	SYNPR,H2AC6,H2BC4,FGFR2,H2BC12,MRAS,SP6,MAP2K6,TNFRSF9,ZNF362,COL25A1,H2AW,BST2,PAX6
Transcription Factor Binding Site	TGANTCA_V$AP1_C	TGANTCA_V$AP1_C	TFBS	1.064e-05	0.0007961	33	918	MAP2,FOXA1,TRIM29,F3,AXIN2,NLGN3,ADRA2C,GPR158,GPNMB,HILPDA,IGSF3,VDR,COL16A1,WNT6,G0S2,MSI1,TNFRSF9,ZNF362,GSDME,MAMDC2,SEL1L3,SYN1,SLC38A3,VAX1,KRT15,KRT17,CAPN6,AP4S1,EFNA1,ZNF827,CRACDL,PCSK6,EN1
Pathway	1269658	RNA Polymerase I Promoter Clearance	BioSystems: REACTOME	1.107e-05	0.000486	12	111	H2AC6,H2AC18,H2BC6,H2BC4,H2BC21,H3C6,H3C10,H4C8,H4C14,H2BC12,H2AC8,H2BC5
Pathway	1269737	Negative epigenetic regulation of rRNA expression	BioSystems: REACTOME	1.107e-05	0.000486	12	111	H2AC6,H2AC18,H2BC6,H2BC4,H2BC21,H3C6,H3C10,H4C8,H4C14,H2BC12,H2AC8,H2BC5
Transcription Factor Binding Site	CTTTGT_V$LEF1_Q2	CTTTGT_V$LEF1_Q2	TFBS	1.217e-05	0.0008458	47	1543	COL26A1,MAP2,MAT2A,PHLDA3,FOXN3,FOXA1,TRIM29,AXIN2,HOXA13,IRF9,SERPINI1,SEMA5B,NTN1,MACROH2A2,ECEL1,COL12A1,ANK2,FOXB1,ZNF32,RIMS4,SETBP1,ARHGEF4,MAP2K6,GPRC5B,MAFA,ZNF362,NKAIN2,PTGFRN,FAM20C,NKX2-8,BTG2,SEL1L3,GFPT2,RAB32,ADGRL3,VAX1,CAPN6,PCDHA10,ADAMTS12,GPR161,EFNA1,ZNF827,TMPRSS2,CD74,PAX6,PCDH1,CDH3
GO: Biological Process	GO:1902284	neuron projection extension involved in neuron projection guidance		1.111e-05	0.001203	8	51	SEMA5B,NTN1,COL4A5,COL4A6,SEMA4D,SMO,SEMA3E,ROBO2
GO: Biological Process	GO:0048846	axon extension involved in axon guidance		1.111e-05	0.001203	8	51	SEMA5B,NTN1,COL4A5,COL4A6,SEMA4D,SMO,SEMA3E,ROBO2
GO: Cellular Component	GO:0032993	protein-DNA complex		1.297e-05	0.0007874	17	237	H2AC13,H2AC6,H2AC18,H2BC6,H2BC4,H2BC21,H3C6,H3C10,H4C8,H4C14,MACROH2A2,H2BC12,H2AW,H2AC11,H1-2,H2AC8,H2BC5
GO: Biological Process	GO:2000427	positive regulation of apoptotic cell clearance		1.313e-05	0.001395	4	8	CCL2,C3,C4A,C4B
Pathway	1269657	RNA Polymerase I Transcription	BioSystems: REACTOME	1.331e-05	0.000571	12	113	H2AC6,H2AC18,H2BC6,H2BC4,H2BC21,H3C6,H3C10,H4C8,H4C14,H2BC12,H2AC8,H2BC5
Domain	SM00414	H2A	SMART	9.737e-06	0.001194	6	23	H2AC13,H2AC6,H2AC18,MACROH2A2,H2AW,H2AC8
Domain	IPR002119	Histone_H2A	InterPro	9.737e-06	0.001194	6	23	H2AC13,H2AC6,H2AC18,MACROH2A2,H2AW,H2AC8
Pathway	1270439	RMTs methylate histone arginines	BioSystems: REACTOME	1.496e-05	0.000628	10	79	H2AC13,H2AC6,H2AC18,H3C6,H3C10,H4C8,H4C14,H2AW,H2AC11,H2AC8
Pathway	1269867	Meiotic synapsis	BioSystems: REACTOME	1.675e-05	0.000688	10	80	H2AC6,H2AC18,H2BC6,H2BC4,H2BC21,H4C8,H4C14,H2BC12,H2AC8,H2BC5
GO: Biological Process	GO:0048675	axon extension		1.815e-05	0.001893	15	194	MAP2,CDKL3,NLGN3,SEMA5B,NTN1,COL4A5,COL4A6,SEMA4D,APOE,SMO,SEMA3E,GRN,RET,ROBO2,EPHA4
Transcription Factor Binding Site	M30386	ZNF768_TARGET_GENES	MSigDB	2.086e-05	0.001353	42	1346	GALNT16,PIK3IP1,PLEKHG1,SERPINA1,H2BC21,H4C8,FGFR2,PLCG2,PLXNA2,IGSF3,UBD,LITAF,PRR5,APOE,SP110,IFIT3,TXNIP,VSTM2L,FTH1,WNT10A,MAP2K6,IFI6,STARD10,TMTC2,TUSC1,TINAGL1,IFIH1,GSDME,LBH,C3,NKAIN1,ALDH5A1,KRT15,NRTN,MAN1C1,DOK7,OAS2,GRN,LINGO1,SAMD11,DNAI4,PSD4
GO: Biological Process	GO:0030517	negative regulation of axon extension		1.973e-05	0.002021	8	55	MAP2,CDKL3,SEMA5B,NTN1,SEMA4D,SEMA3E,ROBO2,EPHA4
Pathway	1427862	Ub-specific processing proteases	BioSystems: REACTOME	2.033e-05	0.0008179	17	223	USP18,DDX58,AXIN2,H2AC13,H2AC6,H2AC18,H2BC6,H2BC4,H2BC21,H2BC12,PSMB9,IFIH1,H2AW,NFKBIA,H2AC11,H2AC8,H2BC5
GO: Biological Process	GO:0022612	gland morphogenesis		2.049e-05	0.002062	15	196	FOXA1,HOXA13,CYP7B1,NTN1,FGFR2,MMP2,VDR,CRIP1,BMP7,SULF2,GLI1,GLI3,ELF3,PAX6,CDH1	I would expected to be down….
Pathway	1269856	Telomere Maintenance	BioSystems: REACTOME	2.325e-05	0.0009163	10	83	H2AC6,H2AC18,H2BC6,H2BC4,H2BC21,H4C8,H4C14,H2BC12,H2AC8,H2BC5
Transcription Factor Binding Site	M30121	PIAS4_TARGET_GENES	MSigDB	3.152e-05	0.001854	8	78	H3C10,H4C8,H2BC12,MSRB2,ISG15,H1-2,H2AC8,H2BC5
Transcription Factor Binding Site	V$OCT1_Q6	V$OCT1_Q6	TFBS	3.282e-05	0.001854	13	211	MAP2,H2AC6,H2BC4,COL12A1,MRAS,PCDH20,SP6,MAP2K6,GPRC5B,ZNF362,COL25A1,H2AW,PAX6
Transcription Factor Binding Site	WTTGKCTG_UNKNOWN	WTTGKCTG_UNKNOWN	TFBS	3.489e-05	0.001854	19	413	EMID1,PIK3IP1,H2BC21,SEMA5B,NTN1,DEPTOR,WNT6,PCDH20,ZNF32,CYP4F12,MYCL,PARD6G,ZNF362,ADGRL3,VAX1,MAN1C1,CAPN6,CD74,CDH1
Transcription Factor Binding Site	V$IRF7_01	V$IRF7_01	TFBS	3.62e-05	0.001854	13	213	USP18,DDX58,ECEL1,COL12A1,DDX60,SP110,MAP2K6,PSMB9,ZNF362,BST2,TAP1,CXCL16,EN1
Pathway	1270302	Developmental Biology	BioSystems: REACTOME	2.438e-05	0.0009417	47	1078	CEBPA,CEBPD,H2AC6,H2AC18,H2BC6,H2BC4,H2BC21,MYL9,H3C6,H3C10,H4C8,H4C14,PKP2,NTN1,VAV3,FGFR2,MMP2,PLXNA2,H2BC12,FOXO1,COL4A5,SEMA4D,COL6A2,ANK2,CD24,CSTA,MAP2K6,SEMA3E,MAFA,PSMB9,ST14,KRTAP5-2,CACNA1D,MEF2B,KRT15,KRT17,NRTN,DSP,RET,EFNA1,PCSK6,H2AC8,H2BC5,ROBO2,PAX6,EPHA10,EPHA4
Pathway	1269865	Meiosis	BioSystems: REACTOME	2.897e-05	0.001097	12	122	H2AC6,H2AC18,H2BC6,H2BC4,H2BC21,H3C6,H3C10,H4C8,H4C14,H2BC12,H2AC8,H2BC5
GO: Cellular Component	GO:0045202	synapse		3.168e-05	0.001748	60	1662	INSYN1,MAP2,SYNPR,CHRNA4,PPM1H,NLGN3,ZDHHC15,ADRA2C,CCL2,PLCB4,FGFR2,DOC2B,COL4A5,ANK2,PPP1R9A,APOE,PCDHB16,IFNGR1,SHANK2,RIMS4,CD24,SMO,PALLD,MX1,TMEM240,GABRA3,ADGRB1,ANKS1B,KCNB1,KCNC1,GLRB,KCNK3,SYN1,C4A,C4B,ADGRL3,RIC3,CACNA1B,CACNA1D,DRD2,HCN4,DOK7,PCDHB14,PCDHB13,PCDHB11,PCDHB9,PCDHB8,PCDHB6,PCDHB3,PCDHB2,GRID1,GRN,SSPN,GUCY1A1,LZTS1,CBLN2,CDH1,DMTN,CPEB1,EPHA4
Transcription Factor Binding Site	V$OCT_Q6	V$OCT_Q6	TFBS	4.388e-05	0.002048	13	217	SYNPR,H2AC6,H2BC4,H2BC21,H2BC12,MRAS,WNT6,SP6,MAP2K6,GPRC5B,ZNF362,COL25A1,PAX6
Transcription Factor Binding Site	V$ISRE_01	V$ISRE_01	TFBS	4.42e-05	0.002048	12	187	USP18,DDX58,MAP2,CACNA2D2,HLA-F,IRF9,COL12A1,DDX60,MAP2K6,BST2,H1-2,CDH3
GO: Biological Process	GO:0032989	cellular component morphogenesis		3.339e-05	0.003272	46	1157	MAP2,CDKL3,NLGN3,ZDHHC15,SEMA5B,NTN1,FGFR2,MMP2,PLXNA2,COL4A5,COL4A6,SEMA4D,COL6A2,PPP1R9A,RTN4RL1,APOE,FOXB1,TENM4,SHANK2,FEZ1,VSTM2L,SMO,PALLD,SEMA3E,ADGRB1,PARD6G,COL25A1,BMP7,NKX2-8,GLI1,GLI3,VAX1,DRD2,NRTN,GRN,RET,EFNA1,LINGO1,LZTS1,TMOD1,ROBO2,PAX6,LGR6,EN1,EPHA10,EPHA4
GO: Biological Process	GO:0009611	response to wounding		3.392e-05	0.003272	39	919	NREP,F3,FZD6,SERPINA1,ADRA2C,MYL9,H3C6,H3C10,CCL2,VAV3,FGFR2,PLCG2,MMP2,CCL20,SEMA4D,COL12A1,RTN4RL1,APOE,CD24,SMO,SOD2,DOCK11,IRF1,SULF2,GLI1,GLI3,C3,DRD2,DSP,GRN,TFF3,LINGO1,GUCY1A1,ENTPD2,TSPAN8,PAX6,CDH3,DMTN,EPHA4
GO: Biological Process	GO:0045814	negative regulation of gene expression, epigenetic		3.423e-05	0.003272	12	136	H2AC13,H2AC6,H2AC18,H3C6,H3C10,H4C8,H4C14,MACROH2A2,H2AW,H2AC11,H1-2,H2AC8
Transcription Factor Binding Site	GGGNNTTTCC_V$NFKB_Q6_01	GGGNNTTTCC_V$NFKB_Q6_01	TFBS	5.379e-05	0.002379	9	108	MSC,UBD,SP6,WNT10A,TNFRSF9,NFKBIA,CCND2,CD74,LTB
Domain	IPR032454	Histone_H2A_C	InterPro	2.941e-05	0.002487	5	17	H2AC13,H2AC6,MACROH2A2,H2AW,H2AC8
Domain	PF16211	Histone_H2A_C	Pfam	2.941e-05	0.002487	5	17	H2AC13,H2AC6,MACROH2A2,H2AW,H2AC8
Domain	PF00605	IRF	Pfam	3.042e-05	0.002487	4	9	IRF9,IRF1,IRF5,IRF7
Domain	IPR001346	Interferon_reg_fact_DNA-bd_dom	InterPro	3.042e-05	0.002487	4	9	IRF9,IRF1,IRF5,IRF7
Domain	PS00601	IRF_1	PROSITE	3.042e-05	0.002487	4	9	IRF9,IRF1,IRF5,IRF7
Domain	SM00348	IRF	SMART	3.042e-05	0.002487	4	9	IRF9,IRF1,IRF5,IRF7
Domain	IPR019817	Interferon_reg_fac_CS	InterPro	3.042e-05	0.002487	4	9	IRF9,IRF1,IRF5,IRF7
Domain	PS51507	IRF_2	PROSITE	3.042e-05	0.002487	4	9	IRF9,IRF1,IRF5,IRF7
Pathway	1270259	Collagen degradation	BioSystems: REACTOME	4.125e-05	0.001532	7	41	COL26A1,MMP2,MMP11,COL12A1,COL16A1,CTSD,COL25A1
Pathway	M40062	p53 transcriptional gene network	MSigDB C2 BIOCARTA (v7.5.1)	4.437e-05	0.001617	9	72	TP53INP1,DRAM1,IRF9,CCL2,ICAM1,ISG15,ADGRB1,IRF5,BTG2
GO: Biological Process	GO:0051272	positive regulation of cellular component movement		4.492e-05	0.004224	33	733	IL34,MAP2,DAPK2,F3,SEMA5B,CCL2,NTN1,PLCG2,GPNMB,MMP2,CCL20,SEMA4D,ANXA3,ICAM1,PRR5,FEZ1,PDGFD,SMO,SOD2,SEMA3E,BMP7,GLI1,TWIST2,CXCL16,GRN,RET,LGALS9,CEMIP,CD74,PAX6,LGR6,DMTN,CPEB1
Transcription Factor Binding Site	V$TCF4_Q5	V$TCF4_Q5	TFBS	7.675e-05	0.003247	12	198	FOXA1,SYNPR,WNT6,SCG3,SMO,MAP2K6,MYCL,BMP7,NKX2-8,DOCK3,VAX1,PCDH1
GO: Biological Process	GO:0034329	cell junction assembly		4.924e-05	0.004555	26	517	POF1B,NLGN3,PKP2,NTN1,SEMA4D,COL16A1,PPP1R9A,PCDHB16,SHANK2,ADGRB1,PARD6G,ADGRL3,DRD2,DOK7,PCDHB14,PCDHB13,PCDHB11,PCDHB9,PCDHB8,PCDHB6,PCDHB3,PCDHB2,CBLN2,ROBO2,CDH1,DMTN
GO: Biological Process	GO:0051093	negative regulation of developmental process		5.208e-05	0.0047	48	1249	TP53INP1,MAP2,HLA-F,CDKL3,FOXA1,AXIN2,NLGN3,FBN1,SEMA5B,H4C8,H4C14,PKP2,CCL2,NTN1,MMP11,FOXO1,SEMA4D,RTN4RL1,APOE,ABCG1,OSR1,CD24,SMO,SOD2,SEMA3E,ADGRB1,GBP1,IRF1,IRF7,BMP7,GLI3,NFKBIA,LBH,DIO3,VAX1,TSC22D3,TWIST2,ADAMTS12,TGFBR3,EFNA1,LINGO1,CD74,ROBO2,PAX6,RFLNA,CDH3,DMTN,EPHA4
GO: Biological Process	GO:0009967	positive regulation of signal transduction		5.244e-05	0.0047	65	1871	IL34,TRAF1,TP53INP1,CHI3L1,FOXA1,F3,TRIM22,AXIN2,NLGN3,ADRA2C,CIBAR1,CCL2,FGFR2,GPNMB,CCL20,SEMA4D,UBD,LITAF,DDX60,G0S2,ICAM1,PRR5,APOE,APOL1,IFI35,PLA2R1,SHANK2,PDGFD,CD24,SMO,MAP2K6,SH3RF3,IL7,GPRC5B,STARD10,PSMB9,IRF7,PTGIS,BMP7,GSDME,SULF2,BST2,GLI1,C3,PARP9,WNK2,INHBE,DRD2,GPR27,TSC22D3,CASP1,RET,LGALS9,TGFBR3,EFNA1,GUCY1A1,APOL3,CD74,ROBO2,ELF3,LGR6,MRAP2,CDH3,DMTN,EPHA4
GO: Biological Process	GO:0051241	negative regulation of multicellular organismal process		5.515e-05	0.004867	53	1431	RNLS,DDX58,HLA-B,MAP2,HLA-F,CDKL3,FOXA1,AXIN2,FBN1,ADRA2C,SEMA5B,CCL2,NTN1,GPNMB,MMP2,FOXO1,SEMA4D,APOE,IFNGR1,ISG15,OSR1,CD24,SMO,MAP2K6,SEMA3E,IL15,TNFRSF9,ADGRB1,GBP1,IRF1,IFIH1,BMP7,RNF125,BST2,GLI3,VAX1,DRD2,TSC22D3,TWIST2,GRN,LGALS9,ADAMTS12,TGFBR3,EFNA1,LINGO1,GUCY1A1,TSPAN8,CD74,ROBO2,PAX6,RFLNA,CDH3,EPHA4
Pathway	217173	Influenza A	BioSystems: KEGG	5.727e-05	0.002048	14	173	DDX58,IRF9,CCL2,ICAM1,IFNGR1,MAP2K6,MX1,IRF7,IFIH1,NFKBIA,CASP1,OAS1,OAS2,TMPRSS2
Transcription Factor Binding Site	V$LMO2COM_01	V$LMO2COM_01	TFBS	8.86e-05	0.003471	12	201	COL26A1,ADRA2C,VDR,COL12A1,WNT6,OSR1,MYCL,IRF1,KCNB1,SLC38A3,PCDHA10,CCND2
Transcription Factor Binding Site	GGGTGGRR_V$PAX4_03	GGGTGGRR_V$PAX4_03	TFBS	8.932e-05	0.003471	34	1068	MSC,EMID1,FNDC5,FOXN3,ALX4,IRF9,NLGN3,MGAT3,SERPINI1,H2BC21,NTN1,IGSF3,FOXI1,ANK2,WNT6,MSI1,IGDCC4,OSR1,DOCK11,IRF1,BMP7,RNF125,CACNA1D,INHBE,KRT17,HCN4,CCND2,ADAMTS12,AP4S1,ZNF827,LMX1B,PAX6,EN1,DMTN
Transcription Factor Binding Site	V$STAT5A_01	V$STAT5A_01	TFBS	9.734e-05	0.003471	12	203	IRF9,CCL2,PLAGL1,ECEL1,ICAM1,TNFRSF9,IRF1,COL25A1,CACNA1D,VAX1,HCN4,GRN
Transcription Factor Binding Site	V$ICSBP_Q6	V$ICSBP_Q6	TFBS	9.734e-05	0.003471	12	203	USP18,MGAT4A,HOXA13,IFI35,SP110,MAP2K6,PSMB9,BST2,TAP1,CXCL16,H1-2,LY75
Transcription Factor Binding Site	TGGAAA_V$NFAT_Q4_01	TGGAAA_V$NFAT_Q4_01	TFBS	0.0001013	0.003471	43	1491	HLA-B,RASL12,PIK3IP1,HOXA13,SERPINI1,H2BC21,GPR158,CCL2,ECEL1,IGSF3,DOC2B,COL4A6,SEMA4D,COL12A1,COL16A1,UBD,ICAM1,PCDH20,FOXB1,SHANK2,IGFBP7,FTH1,NALF2,STARD10,NFKBIA,NANOS1,DOCK3,VAX1,KRT17,ARRDC4,MAN1C1,CAPN6,PCDHA13,PCDHA11,AP4S1,FSTL1,ZNF827,PCSK6,TMPRSS2,CD74,PAX6,EN1,MCOLN3
Transcription Factor Binding Site	M30065	MIER1_TARGET_GENES	MSigDB	0.0001066	0.003471	17	375	RIMKLA,CHRNA4,NALF1,GPR158,FAM89A,PLA2G4C,SCG3,VSTM2L,IFI6,CCDC92B,KCNB1,KCNC1,BST2,SYN1,NKAIN1,GFPT2,AP3B2
Transcription Factor Binding Site	M30337	ZNF513_TARGET_GENES	MSigDB	0.000107	0.003471	27	772	HLA-F,NREP,PLEKHG1,NTN1,MACROH2A2,SEMA4D,G0S2,HKDC1,TXNIP,FOXB1,TENM4,CELF2,ZFHX2,SLC22A23,FAXC,PTGFRN,BMP7,KCNB1,GLI3,FAM167A,C3,NANOS1,ZNF704,CACNA1D,CXCL16,TEX9,PAX6
Transcription Factor Binding Site	GGGAGGRR_V$MAZ_Q6	GGGAGGRR_V$MAZ_Q6	TFBS	0.0001124	0.003527	50	1836	CYBRD1,FOXA1,HOXA13,NLGN3,ZDHHC15,FBN1,MGAT3,SERPINI1,H2BC21,CYP7B1,ECEL1,MMP2,HILPDA,FOXO1,COL4A5,COL4A6,COL12A1,SELENOM,MSI1,PCDH20,FOXB1,ZNF32,SHANK2,FTH1,SP6,NALF2,MAP2K6,GABRA3,HRK,MAFA,PARD6G,ZNF362,COL25A1,BMP7,SULF2,KCNC1,NFKBIA,C4A,C4B,ADGRL3,INHBE,KRT15,KRT17,ARRDC4,GRN,CCND2,EFNA1,CBLN2,PAX6,PCDH1
Gene Family	508	Forkhead boxes	genenames.org	8.488e-05	0.003798	6	43	FOXN3,FOXA1,FOXD4,FOXI1,FOXO1,FOXB1
GO: Biological Process	GO:0060740	prostate gland epithelium morphogenesis		6.041e-05	0.005197	6	33	FOXA1,HOXA13,CYP7B1,FGFR2,MMP2,BMP7
GO: Biological Process	GO:0042476	odontogenesis		6.07e-05	0.005197	13	167	AXIN2,FGFR2,FOXO1,WNT6,OSR1,SP6,WNT10A,SMO,BMP7,FAM20C,GLI1,GLI3,TSPEAR
Transcription Factor Binding Site	V$COUP_01	V$COUP_01	TFBS	0.0001401	0.004261	12	211	FOXA1,G0S2,SELENOM,NALF2,DOCK11,FAM20C,C4A,C4B,ZNF827,LMX1B,LTB,PAX6
GO: Biological Process	GO:0051094	positive regulation of developmental process		6.258e-05	0.005279	60	1695	IL34,CEBPA,CEBPD,CACNA2D2,HLA-F,FNDC5,CDKL3,CHI3L1,FOXA1,F3,AXIN2,NLGN3,ZDHHC15,ADRA2C,NTN1,MACROH2A2,FGFR2,PLXNA2,VDR,SEMA4D,ANXA3,WNT6,PPP1R9A,PKDCC,APOE,TENM4,SHANK2,ISG15,FEZ1,OSR1,CD24,SMO,IL7,SOD2,GPRC5B,IL15,ADGRB1,IRF1,PTGIS,BMP7,FAM20C,GLI1,GLI3,LBH,DIO3,C3,ADGRL3,DRD2,KRT17,PLAAT4,GRN,RET,LGALS9,TGFBR3,CBLN2,CD74,ROBO2,PAX6,DMTN,EPHA4
Pathway	1270426	Cellular Senescence	BioSystems: REACTOME	6.318e-05	0.002218	15	197	H2AC6,H2AC18,H2BC6,H2BC4,H2BC21,H3C6,H3C10,H4C8,H4C14,H2BC12,IGFBP7,MAP2K6,H1-2,H2AC8,H2BC5
Pathway	M3005	Genes encoding collagen proteins	MSigDB C2 BIOCARTA (v7.5.1)	6.621e-05	0.002283	7	44	COL26A1,COL4A5,COL4A6,COL6A2,COL12A1,COL16A1,COL25A1
GO: Biological Process	GO:0002252	immune effector process		6.86e-05	0.005702	55	1516	CPPED1,DDX58,HLA-B,HLA-F,MR1,CHI3L1,TRIM22,IRF9,SERPINA1,ATAD3C,CCL2,NTN1,VAV3,PLCG2,CCL20,FOXO1,DDX60,ANXA3,ICAM1,IFI27,IFI35,IFIT1,IFIT3,IFNGR1,ISG15,FTH1,CD24,CTSD,IFI6,MX1,GPRC5B,IL15,DOCK11,GBP1,GBP3,IRF1,IRF5,IRF7,CFB,IFIH1,NEU1,RNF125,BST2,C3,C4A,C4B,PARP9,TAP1,DSP,OAS1,OAS2,GRN,LGALS9,CD74,PADI2
GO: Biological Process	GO:0035458	cellular response to interferon-beta		7.205e-05	0.005894	6	34	IFIT1,IFIT3,GBP1,GBP3,IRF1,GBP4
GO: Biological Process	GO:0050771	negative regulation of axonogenesis		7.296e-05	0.005894	9	84	MAP2,CDKL3,SEMA5B,NTN1,SEMA4D,SEMA3E,LINGO1,ROBO2,EPHA4
Transcription Factor Binding Site	V$HEB_Q6	V$HEB_Q6	TFBS	0.000167	0.004924	12	215	FNDC5,RASL12,COL16A1,WNT6,ZNF362,NANOS1,ADGRL3,CMKLR2,MRPL54,CCND2,EFNA1,EN1
GO: Biological Process	GO:0031345	negative regulation of cell projection organization		7.913e-05	0.006304	16	246	HLA-B,MAP2,HLA-F,CDKL3,NLGN3,SEMA5B,NTN1,SEMA4D,RTN4RL1,APOE,INPP5J,SEMA3E,EFNA1,LINGO1,ROBO2,EPHA4
Pathway	658418	Viral carcinogenesis	BioSystems: KEGG	7.94e-05	0.002675	15	201	TRAF1,HLA-B,HLA-F,IRF9,H2BC6,H2BC4,H2BC21,H4C8,H4C14,H2BC12,IRF7,NFKBIA,C3,CCND2,H2BC5
Pathway	M5885	Ensemble of genes encoding ECM-associated proteins including ECM-affilaited proteins, ECM regulators and secreted factors	MSigDB C2 BIOCARTA (v7.5.1)	8.035e-05	0.002675	35	751	IL34,PIK3IP1,SERPINA1,SERPINI1,SEMA5B,CCL2,MMP2,CCL20,MMP11,PLXNA2,SEMA4D,ANXA3,WNT6,PDGFD,CSTA,WNT10A,CTSD,IL7,SEMA3E,IL15,ST14,MMP24,BMP7,FAM20C,SULF2,EGLN3,INHBE,NRTN,LGALS9,ADAMTS12,FSTL1,MEGF6,PCSK6,CBLN2,LTB
GO: Biological Process	GO:2000425	regulation of apoptotic cell clearance		8.68e-05	0.00682	4	12	CCL2,C3,C4A,C4B
GO: Biological Process	GO:0086046	membrane depolarization during SA node cell action potential		9.219e-05	0.007146	3	5	ANK2,CACNA1D,HCN4
Transcription Factor Binding Site	STTTCRNTTT_V$IRF_Q6	STTTCRNTTT_V$IRF_Q6	TFBS	0.000201	0.005745	10	157	USP18,MSC,DDX58,MGAT4A,HOXA13,UBD,PSMB9,BST2,TAP1,CASP1
Transcription Factor Binding Site	V$OCT1_Q5_01	V$OCT1_Q5_01	TFBS	0.0002066	0.005745	12	220	SYNPR,H2AC6,H2BC4,H2BC12,MRAS,WNT6,SP6,MAP2K6,GPRC5B,ZNF362,COL25A1,PAX6
Domain	IPR030456	TF_fork_head_CS_2	InterPro	7.475e-05	0.005867	7	46	FOXN3,FOXA1,FOXD4,FOXI1,FOXO1,FOXB1,FOXD4L1
GO: Biological Process	GO:0002831	regulation of response to biotic stimulus		9.44e-05	0.00722	26	538	USP18,DDX58,HLA-B,HLA-F,MR1,PLCG2,MMP2,DDX60,APOE,IFI35,IFIT1,IFNGR1,CD24,IL15,PSMB9,IRF1,IRF7,GSDME,RNF125,SMPDL3B,PARP9,TAP1,DRD2,GRN,LGALS9,CD74
Pathway	1269719	Gene Silencing by RNA	BioSystems: REACTOME	9.732e-05	0.003185	12	138	H2AC6,H2AC18,H2BC6,H2BC4,H2BC21,H3C6,H3C10,H4C8,H4C14,H2BC12,H2AC8,H2BC5
Transcription Factor Binding Site	CAGGTA_V$AREB6_01	CAGGTA_V$AREB6_01	TFBS	0.0002237	0.006047	23	638	FOXN3,FOXA1,AXIN2,HOXA13,PLAGL1,MSI1,TXNIP,FOXB1,SMO,ZNF362,PTGFRN,BMP7,NKX2-8,MAMDC2,SEL1L3,CACNA1D,EGLN3,HCN4,CAPN6,ZNF827,H1-2,TMPRSS2,CD74
Domain	IPR018122	TF_fork_head_CS_1	InterPro	8.613e-05	0.006166	7	47	FOXN3,FOXA1,FOXD4,FOXI1,FOXO1,FOXB1,FOXD4L1
Domain	PS00046	HISTONE_H2A	PROSITE	8.971e-05	0.006166	5	21	H2AC13,H2AC6,H2AC18,H2AW,H2AC8
Domain	IPR009072	Histone-fold	InterPro	0.0001115	0.006166	9	83	H2AC13,H2AC6,H2AC18,H2BC21,MACROH2A2,H2BC12,H2AW,H2AC8,H2BC5
Domain	IPR001840	Anaphylatoxn_comp_syst_dom	InterPro	0.0001131	0.006166	3	5	C3,C4A,C4B
Domain	IPR018081	Anaphylatoxin_comp_syst	InterPro	0.0001131	0.006166	3	5	C3,C4A,C4B
Domain	PS00657	FORK_HEAD_1	PROSITE	0.0001131	0.006166	7	49	FOXN3,FOXA1,FOXD4,FOXI1,FOXO1,FOXB1,FOXD4L1
Domain	PS00658	FORK_HEAD_2	PROSITE	0.0001131	0.006166	7	49	FOXN3,FOXA1,FOXD4,FOXI1,FOXO1,FOXB1,FOXD4L1
Domain	IPR001766	Fork_head_dom	InterPro	0.0001131	0.006166	7	49	FOXN3,FOXA1,FOXD4,FOXI1,FOXO1,FOXB1,FOXD4L1
Domain	PS50039	FORK_HEAD_3	PROSITE	0.0001131	0.006166	7	49	FOXN3,FOXA1,FOXD4,FOXI1,FOXO1,FOXB1,FOXD4L1
Domain	PF00250	Forkhead	Pfam	0.0001131	0.006166	7	49	FOXN3,FOXA1,FOXD4,FOXI1,FOXO1,FOXB1,FOXD4L1
Domain	SM00339	FH	SMART	0.0001131	0.006166	7	49	FOXN3,FOXA1,FOXD4,FOXI1,FOXO1,FOXB1,FOXD4L1
Pathway	1470926	Collagen chain trimerization	BioSystems: REACTOME	0.0001023	0.003252	7	47	COL26A1,COL4A5,COL4A6,COL6A2,COL12A1,COL16A1,COL25A1
Pathway	M39909	Host-pathogen interaction of human coronaviruses - interferon induction	MSigDB C2 BIOCARTA (v7.5.1)	0.0001027	0.003252	6	33	DDX58,IRF9,IFIH1,NFKBIA,OAS1,OAS2
GO: Biological Process	GO:0060385	axonogenesis involved in innervation		0.0001233	0.009304	4	13	SEMA5B,COL25A1,ROBO2,EN1
GO: Biological Process	GO:0051270	regulation of cellular component movement		0.0001279	0.00946	50	1369	IL34,TP53INP1,DDX58,MAP2,DAPK2,F3,MGAT3,SEMA5B,PKP2,CCL2,NTN1,PLCG2,GPNMB,MMP2,CCL20,PLXNA2,SEMA4D,ANK2,ANXA3,ICAM1,PRR5,APOE,FEZ1,PDGFD,SMO,SOD2,SEMA3E,ADGRB1,BMP7,BST2,GLI1,VAX1,DRD2,HCN4,DSP,TWIST2,CXCL16,GRN,RET,LGALS9,CEMIP,TGFBR3,EFNA1,CD74,PAX6,LGR6,CDH1,PADI2,DMTN,CPEB1
Pathway	1269811	Mitotic Prophase	BioSystems: REACTOME	0.000128	0.003986	12	142	H2AC6,H2AC18,H2BC6,H2BC4,H2BC21,H3C6,H3C10,H4C8,H4C14,H2BC12,H2AC8,H2BC5
GO: Biological Process	GO:1902004	positive regulation of amyloid-beta formation		0.0001286	0.00946	5	24	APOE,IFNGR1,ABCG1,EFNA1,EPHA4
GO: Biological Process	GO:0018108	peptidyl-tyrosine phosphorylation		0.0001316	0.009558	22	427	IL34,CLK1,FGFR2,SEMA4D,ICAM1,PKDCC,PDGFD,CD24,MAP2K6,IL7,GPRC5B,IL15,IRF1,PARP9,DOCK3,DOK7,RET,EFNA1,CD74,EPHA10,DMTN,EPHA4
GO: Biological Process	GO:0042981	regulation of apoptotic process		0.0001403	0.01006	64	1897	MAGEA3,TRAF1,TP53INP1,DAPK2,PHLDA3,HLA-F,FOXA1,ALX4,HOXA13,ATAD3C,RETREG1,CCL2,VAV3,FGFR2,MMP2,VDR,FOXO1,SEMA4D,DEPTOR,ANK2,UBD,G0S2,ICAM1,APOE,SP110,IFIT3,TXNIP,PLA2R1,FOXB1,VSTM2L,OSR1,CD24,SMO,ARHGEF4,CTSD,MAP2K6,IFI6,IL7,SOD2,HRK,IRF5,IRF7,PTGIS,BMP7,GSDME,BTG2,KCNB1,GLI3,NFKBIA,EGLN3,VAX1,TRIM2,TSC22D3,CASP1,TWIST2,GRN,RET,LGALS9,CCND2,TGFBR3,EFNA1,FSTL1,CD74,EN1
GO: Biological Process	GO:2000147	positive regulation of cell motility		0.0001432	0.01011	31	713	IL34,DAPK2,F3,SEMA5B,CCL2,NTN1,PLCG2,GPNMB,MMP2,CCL20,SEMA4D,ANXA3,ICAM1,PRR5,PDGFD,SMO,SOD2,SEMA3E,BMP7,GLI1,TWIST2,CXCL16,GRN,RET,LGALS9,CEMIP,CD74,PAX6,LGR6,DMTN,CPEB1
Transcription Factor Binding Site	M40788	NFXL1_TARGET_GENES	MSigDB	0.0002783	0.007318	16	369	DRAM1,H2AC13,H2BC12,PRR5,VSTM2L,ZFHX2,SLC22A23,SULF2,GLI3,H2AC11,CCND2,LINGO1,H1-2,H2AC8,NIPAL2,H2BC5
GO: Biological Process	GO:0018212	peptidyl-tyrosine modification		0.0001454	0.01011	22	430	IL34,CLK1,FGFR2,SEMA4D,ICAM1,PKDCC,PDGFD,CD24,MAP2K6,IL7,GPRC5B,IL15,IRF1,PARP9,DOCK3,DOK7,RET,EFNA1,CD74,EPHA10,DMTN,EPHA4
GO: Biological Process	GO:0050830	defense response to Gram-positive bacterium		0.0001462	0.01011	12	158	HLA-F,MR1,H2AC6,H2BC6,H2BC4,H2BC21,H2BC12,GBP1,GBP3,H2AW,GBP4,H2BC5
Domain	1.10.10.10	-	Gene3D	0.000148	0.00785	15	218	FOXN3,FOXA1,IRF9,FOXD4,FOXI1,FOXO1,DEPTOR,FOXB1,IRF1,IRF5,IRF7,FOXD4L1,H1-2,ELF3,PAX6
GO: Biological Process	GO:0050919	negative chemotaxis		0.0001565	0.01058	7	55	SEMA5B,NTN1,SEMA4D,RTN4RL1,SEMA3E,ROBO2,LGR6
Domain	1.10.20.10	-	Gene3D	0.0001671	0.008627	8	69	H2AC13,H2AC6,H2BC21,MACROH2A2,H2BC12,H2AW,H2AC8,H2BC5
Transcription Factor Binding Site	YATGNWAAT_V$OCT_C	YATGNWAAT_V$OCT_C	TFBS	0.0003398	0.008645	14	302	SYNPR,H2AC6,H2BC4,H2BC21,H2BC12,MRAS,WNT6,PCDH20,FOXB1,SP6,GPRC5B,COL25A1,BST2,PAX6
Transcription Factor Binding Site	M30364	ZNF597_TARGET_GENES	MSigDB	0.0003498	0.008645	28	876	CPPED1,IL32,CDKL3,H2AC13,H2AC6,H2BC4,H2BC21,NTN1,PLCG2,HILPDA,H2BC12,CRIP1,TMEM229B,LRIG1,WNT10A,SOD2,TNFRSF9,SLC22A23,IRF5,IFIH1,H2AW,NFKBIA,FAM167A,MAP1LC3B,CACNA1D,ZNF827,H2AC8,TMOD1
Transcription Factor Binding Site	RTAAACA_V$FREAC2_01	RTAAACA_V$FREAC2_01	TFBS	0.0003554	0.008645	25	745	MSC,FOXN3,AXIN2,PIK3IP1,NLGN3,RETREG1,NTN1,ART5,DOC2B,FOXO1,ANK2,TXNIP,FOXB1,OSR1,RASD1,MAP2K6,MYCL,STARD10,ZNF362,PTGIS,SLC38A3,DOCK3,TRIM2,FSTL1,LTB
Transcription Factor Binding Site	V$STAT5B_01	V$STAT5B_01	TFBS	0.0003817	0.009058	11	202	IRF9,CCL2,PLAGL1,ECEL1,ICAM1,WNT10A,IRF1,NFKBIA,HCN4,CDH1,PCDH1
GO: Biological Process	GO:0030335	positive regulation of cell migration		0.0001574	0.01058	30	684	IL34,DAPK2,F3,SEMA5B,CCL2,PLCG2,GPNMB,MMP2,CCL20,SEMA4D,ANXA3,ICAM1,PRR5,PDGFD,SMO,SOD2,SEMA3E,BMP7,GLI1,TWIST2,CXCL16,GRN,RET,LGALS9,CEMIP,CD74,PAX6,LGR6,DMTN,CPEB1
GO: Biological Process	GO:0043067	regulation of programmed cell death		0.0001596	0.01058	65	1944	MAGEA3,TRAF1,TP53INP1,DAPK2,PHLDA3,HLA-F,FOXA1,ALX4,HOXA13,ATAD3C,RETREG1,CCL2,VAV3,FGFR2,PLCG2,MMP2,VDR,FOXO1,SEMA4D,DEPTOR,ANK2,UBD,G0S2,ICAM1,APOE,SP110,IFIT3,TXNIP,PLA2R1,FOXB1,VSTM2L,OSR1,CD24,SMO,ARHGEF4,CTSD,MAP2K6,IFI6,IL7,SOD2,HRK,IRF5,IRF7,PTGIS,BMP7,GSDME,BTG2,KCNB1,GLI3,NFKBIA,EGLN3,VAX1,TRIM2,TSC22D3,CASP1,TWIST2,GRN,RET,LGALS9,CCND2,TGFBR3,EFNA1,FSTL1,CD74,EN1
GO: Biological Process	GO:0001755	neural crest cell migration		0.0001605	0.01058	10	114	SEMA5B,FOXI1,SEMA4D,SMO,SEMA3E,BMP7,LBH,NRTN,RET,PAX6
GO: Biological Process	GO:0034356	NAD biosynthesis via nicotinamide riboside salvage pathway		0.0001697	0.01106	4	14	RNLS,PTGIS,PARP9,NNMT
GO: Biological Process	GO:0031102	neuron projection regeneration		0.0001726	0.01112	10	115	NREP,MMP2,SEMA4D,COL12A1,RTN4RL1,APOE,SMO,GRN,LINGO1,EPHA4
Pathway	1269599	TCF dependent signaling in response to WNT	BioSystems: REACTOME	0.0001738	0.005328	16	240	AXIN2,FZD6,H2AC6,H2AC18,H2BC6,H2BC4,H2BC21,H3C6,H3C10,H4C8,H4C14,H2BC12,PSMB9,H2AC8,H2BC5,LGR6
GO: Biological Process	GO:0120035	regulation of plasma membrane bounded cell projection organization		0.0001805	0.01144	36	891	HLA-B,MAP2,HLA-F,CDKL3,NLGN3,ZDHHC15,SERPINI1,SEMA5B,NTN1,PLXNA2,SEMA4D,COL12A1,PPP1R9A,ICAM1,RTN4RL1,APOE,TENM4,FEZ1,CD24,INPP5J,GPRC5B,SEMA3E,DOCK11,PARD6G,BMP7,NEU1,GRN,RET,EFNA1,LINGO1,LZTS1,ROBO2,PAX6,DMTN,CPEB1,EPHA4
GO: Biological Process	GO:0060684	epithelial-mesenchymal cell signaling		0.0001815	0.01144	3	6	FOXA1,WNT6,SMO
Transcription Factor Binding Site	TTGTTT_V$FOXO4_01	TTGTTT_V$FOXO4_01	TFBS	0.00045	0.01042	43	1599	MSC,CACNA2D2,MAT2A,MGAT4A,FOXN3,CHI3L1,POF1B,AXIN2,PIK3IP1,IRF9,ZDHHC15,SEMA5B,NTN1,PLXNA2,VDR,FOXO1,COL4A5,COL4A6,MSI1,TXNIP,FOXB1,SCG3,PDGFD,CD24,RASD1,MAP2K6,MYCL,DOCK11,ZNF362,SULF2,BTG2,GLRB,NANOS1,SLC38A3,ADGRL3,VAX1,DSP,TWIST2,EFNA1,FSTL1,TMPRSS2,CD74,PAX6
GO: Biological Process	GO:0050768	negative regulation of neurogenesis		0.000211	0.01316	13	189	MAP2,CDKL3,SEMA5B,NTN1,SEMA4D,CD24,SEMA3E,BMP7,VAX1,LINGO1,ROBO2,PAX6,EPHA4
Pathway	1269656	RNA Polymerase I, RNA Polymerase III, and Mitochondrial Transcription	BioSystems: REACTOME	0.0002147	0.006477	12	150	H2AC6,H2AC18,H2BC6,H2BC4,H2BC21,H3C6,H3C10,H4C8,H4C14,H2BC12,H2AC8,H2BC5
GO: Biological Process	GO:0021915	neural tube development		0.0002313	0.01427	16	270	FOXA1,FZD6,PLXNA2,FOXB1,SMO,PARD6G,ST14,BMP7,GLI1,GLI3,CECR2,GPR161,LMX1B,PAX6,EN1,CDH1
Pathway	1427865	Metalloprotease DUBs	BioSystems: REACTOME	0.000232	0.006893	6	38	H2AC13,H2AC6,H2AC18,H2AW,H2AC11,H2AC8
GO: Biological Process	GO:0040017	positive regulation of locomotion		0.0002382	0.01453	31	734	IL34,DAPK2,F3,SEMA5B,CCL2,NTN1,PLCG2,GPNMB,MMP2,CCL20,SEMA4D,ANXA3,ICAM1,PRR5,PDGFD,SMO,SOD2,SEMA3E,BMP7,GLI1,TWIST2,CXCL16,GRN,RET,LGALS9,CEMIP,CD74,PAX6,LGR6,DMTN,CPEB1
Pathway	1269734	Epigenetic regulation of gene expression	BioSystems: REACTOME	0.0002429	0.007036	12	152	H2AC6,H2AC18,H2BC6,H2BC4,H2BC21,H3C6,H3C10,H4C8,H4C14,H2BC12,H2AC8,H2BC5
GO: Biological Process	GO:1902692	regulation of neuroblast proliferation		0.0002435	0.0147	6	42	CD24,SMO,GLI3,VAX1,DRD2,PAX6
Transcription Factor Binding Site	V$FOX_Q2	V$FOX_Q2	TFBS	0.0005002	0.01132	10	176	CEBPA,NTN1,SCG3,DOCK3,CMKLR2,VAX1,TWIST2,CCND2,EFNA1,FSTL1
Pathway	M12868	Pathways in cancer	MSigDB C2 BIOCARTA (v7.5.1)	0.0002441	0.007036	19	325	TRAF1,CEBPA,DAPK2,AXIN2,FZD6,FGFR2,PLCG2,MMP2,FOXO1,COL4A6,WNT6,WNT10A,SMO,GLI1,GLI3,NFKBIA,EGLN3,RET,CDH1
Pathway	1269853	Chromosome Maintenance	BioSystems: REACTOME	0.0002569	0.007294	10	110	H2AC6,H2AC18,H2BC6,H2BC4,H2BC21,H4C8,H4C14,H2BC12,H2AC8,H2BC5
Transcription Factor Binding Site	V$NFKAPPAB_01	V$NFKAPPAB_01	TFBS	0.0005505	0.01217	11	211	MSC,NTN1,COL16A1,UBD,ICAM1,SP6,WNT10A,TNFRSF9,IRF1,CXCL16,LTB
Transcription Factor Binding Site	V$ZIC3_01	V$ZIC3_01	TFBS	0.0005727	0.01238	11	212	NLGN3,NTN1,LITAF,SP6,GABRA3,ZNF362,NKX2-8,KCNK3,FSTL1,PAX6,DMTN
GO: Biological Process	GO:0031344	regulation of cell projection organization		0.0002759	0.01647	36	911	HLA-B,MAP2,HLA-F,CDKL3,NLGN3,ZDHHC15,SERPINI1,SEMA5B,NTN1,PLXNA2,SEMA4D,COL12A1,PPP1R9A,ICAM1,RTN4RL1,APOE,TENM4,FEZ1,CD24,INPP5J,GPRC5B,SEMA3E,DOCK11,PARD6G,BMP7,NEU1,GRN,RET,EFNA1,LINGO1,LZTS1,ROBO2,PAX6,DMTN,CPEB1,EPHA4
Transcription Factor Binding Site	M40800	ZNF547_TARGET_GENES	MSigDB	0.0006103	0.01291	9	149	CEBPA,PIK3IP1,FBN1,CCL2,ANK2,IFI35,CTSD,SOD2,ZSCAN31
GO: Biological Process	GO:0034612	response to tumor necrosis factor		0.0002798	0.01647	20	390	TRAF1,CEBPA,CHI3L1,CCL2,CCL20,UBD,ICAM1,APOE,TNFRSF9,PSMB9,GBP1,GBP3,IRF1,GSDME,NFKBIA,CASP1,CXCL16,ADAMTS12,ENTPD2,LTB
Pathway	83113	Basal cell carcinoma	BioSystems: KEGG	0.0002813	0.007759	7	55	AXIN2,FZD6,WNT6,WNT10A,SMO,GLI1,GLI3
Gene Family	1234	CD molecules|C3 and PZP like, alpha-2-macroglobulin domain containing	genenames.org	0.0003845	0.01377	3	9	C3,C4A,C4B
Pathway	M17807	Basal cell carcinoma	MSigDB C2 BIOCARTA (v7.5.1)	0.0002813	0.007759	7	55	AXIN2,FZD6,WNT6,WNT10A,SMO,GLI1,GLI3
Transcription Factor Binding Site	CTGCAGY_UNKNOWN	CTGCAGY_UNKNOWN	TFBS	0.0006904	0.01429	21	606	FNDC5,FOXN3,AXIN2,PIK3IP1,HOXA13,NLGN3,SEMA5B,DEPTOR,WNT6,ABCG1,MAP2K6,GABRA3,TNFRSF9,NFKBIA,GMPR,MAN1C1,PCDHB12,PCDHB11,PCDHB2,PAX6,DMTN
GO: Biological Process	GO:0030334	regulation of cell migration		0.000283	0.01647	44	1196	IL34,TP53INP1,DDX58,DAPK2,F3,MGAT3,SEMA5B,PKP2,CCL2,NTN1,PLCG2,GPNMB,MMP2,CCL20,PLXNA2,SEMA4D,ANXA3,ICAM1,PRR5,APOE,PDGFD,SMO,SOD2,SEMA3E,ADGRB1,BMP7,BST2,GLI1,DRD2,TWIST2,CXCL16,GRN,RET,LGALS9,CEMIP,TGFBR3,EFNA1,CD74,PAX6,LGR6,CDH1,PADI2,DMTN,CPEB1
GO: Biological Process	GO:0051961	negative regulation of nervous system development		0.0002864	0.01647	13	195	MAP2,CDKL3,SEMA5B,NTN1,SEMA4D,CD24,SEMA3E,BMP7,VAX1,LINGO1,ROBO2,PAX6,EPHA4
GO: Biological Process	GO:0032101	regulation of response to external stimulus		0.0002871	0.01647	47	1306	IL34,USP18,CEBPA,DDX58,HLA-B,DAPK2,HLA-F,F3,SEMA5B,CCL2,PLCG2,MMP2,SEMA4D,COL12A1,DDX60,RTN4RL1,APOE,IFI35,IFIT1,IFNGR1,PDGFD,CD24,GPRC5B,SEMA3E,IL15,PSMB9,IRF1,IRF7,PTGIS,RNF125,SMPDL3B,NFKBIA,C3,PARP9,TAP1,VAX1,DRD2,CASP1,GRN,LGALS9,ADAMTS12,TSPAN8,CD74,ROBO2,PADI2,DMTN,EPHA4
GO: Cellular Component	GO:0099572	postsynaptic specialization		0.0002925	0.0148	23	485	INSYN1,MAP2,CHRNA4,NLGN3,ZDHHC15,ADRA2C,PLCB4,ANK2,PPP1R9A,IFNGR1,SHANK2,SMO,MX1,GABRA3,ADGRB1,ANKS1B,SYN1,DRD2,GRID1,LZTS1,DMTN,CPEB1,EPHA4
Domain	IPR032458	Histone_H2A_CS	InterPro	0.0002956	0.01487	4	15	H2AC13,H2AC6,H2AW,H2AC8
Domain	SM00104	ANATO	SMART	0.0003825	0.01597	3	7	C3,C4A,C4B
Domain	PF10401	IRF-3	Pfam	0.0003825	0.01597	3	7	IRF9,IRF5,IRF7
Domain	PS01178	ANAPHYLATOXIN_2	PROSITE	0.0003825	0.01597	3	7	C3,C4A,C4B
Domain	PS01177	ANAPHYLATOXIN_1	PROSITE	0.0003825	0.01597	3	7	C3,C4A,C4B
Domain	IPR019471	Interferon_reg_factor-3	InterPro	0.0003825	0.01597	3	7	IRF9,IRF5,IRF7
Domain	IPR000020	Anaphylatoxin/fibulin	InterPro	0.0003825	0.01597	3	7	C3,C4A,C4B
Domain	SM01243	IRF-3	SMART	0.0003825	0.01597	3	7	IRF9,IRF5,IRF7
Domain	PF01821	ANATO	Pfam	0.0003825	0.01597	3	7	C3,C4A,C4B
Transcription Factor Binding Site	V$NFKB_Q6_01	V$NFKB_Q6_01	TFBS	0.0008002	0.01622	10	187	MSC,NTN1,UBD,ICAM1,SP6,WNT10A,IL7,TNFRSF9,NFKBIA,LTB
Pathway	1270257	Degradation of the extracellular matrix	BioSystems: REACTOME	0.0002975	0.00809	10	112	COL26A1,MMP2,MMP11,COL12A1,COL16A1,CTSD,COL25A1,MMP24,CAPN6,CDH1
GO: Biological Process	GO:0050770	regulation of axonogenesis		0.0002998	0.0168	14	222	MAP2,CDKL3,SEMA5B,NTN1,PLXNA2,SEMA4D,APOE,SEMA3E,PARD6G,RET,EFNA1,LINGO1,ROBO2,EPHA4
GO: Biological Process	GO:0031103	axon regeneration		0.0003015	0.0168	9	101	NREP,MMP2,SEMA4D,COL12A1,RTN4RL1,APOE,GRN,LINGO1,EPHA4
GO: Biological Process	GO:0060760	positive regulation of response to cytokine stimulus		0.0003016	0.0168	7	61	DDX58,IL7,IRF7,IFIH1,PARP9,CASP1,CD74
GO: Biological Process	GO:0032808	lacrimal gland development		0.0003126	0.01724	3	7	FGFR2,IGSF3,PAX6
GO: Biological Process	GO:0006334	nucleosome assembly		0.00035	0.01912	11	149	H2BC6,H2BC4,H2BC21,H3C6,H3C10,H4C8,H4C14,MACROH2A2,H2BC12,H1-2,H2BC5
GO: Biological Process	GO:0098586	cellular response to virus		0.0003752	0.0203	9	104	DDX58,DDX60,IFI6,PSMB9,IRF7,IFIH1,GSDME,RNF125,LGALS9
GO: Biological Process	GO:0035775	pronephric glomerulus morphogenesis		0.0003836	0.02056	4	17	APOL1,OSR1,LMX1B,APOL3
GO: Biological Process	GO:1902993	positive regulation of amyloid precursor protein catabolic process		0.0003884	0.02063	5	30	APOE,IFNGR1,ABCG1,EFNA1,EPHA4
GO: Biological Process	GO:0010942	positive regulation of cell death		0.0004038	0.02113	34	860	TP53INP1,DAPK2,PHLDA3,HLA-F,FOXA1,AXIN2,HOXA13,CCL2,VAV3,MMP2,VDR,FOXO1,UBD,G0S2,APOE,SP110,TXNIP,PLA2R1,CD24,ARHGEF4,CTSD,MAP2K6,SOD2,HRK,IRF1,IRF5,PTGIS,BMP7,GSDME,CASP1,GRN,RET,LGALS9,PAX6
GO: Biological Process	GO:1990138	neuron projection extension		0.0004052	0.02113	15	256	MAP2,CDKL3,NLGN3,SEMA5B,NTN1,COL4A5,COL4A6,SEMA4D,APOE,SMO,SEMA3E,GRN,RET,ROBO2,EPHA4
Transcription Factor Binding Site	CTTTGA_V$LEF1_Q2	CTTTGA_V$LEF1_Q2	TFBS	0.000878	0.01743	29	976	CACNA2D2,EMID1,FOXN3,FOXA1,SYNPR,HOXA13,ANXA3,WNT6,SCG3,EIF4EBP3,SMO,MAP2K6,MYCL,DOCK11,BMP7,NKX2-8,GFPT2,DOCK3,VAX1,TRIM2,SLC16A9,RET,ADAMTS12,ZNF827,AP3B2,PAX6,EN1,PCDH1,CDH3
Domain	IPR011991	WHTH_DNA-bd_dom	InterPro	0.0004553	0.01861	15	242	FOXN3,FOXA1,IRF9,FOXD4,FOXI1,FOXO1,DEPTOR,FOXB1,IRF1,IRF5,IRF7,FOXD4L1,H1-2,ELF3,PAX6
Pathway	83105	Pathways in cancer	BioSystems: KEGG	0.0004214	0.0113	21	395	TRAF1,CEBPA,DAPK2,AXIN2,FZD6,PLCB4,FGFR2,PLCG2,MMP2,FOXO1,COL4A5,COL4A6,WNT6,WNT10A,SMO,GLI1,GLI3,NFKBIA,EGLN3,RET,CDH1
GO: Biological Process	GO:0016331	morphogenesis of embryonic epithelium		0.0004287	0.02215	14	230	FZD6,NTN1,FGFR2,WNT6,OSR1,SMO,PARD6G,ST14,BMP7,VAX1,CECR2,RET,LMX1B,CDH1
Transcription Factor Binding Site	V$P300_01	V$P300_01	TFBS	0.001018	0.01942	10	193	PIK3IP1,NLGN3,SERPINI1,RETREG1,SP6,WNT10A,MYCL,NFKBIA,SYN1,VAX1
Transcription Factor Binding Site	V$POU6F1_01	V$POU6F1_01	TFBS	0.001018	0.01942	10	193	FOXN3,SYNPR,RTN4RL1,CELF2,SP6,COL25A1,GMPR,FSTL1,ZNF827,EN1
Domain	SM00643	C345C	SMART	0.0004972	0.01991	4	17	NTN1,C3,C4A,C4B
Domain	IPR030735	PCDHB2/3	InterPro	0.0005288	0.01995	2	2	PCDHB3,PCDHB2
Domain	IPR029604	FAM155	InterPro	0.0005288	0.01995	2	2	NALF1,NALF2
Domain	IPR030097	MAGEA3/MAGEA6	InterPro	0.0005288	0.01995	2	2	MAGEA3,MAGEA6
GO: Biological Process	GO:0048678	response to axon injury		0.0004389	0.02248	11	153	NREP,MMP2,SEMA4D,COL12A1,RTN4RL1,APOE,SOD2,DRD2,GRN,LINGO1,EPHA4
GO: Biological Process	GO:0008285	negative regulation of cell population proliferation		0.0004544	0.0229	37	971	CEBPA,TP53INP1,HLA-F,AXIN2,H2AC6,PKP2,CCL2,FGFR2,GPNMB,VDR,APOE,IFI35,IFIT3,IGFBP7,FTH1,CD24,SOD2,IL15,TNFRSF9,ADGRB1,IRF1,BMP7,NKX2-8,GSDME,BTG2,GLI3,WNK2,VAX1,DRD2,PLAAT4,TWIST2,LGALS9,TGFBR3,H2AC8,PAX6,CDH1,CPEB1
GO: Biological Process	GO:0035455	response to interferon-alpha		0.0004551	0.0229	5	31	IFIT1,IFIT3,BST2,OAS1,ENTPD2
GO: Biological Process	GO:0071228	cellular response to tumor cell		0.00046	0.02295	2	2	IGFBPL1,TXNIP
GO: Biological Process	GO:0060284	regulation of cell development		0.0004793	0.0237	29	697	IL34,MAP2,CDKL3,AXIN2,FBN1,SEMA5B,NTN1,PLXNA2,SEMA4D,APOE,TENM4,CD24,SMO,SEMA3E,GBP1,BMP7,GLI1,GLI3,DIO3,VAX1,DRD2,GRN,RET,LINGO1,ROBO2,PAX6,RFLNA,DMTN,EPHA4
Pathway	M40048	Development of ureteric collection system	MSigDB C2 BIOCARTA (v7.5.1)	0.0004844	0.01281	7	60	FGFR2,SMO,BMP7,GLI1,GLI3,RET,ROBO2
Transcription Factor Binding Site	V$NFKAPPAB65_01	V$NFKAPPAB65_01	TFBS	0.001144	0.02141	10	196	MSC,COL16A1,UBD,ICAM1,SP6,WNT10A,TNFRSF9,NFKBIA,CXCL16,LTB
Domain	IPR019565	MacrogloblnA2_thiol-ester-bond	InterPro	0.0006016	0.02146	3	8	C3,C4A,C4B
Domain	PF10569	Thiol-ester_cl	Pfam	0.0006016	0.02146	3	8	C3,C4A,C4B
Domain	IPR019742	MacrogloblnA2_CS	InterPro	0.0006016	0.02146	3	8	C3,C4A,C4B
GO: Cellular Component	GO:0020005	symbiont-containing vacuole membrane		0.0004864	0.02153	3	8	GBP1,GBP3,GBP4
GO: Biological Process	GO:0031099	regeneration		0.0004876	0.02378	24	533	CEBPA,NREP,CPQ,CCL2,MMP2,SEMA4D,COL12A1,ANXA3,RTN4RL1,APOE,SMO,PTGFRN,SULF2,GLI1,GLI3,NFKBIA,NNMT,KRT15,KRT17,GRN,TGFBR3,LINGO1,LGR6,EPHA4
Transcription Factor Binding Site	V$MZF1_01	V$MZF1_01	TFBS	0.001189	0.02182	10	197	IRF9,MGAT3,ANK2,MSI1,SP6,FAM20C,CACNA1D,INHBE,ADAMTS12,EN1
GO: Biological Process	GO:0021798	forebrain dorsal/ventral pattern formation		0.0004922	0.02378	3	8	SMO,GLI3,PAX6
GO: Biological Process	GO:0048732	gland development		0.0004934	0.02378	33	835	CEBPA,FOXA1,HOXA13,TFCP2L1,CYP7B1,NTN1,FGFR2,MMP2,IGSF3,VDR,CRIP1,FOXB1,WNT10A,SMO,SOD2,PSMB9,BMP7,NKX2-8,SULF2,GLI1,GLI3,NFKBIA,LBH,DIO3,DRD2,OAS2,GRN,CCND2,TGFBR3,ELF3,RXFP1,PAX6,CDH1
GO: Cellular Component	GO:0045211	postsynaptic membrane		0.0004966	0.02153	18	349	CHRNA4,NLGN3,ADRA2C,ANK2,SHANK2,MX1,GABRA3,ADGRB1,KCNB1,KCNC1,GLRB,DRD2,PCDHB13,PCDHB8,GRID1,SSPN,LZTS1,EPHA4
Transcription Factor Binding Site	V$ZF5_B	V$ZF5_B	TFBS	0.001235	0.02225	10	198	MAT2A,NLGN3,ZDHHC15,ADRA2C,MACROH2A2,GABRA3,MYCL,RNF125,ZNF827,EN1
Pathway	1319988	AGE-RAGE signaling pathway in diabetic complications	BioSystems: KEGG	0.0005195	0.01356	9	99	F3,CCL2,PLCB4,PLCG2,MMP2,FOXO1,COL4A5,COL4A6,ICAM1
GO: Biological Process	GO:0048048	embryonic eye morphogenesis		0.0005246	0.02507	8	87	FBN1,NTN1,PLXNA2,BMP7,VAX1,LMX1B,PAX6,EPHA4
GO: Biological Process	GO:0021954	central nervous system neuron development		0.0005575	0.02643	10	133	MAP2,NTN1,FGFR2,BTG2,NANOS1,DRD2,LINGO1,LMX1B,ROBO2,EPHA4
Pathway	413369	Glycosphingolipid biosynthesis, globo-series, LacCer => Gb4Cer	BioSystems: KEGG	0.0005612	0.01445	2	2	B3GALNT1,A4GALT
GO: Biological Process	GO:0072073	kidney epithelium development		0.0005812	0.02733	13	210	FGFR2,WNT6,APOL1,OSR1,CD24,SMO,BMP7,GLI3,RET,LMX1B,APOL3,ROBO2,EPHA4
GO: Biological Process	GO:0061098	positive regulation of protein tyrosine kinase activity		0.0005902	0.02735	7	68	IL34,CD24,GPRC5B,DOCK3,DOK7,EFNA1,EPHA4
GO: Biological Process	GO:0035108	limb morphogenesis		0.0005912	0.02735	12	184	ALX4,FZD6,HOXA13,CIBAR1,FGFR2,PLXNA2,PKDCC,OSR1,BMP7,GLI3,LMX1B,EN1
GO: Biological Process	GO:0035457	cellular response to interferon-alpha		0.000604	0.02772	4	19	IFIT1,IFIT3,OAS1,ENTPD2
GO: Biological Process	GO:0002227	innate immune response in mucosa		0.0006139	0.02795	5	33	H2BC6,H2BC4,H2BC21,H2BC12,H2BC5
GO: Biological Process	GO:0050803	regulation of synapse structure or activity		0.0006363	0.02874	16	296	NLGN3,ZDHHC15,NTN1,SEMA4D,PPP1R9A,APOE,SHANK2,RIMS4,MX1,ADGRB1,ADGRL3,DRD2,EFNA1,CBLN2,ROBO2,EPHA4
Pathway	1270244	Extracellular matrix organization	BioSystems: REACTOME	0.0006527	0.01658	17	297	COL26A1,MATN3,FBN1,MMP2,MMP11,COL4A5,COL4A6,COL6A2,COL12A1,COL16A1,ICAM1,CTSD,COL25A1,MMP24,BMP7,CAPN6,CDH1
GO: Biological Process	GO:0031076	embryonic camera-type eye development		0.0006585	0.02951	8	90	NTN1,PLXNA2,SMO,BMP7,VAX1,LMX1B,PAX6,EPHA4
GO: Cellular Component	GO:0014069	postsynaptic density		0.0006714	0.02294	21	451	INSYN1,MAP2,NLGN3,ZDHHC15,ADRA2C,PLCB4,ANK2,PPP1R9A,IFNGR1,SHANK2,SMO,MX1,ADGRB1,ANKS1B,SYN1,DRD2,GRID1,LZTS1,DMTN,CPEB1,EPHA4
GO: Cellular Component	GO:0032279	asymmetric synapse		0.0006714	0.02294	21	451	INSYN1,MAP2,NLGN3,ZDHHC15,ADRA2C,PLCB4,ANK2,PPP1R9A,IFNGR1,SHANK2,SMO,MX1,ADGRB1,ANKS1B,SYN1,DRD2,GRID1,LZTS1,DMTN,CPEB1,EPHA4
Domain	IPR008160	Collagen	InterPro	0.0007014	0.02414	8	85	COL26A1,EMID1,COL4A5,COL4A6,COL6A2,COL12A1,COL16A1,COL25A1
Domain	PF01391	Collagen	Pfam	0.0007014	0.02414	8	85	COL26A1,EMID1,COL4A5,COL4A6,COL6A2,COL12A1,COL16A1,COL25A1
Pathway	122191	NOD-like receptor signaling pathway	BioSystems: KEGG	0.0006718	0.01685	12	170	IRF9,CCL2,PLCB4,TXNIP,GBP1,GBP3,IRF7,GBP4,NFKBIA,CASP1,OAS1,OAS2
GO: Biological Process	GO:0001763	morphogenesis of a branching structure		0.0007042	0.0313	15	270	FOXA1,HOXA13,NTN1,FGFR2,VDR,WNT6,IGFBP7,SMO,CTSD,SEMA3E,ST14,BMP7,GLI3,DRD2,CDH1
GO: Biological Process	GO:0001708	cell fate specification		0.0007094	0.0313	11	162	FOXA1,HOXA13,NTN1,FOXI1,TENM4,SMO,BMP7,GLI1,GLI3,TBX15,PAX6
Domain	PF01759	NTR	Pfam	0.000781	0.02597	4	19	NTN1,C3,C4A,C4B
Domain	IPR018933	Netrin_module_non-TIMP	InterPro	0.000781	0.02597	4	19	NTN1,C3,C4A,C4B
GO: Biological Process	GO:0007423	sensory organ development		0.0007155	0.03133	41	1140	CEBPA,CEBPD,HLA-B,HLA-F,FZD6,HOXA13,FBN1,NTN1,FGFR2,MMP2,PLXNA2,FOXI1,VDR,WNT6,IGFBP7,LRIG1,OSR1,WNT10A,SMO,RAB11FIP4,CTSD,MYCL,BMP7,GSDME,GLI3,KCNK3,DIO3,C3,VAX1,DRD2,CECR2,TWIST2,GRN,RET,LMX1B,TMOD1,CD74,PAX6,CDH1,MCOLN3,EPHA4
GO: Cellular Component	GO:0030430	host cell cytoplasm		0.0007181	0.02294	3	9	GBP1,GBP3,GBP4
GO: Cellular Component	GO:0033655	host cell cytoplasm part		0.0007181	0.02294	3	9	GBP1,GBP3,GBP4
GO: Cellular Component	GO:0020003	symbiont-containing vacuole		0.0007181	0.02294	3	9	GBP1,GBP3,GBP4
GO: Biological Process	GO:1905247	positive regulation of aspartic-type peptidase activity		0.0007267	0.03158	3	9	GRN,EFNA1,EPHA4
Pathway	1427860	Deubiquitination	BioSystems: REACTOME	0.000758	0.01877	17	301	USP18,DDX58,AXIN2,H2AC13,H2AC6,H2AC18,H2BC6,H2BC4,H2BC21,H2BC12,PSMB9,IFIH1,H2AW,NFKBIA,H2AC11,H2AC8,H2BC5
GO: Biological Process	GO:0099536	synaptic signaling		0.0007597	0.03276	40	1107	INSYN1,CACNA2D2,CHRNA4,NLGN3,CCL2,PLCB4,DOC2B,PPP1R9A,APOE,PCDHB16,SHANK2,RIMS4,CD24,GABRA3,ADGRB1,ANKS1B,KCNB1,GLRB,KCNK3,SYN1,RIC3,CACNA1B,CACNA1D,DRD2,HCN4,PCDHB14,PCDHB13,PCDHB11,PCDHB9,PCDHB8,PCDHB6,PCDHB3,PCDHB2,GRID1,GUCY1A1,LZTS1,CBLN2,CDH1,CPEB1,EPHA4
GO: Biological Process	GO:0048596	embryonic camera-type eye morphogenesis		0.0007668	0.03282	7	71	NTN1,PLXNA2,BMP7,VAX1,LMX1B,PAX6,EPHA4
GO: Biological Process	GO:0040012	regulation of locomotion		0.0007906	0.03359	46	1331	IL34,TP53INP1,DDX58,DAPK2,F3,MGAT3,SEMA5B,PKP2,CCL2,NTN1,PLCG2,GPNMB,MMP2,CCL20,PLXNA2,SEMA4D,ANXA3,ICAM1,PRR5,APOE,PDGFD,SMO,SOD2,SEMA3E,ADGRB1,BMP7,BST2,GLI1,VAX1,DRD2,TWIST2,CXCL16,GRN,RET,LGALS9,CEMIP,TGFBR3,EFNA1,CD74,ROBO2,PAX6,LGR6,CDH1,PADI2,DMTN,CPEB1
GO: Biological Process	GO:0098916	anterograde trans-synaptic signaling		0.000834	0.03492	39	1076	INSYN1,CACNA2D2,CHRNA4,NLGN3,CCL2,PLCB4,DOC2B,PPP1R9A,APOE,PCDHB16,SHANK2,RIMS4,CD24,GABRA3,ADGRB1,KCNB1,GLRB,KCNK3,SYN1,RIC3,CACNA1B,CACNA1D,DRD2,HCN4,PCDHB14,PCDHB13,PCDHB11,PCDHB9,PCDHB8,PCDHB6,PCDHB3,PCDHB2,GRID1,GUCY1A1,LZTS1,CBLN2,CDH1,CPEB1,EPHA4
GO: Biological Process	GO:0007268	chemical synaptic transmission		0.000834	0.03492	39	1076	INSYN1,CACNA2D2,CHRNA4,NLGN3,CCL2,PLCB4,DOC2B,PPP1R9A,APOE,PCDHB16,SHANK2,RIMS4,CD24,GABRA3,ADGRB1,KCNB1,GLRB,KCNK3,SYN1,RIC3,CACNA1B,CACNA1D,DRD2,HCN4,PCDHB14,PCDHB13,PCDHB11,PCDHB9,PCDHB8,PCDHB6,PCDHB3,PCDHB2,GRID1,GUCY1A1,LZTS1,CBLN2,CDH1,CPEB1,EPHA4
GO: Biological Process	GO:0030855	epithelial cell differentiation		0.0008563	0.03529	40	1114	FOXA1,POF1B,HOXA13,TFCP2L1,PKP2,MACROH2A2,FGFR2,FOXI1,VDR,ICAM1,MSI1,APOL1,TXNIP,FOXB1,OSR1,CD24,CSTA,SMO,PALLD,MYCL,ST14,BMP7,FAM20C,GLI1,LBH,KRTAP5-2,KRT15,KRT17,PLAAT4,DSP,FSTL1,LMX1B,PCSK6,APOL3,TMOD1,ELF3,PAX6,CDH1,CDH3,MCOLN3
Transcription Factor Binding Site	M30149	RYBP_TARGET_GENES	MSigDB	0.00159	0.02769	46	1858	MSC,HLA-F,CDKL3,F3,PPM1H,AXIN2,H4C8,ECEL1,PLXNA2,COL4A5,COL4A6,WNT6,PRR5,IGDCC4,SP6,CD24,WNT10A,SH3RF3,SOD2,CCDC92B,PHACTR2,TFAP2E,C14orf132,H2AW,GSDME,BTG2,KCNF1,GLI1,GLI3,NKAIN1,MAP1LC3B,TAP1,RAB3IL1,SLC37A1,EGLN3,HCN4,ARRDC4,PARD3B,RET,CCND2,GPR161,LINGO1,LMX1B,ENTPD2,TMOD1,TMPRSS2
Transcription Factor Binding Site	V$FOXO4_02	V$FOXO4_02	TFBS	0.0016	0.02769	10	205	PIK3IP1,NTN1,FOXO1,TXNIP,PDGFD,RASD1,ZNF362,SLC38A3,EFNA1,ZNF827
Transcription Factor Binding Site	V$DR3_Q4	V$DR3_Q4	TFBS	0.001622	0.02769	7	108	HOXA13,COL12A1,KCNB1,KCNC1,KCNK3,SLC38A3,PAX6
GO: Biological Process	GO:0035107	appendage morphogenesis		0.0008588	0.03529	13	219	ALX4,FZD6,HOXA13,CIBAR1,FGFR2,PLXNA2,PKDCC,OSR1,SMO,BMP7,GLI3,LMX1B,EN1
GO: Biological Process	GO:0061138	morphogenesis of a branching epithelium		0.0008653	0.03529	14	247	FOXA1,HOXA13,NTN1,FGFR2,VDR,WNT6,IGFBP7,SMO,CTSD,SEMA3E,ST14,BMP7,GLI3,CDH1
Pathway	83065	Axon guidance	BioSystems: KEGG	0.0008676	0.02121	12	175	SEMA5B,NTN1,PLCG2,PLXNA2,SEMA4D,SMO,SEMA3E,PARD6G,BMP7,EFNA1,ROBO2,EPHA4
GO: Biological Process	GO:0021532	neural tube patterning		0.0008787	0.03529	8	94	FOXA1,SMO,GLI1,GLI3,GPR161,LMX1B,PAX6,EN1
GO: Biological Process	GO:0007626	locomotory behavior		0.0008827	0.03529	17	335	CHRNA4,APOE,ANKFN1,SOD2,GPRC5B,GLRB,DIO3,ADGRL3,CACNA1B,DRD2,GRN,CCND2,LMX1B,TMOD1,EN1,MCOLN3,EPHA4
Transcription Factor Binding Site	TATAAA_V$TATA_01	TATAAA_V$TATA_01	TFBS	0.001763	0.02958	30	1070	MSC,MAT2A,FOXN3,FOXA1,H2AC13,MGAT3,H2BC21,H3C10,ART5,PLXNA2,H2BC12,G0S2,ICAM1,SP6,CD24,MAP2K6,DOCK11,NKX2-8,NFKBIA,DIO3,NANOS1,TRIM2,KRT17,MAN1C1,PCDHA11,CEMIP,ZNF827,H2AC8,H2BC5,EN1
GO: Biological Process	GO:0022404	molting cycle process		0.000886	0.03529	9	117	ALX4,FZD6,FGFR2,LRIG1,WNT10A,SMO,KRT17,TSPEAR,CDH3
GO: Biological Process	GO:0022405	hair cycle process		0.000886	0.03529	9	117	ALX4,FZD6,FGFR2,LRIG1,WNT10A,SMO,KRT17,TSPEAR,CDH3
GO: Biological Process	GO:0032655	regulation of interleukin-12 production		0.000906	0.03584	7	73	HLA-B,HLA-F,TNFRSF9,IRF1,IRF5,LGALS9,LTB
Pathway	1270433	Chromatin organization	BioSystems: REACTOME	0.000916	0.02184	16	279	H2AC13,H2AC6,H2AC18,H2BC6,H2BC4,H2BC21,H3C6,H3C10,H4C8,H4C14,H2BC12,H2AW,H2AC11,H2AC8,H2BC5,PADI2
Pathway	1270434	Chromatin modifying enzymes	BioSystems: REACTOME	0.000916	0.02184	16	279	H2AC13,H2AC6,H2AC18,H2BC6,H2BC4,H2BC21,H3C6,H3C10,H4C8,H4C14,H2BC12,H2AW,H2AC11,H2AC8,H2BC5,PADI2
GO: Cellular Component	GO:0005581	collagen trimer		0.0009177	0.02664	8	95	COL26A1,EMID1,COL4A5,COL4A6,COL6A2,COL12A1,COL16A1,COL25A1
GO: Biological Process	GO:0043065	positive regulation of apoptotic process		0.0009373	0.03682	30	762	TP53INP1,DAPK2,PHLDA3,HLA-F,FOXA1,HOXA13,CCL2,VAV3,MMP2,VDR,FOXO1,UBD,G0S2,SP110,TXNIP,PLA2R1,CD24,ARHGEF4,CTSD,MAP2K6,SOD2,HRK,IRF5,PTGIS,BMP7,GSDME,CASP1,GRN,RET,LGALS9
Pathway	M40041	Hair follicle development: organogenesis - part 2 of 3	MSigDB C2 BIOCARTA (v7.5.1)	0.0009491	0.02235	5	33	FGFR2,SMO,GLI1,CCND2,CDH1
GO: Biological Process	GO:0099537	trans-synaptic signaling		0.0009736	0.03799	39	1085	INSYN1,CACNA2D2,CHRNA4,NLGN3,CCL2,PLCB4,DOC2B,PPP1R9A,APOE,PCDHB16,SHANK2,RIMS4,CD24,GABRA3,ADGRB1,KCNB1,GLRB,KCNK3,SYN1,RIC3,CACNA1B,CACNA1D,DRD2,HCN4,PCDHB14,PCDHB13,PCDHB11,PCDHB9,PCDHB8,PCDHB6,PCDHB3,PCDHB2,GRID1,GUCY1A1,LZTS1,CBLN2,CDH1,CPEB1,EPHA4
GO: Biological Process	GO:2000145	regulation of cell motility		0.0009948	0.03856	44	1271	IL34,TP53INP1,DDX58,DAPK2,F3,MGAT3,SEMA5B,PKP2,CCL2,NTN1,PLCG2,GPNMB,MMP2,CCL20,PLXNA2,SEMA4D,ANXA3,ICAM1,PRR5,APOE,PDGFD,SMO,SOD2,SEMA3E,ADGRB1,BMP7,BST2,GLI1,DRD2,TWIST2,CXCL16,GRN,RET,LGALS9,CEMIP,TGFBR3,EFNA1,CD74,PAX6,LGR6,CDH1,PADI2,DMTN,CPEB1
GO: Cellular Component	GO:0043656	host intracellular region		0.00101	0.02664	3	10	GBP1,GBP3,GBP4
Transcription Factor Binding Site	V$OCT1_05	V$OCT1_05	TFBS	0.002048	0.03378	10	212	H2AC6,FGFR2,COL12A1,MRAS,SP6,MAP2K6,GPRC5B,COL25A1,H2AW,PAX6
Domain	PF00207	A2M	Pfam	0.001246	0.03396	3	10	C3,C4A,C4B
Domain	IPR011625	A2M_N_2	InterPro	0.001246	0.03396	3	10	C3,C4A,C4B
Domain	IPR011626	A2M_comp	InterPro	0.001246	0.03396	3	10	C3,C4A,C4B
Domain	PF02841	GBP_C	Pfam	0.001246	0.03396	3	10	GBP1,GBP3,GBP4
Domain	PF07677	A2M_recep	Pfam	0.001246	0.03396	3	10	C3,C4A,C4B
Domain	PF07678	A2M_comp	Pfam	0.001246	0.03396	3	10	C3,C4A,C4B
Domain	PF07703	A2M_N_2	Pfam	0.001246	0.03396	3	10	C3,C4A,C4B
Domain	PF01835	A2M_N	Pfam	0.001246	0.03396	3	10	C3,C4A,C4B
Domain	IPR002403	Cyt_P450_E_grp-IV	InterPro	0.001246	0.03396	3	10	CYP7B1,CYP4F12,PTGIS
Domain	IPR002890	A2M_N	InterPro	0.001246	0.03396	3	10	C3,C4A,C4B
Domain	IPR009048	A-macroglobulin_rcpt-bd	InterPro	0.001246	0.03396	3	10	C3,C4A,C4B
Domain	PS00477	ALPHA_2_MACROGLOBULIN	PROSITE	0.001246	0.03396	3	10	C3,C4A,C4B
Domain	IPR001599	Macroglobln_a2	InterPro	0.001246	0.03396	3	10	C3,C4A,C4B
GO: Cellular Component	GO:0042612	MHC class I protein complex		0.00101	0.02664	3	10	HLA-B,HLA-F,MR1
GO: Cellular Component	GO:0033646	host intracellular part		0.00101	0.02664	3	10	GBP1,GBP3,GBP4
GO: Biological Process	GO:0043322	negative regulation of natural killer cell degranulation		0.001022	0.03882	3	10	HLA-B,HLA-F,LGALS9
GO: Biological Process	GO:0086018	SA node cell to atrial cardiac muscle cell signaling		0.001022	0.03882	3	10	ANK2,CACNA1D,HCN4
GO: Biological Process	GO:0086015	SA node cell action potential		0.001022	0.03882	3	10	ANK2,CACNA1D,HCN4
GO: Biological Process	GO:0034728	nucleosome organization		0.001029	0.03883	12	196	H2BC6,H2BC4,H2BC21,H3C6,H3C10,H4C8,H4C14,MACROH2A2,H2BC12,H2AW,H1-2,H2BC5
GO: Biological Process	GO:0072525	pyridine-containing compound biosynthetic process		0.001052	0.0393	5	37	RNLS,PSAT1,PTGIS,PARP9,NNMT
GO: Cellular Component	GO:0009986	cell surface		0.001053	0.02664	40	1131	HLA-B,HLA-F,MR1,F3,CHRNA4,FZD6,NLGN3,FGFR2,HILPDA,IGSF3,WNT6,ICAM1,RTN4RL1,APOE,PLA2R1,ABCG1,GPIHBP1,CD24,GPRC5B,IL15,TNFRSF9,PTGFRN,NEU1,SULF2,KCNB1,KCNC1,BST2,GLRB,C3,CACNA1D,TSPEAR,TGFBR3,PCSK6,ENTPD2,TSPAN8,CD74,ROBO2,LY75,CDH1,EPHA4
Pathway	1269594	Signaling by Wnt	BioSystems: REACTOME	0.001054	0.02452	18	338	AXIN2,FZD6,H2AC6,H2AC18,H2BC6,H2BC4,H2BC21,H3C6,H3C10,H4C8,H4C14,H2BC12,WNT6,WNT10A,PSMB9,H2AC8,H2BC5,LGR6
GO: Biological Process	GO:0050807	regulation of synapse organization		0.001055	0.0393	15	281	NLGN3,ZDHHC15,NTN1,SEMA4D,PPP1R9A,APOE,SHANK2,RIMS4,ADGRB1,ADGRL3,DRD2,EFNA1,CBLN2,ROBO2,EPHA4
Pathway	M917	Complement Pathway	MSigDB C2 BIOCARTA (v7.5.1)	0.001066	0.02452	4	20	CFB,C3,C4A,C4B
GO: Biological Process	GO:0070169	positive regulation of biomineral tissue development		0.001067	0.03949	6	55	WNT6,PKDCC,ISG15,OSR1,BMP7,FAM20C
GO: Biological Process	GO:0008544	epidermis development		0.001109	0.04078	25	599	ALX4,FZD6,PKP2,MACROH2A2,FGFR2,FOXI1,VDR,TXNIP,CSTA,WNT10A,SMO,PALLD,MYCL,ST14,GLI1,KRTAP5-2,KRT15,KRT17,PLAAT4,DSP,LMX1B,PCSK6,PAX6,CDH3,MCOLN3
GO: Biological Process	GO:0045088	regulation of innate immune response		0.001118	0.04085	18	373	USP18,HLA-B,HLA-F,PLCG2,MMP2,APOE,IFI35,IFNGR1,PSMB9,IRF1,IRF7,SMPDL3B,PARP9,TAP1,DRD2,GRN,LGALS9,CD74
GO: Biological Process	GO:0032835	glomerulus development		0.001125	0.04085	9	121	APOL1,PDGFD,OSR1,CD24,BMP7,SULF2,RET,LMX1B,APOL3
GO: Biological Process	GO:0110151	positive regulation of biomineralization		0.001174	0.04235	6	56	WNT6,PKDCC,ISG15,OSR1,BMP7,FAM20C
Transcription Factor Binding Site	M40852	HSF4_TARGET_GENES	MSigDB	0.002232	0.03619	3	17	H2BC21,H4C8,H2AC8
Transcription Factor Binding Site	V$CREL_01	V$CREL_01	TFBS	0.002269	0.03619	10	215	MSC,CCL20,COL16A1,UBD,ICAM1,WNT10A,TNFRSF9,NFKBIA,CD74,LTB
Pathway	213306	Measles	BioSystems: KEGG	0.00122	0.02735	10	134	DDX58,IRF9,IFNGR1,MX1,IRF7,IFIH1,NFKBIA,OAS1,OAS2,CCND2
Domain	IPR028030	DUF4592	InterPro	0.001527	0.03744	2	3	CRACD,CRACDL
Domain	PF15262	DUF4592	Pfam	0.001527	0.03744	2	3	CRACD,CRACDL
Domain	PS51789	RLR_CTR	PROSITE	0.001527	0.03744	2	3	DDX58,IFIH1
Domain	IPR021673	RIG-I_C-RD	InterPro	0.001527	0.03744	2	3	DDX58,IFIH1
Domain	PF16739	CARD_2	Pfam	0.001527	0.03744	2	3	DDX58,IFIH1
Domain	IPR031964	CARD_dom	InterPro	0.001527	0.03744	2	3	DDX58,IFIH1
Domain	PF11648	RIG-I_C-RD	Pfam	0.001527	0.03744	2	3	DDX58,IFIH1
Domain	IPR011390	IGFBP_rP_mac25	InterPro	0.001527	0.03744	2	3	IGFBPL1,IGFBP7
GO: Biological Process	GO:0048562	embryonic organ morphogenesis		0.001221	0.04377	26	637	ALX4,FZD6,FBN1,PKP2,NTN1,FGFR2,PLXNA2,FOXI1,VDR,PKDCC,LRIG1,OSR1,SMO,TINAGL1,BMP7,GSDME,GLI1,GLI3,LBH,TBX15,VAX1,TWIST2,EFNA1,LMX1B,PAX6,EPHA4
GO: Biological Process	GO:0001655	urogenital system development		0.001231	0.04386	24	570	FOXA1,HOXA13,FBN1,CYP7B1,FGFR2,MMP2,WNT6,APOL1,CRIP1,FOXB1,PDGFD,OSR1,CD24,SMO,PARD6G,BMP7,SULF2,GLI1,GLI3,RET,LMX1B,APOL3,ROBO2,EPHA4
Pathway	1270246	Collagen biosynthesis and modifying enzymes	BioSystems: REACTOME	0.001232	0.02735	7	70	COL26A1,COL4A5,COL4A6,COL6A2,COL12A1,COL16A1,COL25A1
Domain	PS50189	NTR	PROSITE	0.001661	0.03799	4	23	NTN1,C3,C4A,C4B
Domain	IPR001134	Netrin_domain	InterPro	0.001661	0.03799	4	23	NTN1,C3,C4A,C4B
Domain	IPR030386	G_GB1_RHD3_dom	InterPro	0.001685	0.03799	3	11	GBP1,GBP3,GBP4
Domain	IPR003191	Guanylate-bd_C	InterPro	0.001685	0.03799	3	11	GBP1,GBP3,GBP4
Domain	PS51715	G_GB1_RHD3	PROSITE	0.001685	0.03799	3	11	GBP1,GBP3,GBP4
Domain	IPR015894	Guanylate-bd_N	InterPro	0.001685	0.03799	3	11	GBP1,GBP3,GBP4
Domain	PF02263	GBP	Pfam	0.001685	0.03799	3	11	GBP1,GBP3,GBP4
Pathway	1309110	Nonhomologous End-Joining (NHEJ)	BioSystems: REACTOME	0.001232	0.02735	7	70	H2BC6,H2BC4,H2BC21,H4C8,H4C14,H2BC12,H2BC5
GO: Biological Process	GO:0032615	interleukin-12 production		0.001244	0.04404	7	77	HLA-B,HLA-F,TNFRSF9,IRF1,IRF5,LGALS9,LTB
GO: Biological Process	GO:0045071	negative regulation of viral genome replication		0.001289	0.04513	6	57	IFIT1,ISG15,MX1,BST2,OAS1,OAS2
GO: Biological Process	GO:0044406	adhesion of symbiont to host		0.00129	0.04513	4	23	ICAM1,GBP1,GBP3,GBP4
GO: Biological Process	GO:0001819	positive regulation of cytokine production		0.001302	0.04525	25	606	DDX58,HLA-B,HLA-F,F3,CCL2,PLCG2,CCL20,HILPDA,DDX60,IFNGR1,IL7,GPRC5B,IL15,IRF1,IRF5,IRF7,IFIH1,SULF2,RNF125,C3,DRD2,CASP1,LGALS9,CD74,LTB
GO: Biological Process	GO:0050730	regulation of peptidyl-tyrosine phosphorylation		0.00131	0.04525	16	317	IL34,SEMA4D,ICAM1,PDGFD,CD24,IL7,GPRC5B,IL15,IRF1,PARP9,DOCK3,DOK7,EFNA1,CD74,DMTN,EPHA4
GO: Biological Process	GO:0043068	positive regulation of programmed cell death		0.001321	0.04525	30	779	TP53INP1,DAPK2,PHLDA3,HLA-F,FOXA1,HOXA13,CCL2,VAV3,MMP2,VDR,FOXO1,UBD,G0S2,SP110,TXNIP,PLA2R1,CD24,ARHGEF4,CTSD,MAP2K6,SOD2,HRK,IRF5,PTGIS,BMP7,GSDME,CASP1,GRN,RET,LGALS9
GO: Biological Process	GO:1901253	negative regulation of intracellular transport of viral material		0.001332	0.04525	2	3	MX1,BST2
GO: Biological Process	GO:0060759	regulation of response to cytokine stimulus		0.001333	0.04525	12	202	USP18,TRAF1,DDX58,IFNGR1,CD24,IL7,IRF7,IFIH1,PARP9,CASP1,CD74,PADI2
Pathway	P00004	Alzheimer disease-presenilin pathway	PantherDB	0.001347	0.02957	9	113	FZD6,MMP2,WNT6,WNT10A,MMP24,TRIM2,PCSK6,CDH1,CDH3
Transcription Factor Binding Site	V$AP1_Q4_01	V$AP1_Q4_01	TFBS	0.002592	0.04068	10	219	MAP2,VDR,COL16A1,WNT6,MSI1,MAMDC2,SLC38A3,FSTL1,ZNF827,EN1
GO: Cellular Component	GO:0065010	extracellular membrane-bounded organelle		0.001367	0.03191	3	11	GBP1,GBP3,GBP4
GO: Cellular Component	GO:0033643	host cell part		0.001367	0.03191	3	11	GBP1,GBP3,GBP4
GO: Biological Process	GO:0042270	protection from natural killer cell mediated cytotoxicity		0.001383	0.04639	3	11	HLA-B,HLA-F,TAP1
Transcription Factor Binding Site	M30047	LHX3_TARGET_GENES	MSigDB	0.002647	0.04089	4	37	H2BC6,H3C6,H2BC5,PCDH1
GO: Biological Process	GO:0086070	SA node cell to atrial cardiac muscle cell communication		0.001383	0.04639	3	11	ANK2,CACNA1D,HCN4
GO: Biological Process	GO:2000177	regulation of neural precursor cell proliferation		0.001414	0.04717	9	125	FOXO1,CD24,SMO,BTG2,GLI1,GLI3,VAX1,DRD2,PAX6
GO: Cellular Component	GO:0098984	neuron to neuron synapse		0.001426	0.03206	21	479	INSYN1,MAP2,NLGN3,ZDHHC15,ADRA2C,PLCB4,ANK2,PPP1R9A,IFNGR1,SHANK2,SMO,MX1,ADGRB1,ANKS1B,SYN1,DRD2,GRID1,LZTS1,DMTN,CPEB1,EPHA4
GO: Biological Process	GO:0040029	regulation of gene expression, epigenetic		0.00145	0.04807	13	232	H2AC13,H2AC6,H2AC18,H3C6,H3C10,H4C8,H4C14,MACROH2A2,H2AW,H2AC11,H1-2,H2AC8,PADI2
GO: Biological Process	GO:0032728	positive regulation of interferon-beta production		0.001507	0.04968	5	40	DDX58,IRF1,IRF5,IRF7,IFIH1
GO: Biological Process	GO:0051770	positive regulation of nitric-oxide synthase biosynthetic process		0.001523	0.04991	4	24	CCL2,CCL20,MAP2K6,CPEB1
Pathway	M39502	Complement activation	MSigDB C2 BIOCARTA (v7.5.1)	0.001552	0.03367	4	22	CFB,C3,C4A,C4B
GO: Cellular Component	GO:0031253	cell projection membrane		0.001617	0.03505	19	419	CYBRD1,DDX58,MAP2,SHANK2,CD24,SMO,ARHGEF4,GABRA3,KCNB1,KCNC1,CACNA1B,CACNA1D,DRD2,TSPEAR,GPR161,ENTPD2,ROBO2,DMTN,PSD4
Pathway	1269643	GLI proteins bind promoters of Hh responsive genes to promote transcription	BioSystems: REACTOME	0.001618	0.03472	2	3	GLI1,GLI3
Pathway	M39770	Epithelial to mesenchymal transition in colorectal cancer	MSigDB C2 BIOCARTA (v7.5.1)	0.001684	0.03572	11	164	FZD6,PKP2,MMP2,COL4A5,COL4A6,WNT6,WNT10A,MAP2K6,DSP,TWIST2,CDH1
GO: Cellular Component	GO:0030425	dendrite		0.001736	0.03513	32	868	MAP2,CHRNA4,NLGN3,CCL2,PLCB4,ANXA3,PPP1R9A,APOE,IFNGR1,SHANK2,FEZ1,SMO,INPP5J,MX1,GABRA3,KIF21B,ADGRB1,ANKS1B,KCNB1,KCNC1,GLRB,SYN1,C4A,C4B,MAP1LC3B,CACNA1B,CACNA1D,DRD2,RET,LZTS1,CPEB1,EPHA4
GO: Cellular Component	GO:0097447	dendritic tree		0.001736	0.03513	32	868	MAP2,CHRNA4,NLGN3,CCL2,PLCB4,ANXA3,PPP1R9A,APOE,IFNGR1,SHANK2,FEZ1,SMO,INPP5J,MX1,GABRA3,KIF21B,ADGRB1,ANKS1B,KCNB1,KCNC1,GLRB,SYN1,C4A,C4B,MAP1LC3B,CACNA1B,CACNA1D,DRD2,RET,LZTS1,CPEB1,EPHA4
GO: Cellular Component	GO:0005694	chromosome		0.0018	0.03524	59	1900	MSC,CEBPA,CEBPD,FOXN3,FOXA1,ALX4,H2AC13,HOXA13,IRF9,H2AC6,H2AC18,TFCP2L1,H2BC6,H2BC4,H2BC21,H3C6,H3C10,H4C8,H4C14,MACROH2A2,H2BC12,FOXD4,FOXI1,VDR,FOXO1,ZNF618,BATF2,FOXB1,OSR1,SP6,ZFHX2,MYCL,TFAP2E,MAFA,IRF1,IRF5,IRF7,H2AW,NKX2-8,FOXD4L1,PMF1-BGLAP,GLI1,GLI3,SYN1,PARP9,TBX15,H2AC11,VAX1,MEF2B,CECR2,CCND2,LMX1B,H1-2,H2AC8,H2BC5,ELF3,PAX6,EN1,PADI2
Pathway	M1053	Hedgehog signaling pathway	MSigDB C2 BIOCARTA (v7.5.1)	0.001918	0.04025	6	56	WNT6,WNT10A,SMO,BMP7,GLI1,GLI3
Pathway	1309098	Recruitment and ATM-mediated phosphorylation of repair and signaling proteins at DNA double strand breaks	BioSystems: REACTOME	0.001994	0.04141	7	76	H2BC6,H2BC4,H2BC21,H4C8,H4C14,H2BC12,H2BC5
GO: Cellular Component	GO:0042611	MHC protein complex		0.002041	0.03782	4	26	HLA-B,HLA-F,MR1,CD74
GO: Cellular Component	GO:0005794	Golgi apparatus		0.002056	0.03782	56	1792	COL26A1,HLA-B,DAPK2,MGAT4A,EMID1,HLA-F,MR1,TRIM22,GALNT16,ZDHHC15,SERPINA1,MGAT3,CPQ,RETREG1,PLAGL1,FGFR2,MMP11,GOLGA7B,LITAF,WNT6,SELENOM,PKDCC,APOE,ABCG1,FEZ1,PDGFD,SMO,SH3RF3,B3GALNT1,IL15,GBP1,GBP3,PTGFRN,MMP24,FAM20C,SULF2,RNF125,GBP4,PMF1-BGLAP,BST2,A4GALT,SYN1,RAB32,RIC3,DRD2,MAN1C1,GRN,AP4S1,PCSK6,AP3B2,CD74,ELF3,LGR6,MRAP2,CDH1,EPHA4
Pathway	M5884	Ensemble of genes encoding core extracellular matrix including ECM glycoproteins, collagens and proteoglycans	MSigDB C2 BIOCARTA (v7.5.1)	0.002146	0.04372	15	275	COL26A1,MATN3,EMID1,IGFBPL1,FBN1,NTN1,COL4A5,COL4A6,COL6A2,COL12A1,COL16A1,IGFBP7,COL25A1,TINAGL1,TSPEAR
Pathway	1309096	DNA Double Strand Break Response	BioSystems: REACTOME	0.002151	0.04372	7	77	H2BC6,H2BC4,H2BC21,H4C8,H4C14,H2BC12,H2BC5
GO: Cellular Component	GO:0097060	synaptic membrane		0.002278	0.04066	21	498	CHRNA4,NLGN3,ADRA2C,ANK2,SHANK2,RIMS4,MX1,TMEM240,GABRA3,ADGRB1,KCNB1,KCNC1,GLRB,CACNA1D,DRD2,PCDHB13,PCDHB8,GRID1,SSPN,LZTS1,EPHA4
GO: Cellular Component	GO:0044217	other organism part		0.002604	0.04428	2	4	C4A,C4B
GO: Cellular Component	GO:0030139	endocytic vesicle		0.002626	0.04428	16	341	HLA-B,HLA-F,NLGN3,CCL2,ANXA3,WNT6,APOE,FTH1,SMO,RAB11FIP4,RAB32,TAP1,DRD2,CEMIP,GPR161,CD74
GO: Cellular Component	GO:0042824	MHC class I peptide loading complex		0.002876	0.04718	3	14	HLA-B,HLA-F,TAP1

## Sheet: Figures
Category	ID	Name	-LOG10 FDR
GO: Biological Process	GO:2000145	regulation of cell motility	1.41386
GO: Biological Process	GO:0030334	regulation of cell migration	1.78331
GO: Biological Process	GO:0060684	epithelial-mesenchymal cell signaling	1.94157
GO: Biological Process	GO:0030335	positive regulation of cell migration	1.97551
GO: Biological Process	GO:2000147	positive regulation of cell motility	1.99525
GO: Biological Process	GO:0034329	cell junction assembly	2.34151
GO: Biological Process	GO:0006935	chemotaxis	3.25321
GO: Biological Process	GO:0042330	taxis	3.25321
GO: Biological Process	GO:0098609	cell-cell adhesion	3.90413
GO: Biological Process	GO:0016339	calcium-dependent cell-cell adhesion via plasma membrane cell adhesion molecules	4.49417
GO: Biological Process	GO:0007155	cell adhesion	4.54061
GO: Biological Process	GO:0019221	cytokine-mediated signaling pathway	5.83833
GO: Biological Process	GO:0098742	cell-cell adhesion via plasma-membrane adhesion molecules	6.51399
GO: Biological Process	GO:0045087	innate immune response	8.3536
GO: Biological Process	GO:0060337	type I interferon signaling pathway	9.14219
Pathway	1270257	Degradation of the extracellular matrix	2.09205
Pathway	M12868	Pathways in cancer	2.15267
Pathway	1427865	Metalloprotease DUBs	2.16159
Pathway	M40062	p53 transcriptional gene network	2.79129
Pathway	1270259	Collagen degradation	2.81474
Pathway	1270428	Oxidative Stress Induced Senescence	3.3751
Pathway	1270429	DNA Damage/Telomere Stress Induced Senescence	3.80217
Pathway	1270431	Senescence-Associated Secretory Phenotype (SASP)	3.8911
Pathway	M5889	Ensemble of genes encoding extracellular matrix and extracellular matrix-associated proteins	4.32139
Pathway	1269512	RHO GTPases activate PKNs	4.5779
Pathway	P00057	Wnt signaling pathway	4.64532
Pathway	1269310	Cytokine Signaling in Immune system	6.6558
Pathway	P00012	Cadherin signaling pathway	6.6558
Pathway	1269311	Interferon Signaling	9.68719
Pathway	1269312	Interferon alpha/beta signaling	10.4957
