# Supplementary material for: Acidic Growth Conditions Promote Epithelial-to-Mesenchymal Transition to Select More Aggressive PDAC Cell Phenotypes In Vitro
Source: Cancers (Basel). 2023 Apr 30;15(9):2572. doi: 10.3390/cancers15092572 (PMC10177299; doi:10.3390/cancers15092572)
Supplement: Supplementary file 1 [file cancers-15-02572-s001.zip › Supplementary File S9 - GSEA PANC-1 - 4 days pHe 6.6 vs Ctrl.xlsx]

## Sheet: GSEA acute vs ctrl - Negative
NAME	SIZE	ES	NES	NOM p-val	FDR q-val	RANK AT MAX	LEADING EDGE
GOBP_SERINE_FAMILY_AMINO_ACID_BIOSYNTHETIC_PROCESS	19	-0.694558	-1.93734	0	0.0923312	2041	tags=58%, list=12%, signal=66%
GOBP_CDC42_PROTEIN_SIGNAL_TRANSDUCTION	13	-0.791438	-1.95068	0	0.0946605	995	tags=46%, list=6%, signal=49%
GOBP_COMPLEMENT_ACTIVATION_ALTERNATIVE_PATHWAY	10	-0.850599	-1.94248	0	0.0963892	122	tags=40%, list=1%, signal=40%
GOBP_NITRIC_OXIDE_MEDIATED_SIGNAL_TRANSDUCTION	27	-0.653744	-1.95158	0	0.110325	2126	tags=33%, list=12%, signal=38%
GOBP_LUNG_CELL_DIFFERENTIATION	27	-0.664572	-1.97709	0	0.117696	2631	tags=41%, list=15%, signal=48%
GOBP_LUNG_EPITHELIUM_DEVELOPMENT	42	-0.589872	-1.95946	0	0.11962	2631	tags=40%, list=15%, signal=48%
GOBP_TETRAHYDROFOLATE_METABOLIC_PROCESS	17	-0.699131	-1.87741	0	0.127166	3033	tags=59%, list=18%, signal=71%
GOBP_AMMONIUM_ION_METABOLIC_PROCESS	20	-0.668197	-1.91179	0.0019305	0.131328	2033	tags=45%, list=12%, signal=51%
GOBP_ESTABLISHMENT_OF_PLANAR_POLARITY_OF_EMBRYONIC_EPITHELIUM	16	-0.718299	-1.8932	0.00188324	0.134864	2076	tags=38%, list=12%, signal=43%
GOBP_CELLULAR_RESPONSE_TO_ALDOSTERONE	8	-0.884573	-1.8878	0	0.134945	353	tags=50%, list=2%, signal=51%
GOBP_DICHOTOMOUS_SUBDIVISION_OF_AN_EPITHELIAL_TERMINAL_UNIT	8	-0.847129	-1.87757	0	0.13518	1686	tags=88%, list=10%, signal=97%
GOBP_POSITIVE_REGULATION_OF_KERATINOCYTE_PROLIFERATION	11	-0.781856	-1.88188	0	0.135732	1668	tags=45%, list=10%, signal=50%
GOBP_SLEEP	22	-0.657536	-1.85195	0	0.140199	2878	tags=50%, list=17%, signal=60%
GOBP_GAP_JUNCTION_ASSEMBLY	17	-0.709036	-1.89616	0	0.141212	1897	tags=35%, list=11%, signal=40%
GOBP_CORONARY_VASCULATURE_DEVELOPMENT	43	-0.54765	-1.84334	0	0.14129	2220	tags=33%, list=13%, signal=37%
GOBP_REGULATION_OF_NUCLEOTIDE_BIOSYNTHETIC_PROCESS	32	-0.606113	-1.90195	0	0.142081	3193	tags=47%, list=19%, signal=58%
GOBP_POSITIVE_REGULATION_OF_NEURON_DEATH	83	-0.495124	-1.85318	0	0.144054	1548	tags=24%, list=9%, signal=26%
GOBP_ESTABLISHMENT_OF_PLANAR_POLARITY_INVOLVED_IN_NEURAL_TUBE_CLOSURE	13	-0.746605	-1.84447	0.0039604	0.14457	1434	tags=31%, list=8%, signal=34%
GOBP_LIMB_BUD_FORMATION	11	-0.772794	-1.84637	0.0040404	0.145908	2792	tags=55%, list=16%, signal=65%
GOBP_CELLULAR_RESPONSE_TO_ALDEHYDE	16	-0.718194	-1.86098	0	0.147743	353	tags=25%, list=2%, signal=26%
GOBP_CELLULAR_RESPONSE_TO_MINERALOCORTICOID_STIMULUS	13	-0.736164	-1.85753	0.00375235	0.148284	1803	tags=46%, list=11%, signal=52%
GOBP_RESPONSE_TO_ALDOSTERONE	13	-0.741345	-1.85335	0	0.150907	353	tags=31%, list=2%, signal=31%
GOBP_HEART_TRABECULA_MORPHOGENESIS	30	-0.583405	-1.81788	0.00201207	0.151698	1820	tags=37%, list=11%, signal=41%
GOBP_L_SERINE_METABOLIC_PROCESS	13	-0.801722	-1.98685	0	0.15214	1806	tags=54%, list=11%, signal=60%
GOBP_REGULATION_OF_NITRIC_OXIDE_MEDIATED_SIGNAL_TRANSDUCTION	11	-0.777341	-1.82575	0	0.153357	1904	tags=45%, list=11%, signal=51%
GOBP_REGULATION_OF_WATER_LOSS_VIA_SKIN	29	-0.588276	-1.81853	0	0.15436	2066	tags=34%, list=12%, signal=39%
GOBP_REGULATION_OF_ATP_BIOSYNTHETIC_PROCESS	17	-0.689262	-1.82955	0.00387597	0.154525	3193	tags=59%, list=19%, signal=72%
GOBP_LATERAL_MESODERM_DEVELOPMENT	14	-0.726907	-1.86105	0.00391389	0.156297	1820	tags=50%, list=11%, signal=56%
GOBP_PEPTIDE_CROSS_LINKING	26	-0.623025	-1.81931	0	0.157917	2073	tags=38%, list=12%, signal=44%
GOBP_REGULATION_OF_CARDIAC_MUSCLE_CELL_PROLIFERATION	34	-0.585626	-1.83046	0.0041841	0.158312	1448	tags=29%, list=8%, signal=32%
GOBP_RENAL_SYSTEM_VASCULATURE_MORPHOGENESIS	8	-0.835019	-1.82576	0.0037594	0.158565	400	tags=38%, list=2%, signal=38%
GOBP_NEGATIVE_CHEMOTAXIS	45	-0.542919	-1.8209	0	0.159159	1472	tags=33%, list=9%, signal=36%
GOBP_ICOSANOID_CATABOLIC_PROCESS	8	-0.856545	-1.83128	0	0.162567	344	tags=25%, list=2%, signal=26%
GOBP_POSITIVE_REGULATION_OF_CELL_SUBSTRATE_ADHESION	117	-0.458613	-1.81093	0	0.162712	2083	tags=26%, list=12%, signal=30%
GOBP_REGULATION_OF_SECONDARY_METABOLIC_PROCESS	15	-0.6922	-1.79645	0.00200401	0.164542	1623	tags=47%, list=10%, signal=52%
GOBP_HISTONE_H2A_ACETYLATION	22	-0.62391	-1.79976	0.00194553	0.165201	4424	tags=59%, list=26%, signal=80%
GOBP_POSTSYNAPTIC_CYTOSKELETON_ORGANIZATION	10	-0.763423	-1.80749	0.00393701	0.165767	2026	tags=50%, list=12%, signal=57%
GOBP_HOMOCYSTEINE_METABOLIC_PROCESS	14	-0.696934	-1.7851	0.00396825	0.166592	657	tags=29%, list=4%, signal=30%
GOBP_NEGATIVE_REGULATION_OF_AXONOGENESIS	64	-0.505335	-1.80286	0	0.166598	2247	tags=31%, list=13%, signal=36%
GOBP_TRANSFORMING_GROWTH_FACTOR_BETA_PRODUCTION	41	-0.546235	-1.80056	0.00203666	0.16727	2077	tags=37%, list=12%, signal=42%
GOBP_NEGATIVE_REGULATION_OF_NEURON_PROJECTION_DEVELOPMENT	137	-0.439907	-1.7863	0	0.16732	2646	tags=30%, list=16%, signal=35%
GOBP_CARDIAC_MUSCLE_CELL_PROLIFERATION	46	-0.532553	-1.77736	0	0.167331	1448	tags=24%, list=8%, signal=26%
GOBP_TRABECULA_MORPHOGENESIS	45	-0.541575	-1.7968	0	0.167851	2070	tags=33%, list=12%, signal=38%
GOBP_BEHAVIORAL_RESPONSE_TO_COCAINE	13	-0.733932	-1.80405	0	0.168936	369	tags=38%, list=2%, signal=39%
GOBP_DETERMINATION_OF_LEFT_RIGHT_ASYMMETRY_IN_LATERAL_MESODERM	8	-0.825527	-1.78246	0	0.169282	1820	tags=63%, list=11%, signal=70%
GOBP_NEGATIVE_REGULATION_OF_CARDIAC_MUSCLE_CELL_PROLIFERATION	12	-0.737208	-1.78063	0.00200401	0.169616	1427	tags=50%, list=8%, signal=55%
GOBP_REGULATION_OF_CDC42_PROTEIN_SIGNAL_TRANSDUCTION	6	-0.87328	-1.77759	0	0.170103	628	tags=50%, list=4%, signal=52%
GOBP_LUNG_SECRETORY_CELL_DIFFERENTIATION	10	-0.741568	-1.78659	0.00392157	0.170376	2238	tags=50%, list=13%, signal=58%
GOBP_DENSE_CORE_GRANULE_LOCALIZATION	8	-0.816412	-1.77835	0.00598802	0.171549	1922	tags=50%, list=11%, signal=56%
GOBP_BRONCHUS_DEVELOPMENT	11	-0.750985	-1.78703	0.0043384	0.173132	2238	tags=36%, list=13%, signal=42%
GOBP_REGULATION_OF_SYNAPTIC_TRANSMISSION_GLUTAMATERGIC	70	-0.480019	-1.79044	0.00201207	0.173331	709	tags=19%, list=4%, signal=19%
GOBP_WATER_HOMEOSTASIS	56	-0.511552	-1.78752	0	0.17609	3072	tags=38%, list=18%, signal=46%
GOBP_NAD_METABOLIC_PROCESS	9	-0.797628	-1.76917	0.00200401	0.178878	3000	tags=67%, list=18%, signal=81%
GOBP_CELL_COMMUNICATION_BY_ELECTRICAL_COUPLING	31	-0.567223	-1.77038	0.00598802	0.179349	2807	tags=39%, list=16%, signal=46%
GOBP_PLANAR_CELL_POLARITY_PATHWAY_INVOLVED_IN_NEURAL_TUBE_CLOSURE	11	-0.749778	-1.76748	0.00806452	0.179412	1434	tags=36%, list=8%, signal=40%
GOBP_POSITIVE_REGULATION_OF_TRANSCRIPTION_FROM_RNA_POLYMERASE_II_PROMOTER_IN_RESPONSE_TO_ENDOPLASMIC_RETICULUM_STRESS	11	-0.723753	-1.73916	0.0101215	0.186799	3035	tags=64%, list=18%, signal=77%
GOBP_RESPONSE_TO_MISFOLDED_PROTEIN	25	-0.595944	-1.73765	0	0.187989	2906	tags=44%, list=17%, signal=53%
GOBP_SERINE_FAMILY_AMINO_ACID_METABOLIC_PROCESS	36	-0.558559	-1.73953	0.00197239	0.188157	2041	tags=47%, list=12%, signal=54%
GOBP_NEGATIVE_REGULATION_OF_NEUROTRANSMITTER_TRANSPORT	13	-0.717717	-1.76239	0.00588235	0.188204	2020	tags=46%, list=12%, signal=52%
GOBP_REGULATION_OF_ENAMEL_MINERALIZATION	5	-0.91833	-1.76059	0.00404858	0.189741	190	tags=20%, list=1%, signal=20%
GOBP_REGULATION_OF_TAU_PROTEIN_KINASE_ACTIVITY	10	-0.762342	-1.7513	0.00204918	0.189982	1317	tags=50%, list=8%, signal=54%
GOBP_FOLIC_ACID_METABOLIC_PROCESS	15	-0.685266	-1.73977	0.00747664	0.190125	2859	tags=53%, list=17%, signal=64%
GOBP_SKIN_MORPHOGENESIS	13	-0.6965	-1.73558	0.00617284	0.190193	1433	tags=31%, list=8%, signal=34%
GOBP_GAP_JUNCTION_MEDIATED_INTERCELLULAR_TRANSPORT	6	-0.880286	-1.75318	0	0.191503	24	tags=33%, list=0%, signal=33%
GOBP_NEGATIVE_REGULATION_OF_MICROTUBULE_POLYMERIZATION	14	-0.704752	-1.75176	0.00392927	0.191715	2621	tags=50%, list=15%, signal=59%
GOBP_REGULATION_OF_NEURON_MIGRATION	45	-0.519568	-1.73408	0.00200401	0.191997	1360	tags=27%, list=8%, signal=29%
GOBP_NEURAL_TUBE_FORMATION	105	-0.453561	-1.73186	0.00201207	0.192039	2294	tags=26%, list=13%, signal=30%
GOBP_L_SERINE_BIOSYNTHETIC_PROCESS	6	-0.877562	-1.73992	0.00215054	0.192443	909	tags=67%, list=5%, signal=70%
GOBP_PIGMENT_BIOSYNTHETIC_PROCESS	54	-0.496541	-1.72753	0.00196464	0.192723	2527	tags=31%, list=15%, signal=37%
GOBP_REGULATION_OF_CELL_COMMUNICATION_BY_ELECTRICAL_COUPLING	14	-0.704674	-1.75499	0.00594059	0.193098	4116	tags=64%, list=24%, signal=85%
GOBP_CELL_PROLIFERATION_IN_HINDBRAIN	15	-0.662797	-1.73228	0.0077821	0.193465	1490	tags=40%, list=9%, signal=44%
GOBP_POSITIVE_REGULATION_OF_NEUROBLAST_PROLIFERATION	27	-0.587772	-1.72812	0.002	0.193691	3780	tags=48%, list=22%, signal=62%
GOBP_FOLIC_ACID_CONTAINING_COMPOUND_METABOLIC_PROCESS	27	-0.583006	-1.74031	0.00583658	0.194172	3033	tags=44%, list=18%, signal=54%
GOBP_POSITIVE_REGULATION_OF_TRANSCRIPTION_FROM_RNA_POLYMERASE_II_PROMOTER_IN_RESPONSE_TO_STRESS	19	-0.633449	-1.72992	0.00580271	0.194207	3571	tags=58%, list=21%, signal=73%
GOBP_DICARBOXYLIC_ACID_METABOLIC_PROCESS	91	-0.460658	-1.75324	0	0.194516	2859	tags=35%, list=17%, signal=42%
GOBP_ERBB4_ERBB4_SIGNALING_PATHWAY	6	-0.864158	-1.74328	0	0.194987	1647	tags=67%, list=10%, signal=74%
GOBP_PROTEIN_NITROSYLATION	14	-0.669784	-1.74209	0.00603622	0.195097	1904	tags=43%, list=11%, signal=48%
GOBP_INTERCELLULAR_TRANSPORT	10	-0.750642	-1.72847	0.00396825	0.195155	849	tags=30%, list=5%, signal=32%
GOBP_KERATINIZATION	45	-0.526434	-1.75673	0.00191571	0.195394	2858	tags=29%, list=17%, signal=35%
GOBP_SKELETAL_MUSCLE_CELL_PROLIFERATION	20	-0.638879	-1.74078	0.00197628	0.195692	1041	tags=35%, list=6%, signal=37%
GOBP_POSITIVE_REGULATION_OF_TAU_PROTEIN_KINASE_ACTIVITY	6	-0.864329	-1.72424	0.00421941	0.195931	1317	tags=50%, list=8%, signal=54%
GOBP_PROTEIN_FOLDING_IN_ENDOPLASMIC_RETICULUM	12	-0.719658	-1.755	0.00195312	0.196278	3149	tags=67%, list=18%, signal=82%
GOBP_NODAL_SIGNALING_PATHWAY	15	-0.640014	-1.72012	0.0102669	0.196679	1820	tags=33%, list=11%, signal=37%
GOBP_2_OXOGLUTARATE_METABOLIC_PROCESS	17	-0.652874	-1.74376	0.00591716	0.19672	4339	tags=59%, list=25%, signal=79%
GOBP_RESPONSE_TO_MINERALOCORTICOID	31	-0.558014	-1.7247	0.00403226	0.197036	2635	tags=35%, list=15%, signal=42%
GOBP_CELL_CELL_JUNCTION_ORGANIZATION	192	-0.406653	-1.72063	0	0.197512	1938	tags=21%, list=11%, signal=24%
GOBP_NEURAL_TUBE_DEVELOPMENT	162	-0.412521	-1.71768	0	0.198074	3104	tags=29%, list=18%, signal=35%
GOBP_REGULATION_OF_EXTENT_OF_CELL_GROWTH	106	-0.442429	-1.72223	0	0.198087	2026	tags=25%, list=12%, signal=29%
GOBP_GLUTAMINE_TRANSPORT	8	-0.787166	-1.74429	0.0119048	0.198112	2454	tags=75%, list=14%, signal=88%
GOBP_EPHRIN_RECEPTOR_SIGNALING_PATHWAY	50	-0.508078	-1.71842	0.00196078	0.19837	3499	tags=38%, list=21%, signal=48%
GOBP_NEGATIVE_REGULATION_OF_CARDIAC_MUSCLE_TISSUE_GROWTH	23	-0.603948	-1.72105	0.003861	0.198711	1427	tags=30%, list=8%, signal=33%
GOBP_POSITIVE_REGULATION_BY_HOST_OF_VIRAL_PROCESS	19	-0.639992	-1.74642	0.00773694	0.198995	2084	tags=37%, list=12%, signal=42%
GOBP_DUCTUS_ARTERIOSUS_CLOSURE	5	-0.896698	-1.74471	0.00414079	0.200027	170	tags=40%, list=1%, signal=40%
GOBP_SODIUM_ION_HOMEOSTASIS	42	-0.515685	-1.71414	0	0.200541	420	tags=21%, list=2%, signal=22%
GOBP_OXALOACETATE_METABOLIC_PROCESS	9	-0.754846	-1.71423	0.005386	0.202304	2250	tags=44%, list=13%, signal=51%
GOBP_MORPHOGENESIS_OF_EMBRYONIC_EPITHELIUM	149	-0.420876	-1.71453	0	0.203638	2294	tags=23%, list=13%, signal=27%
GOBP_NUCLEOSIDE_TRIPHOSPHATE_BIOSYNTHETIC_PROCESS	117	-0.43525	-1.70814	0	0.213537	4401	tags=37%, list=26%, signal=49%
GOBP_REGULATION_OF_BLOOD_BRAIN_BARRIER_PERMEABILITY	7	-0.802343	-1.70634	0.00988142	0.215953	1210	tags=57%, list=7%, signal=61%
GOBP_GLYCINE_BIOSYNTHETIC_PROCESS	6	-0.832152	-1.70438	0.00749064	0.218625	1806	tags=67%, list=11%, signal=75%
GOBP_NEGATIVE_REGULATION_OF_AMYLOID_PRECURSOR_PROTEIN_CATABOLIC_PROCESS	20	-0.631779	-1.70161	0.0039604	0.22102	4029	tags=60%, list=24%, signal=78%
GOBP_AGING	151	-0.41644	-1.70227	0	0.221635	1943	tags=23%, list=11%, signal=26%
GOBP_REGULATION_OF_SMOOTHENED_SIGNALING_PATHWAY	81	-0.458419	-1.69801	0.00201613	0.22359	2116	tags=23%, list=12%, signal=27%
GOBP_SEROTONIN_METABOLIC_PROCESS	9	-0.765403	-1.69834	0.0120968	0.224811	1971	tags=56%, list=12%, signal=63%
GOBP_POSITIVE_REGULATION_OF_RECEPTOR_BINDING	8	-0.791293	-1.6991	0.00201207	0.225054	690	tags=50%, list=4%, signal=52%
GOBP_STRIATED_MUSCLE_CELL_PROLIFERATION	65	-0.554588	-2.00255	0	0.228831	1448	tags=26%, list=8%, signal=28%
GOBP_NEGATIVE_REGULATION_OF_AXON_EXTENSION	44	-0.519682	-1.69511	0.00416667	0.22907	1922	tags=34%, list=11%, signal=38%
GOBP_POSTSYNAPTIC_ACTIN_CYTOSKELETON_ORGANIZATION	8	-0.791698	-1.68937	0.00612245	0.235283	2026	tags=63%, list=12%, signal=71%
GOBP_POSITIVE_REGULATION_OF_CELL_MATRIX_ADHESION	51	-0.489553	-1.69174	0.00201613	0.235637	2083	tags=29%, list=12%, signal=33%
GOBP_POSITIVE_REGULATION_OF_SYNAPTIC_TRANSMISSION_GLUTAMATERGIC	29	-0.550928	-1.68985	0	0.236012	709	tags=24%, list=4%, signal=25%
GOBP_RESPONSE_TO_COCAINE	43	-0.509922	-1.68994	0.00195695	0.237983	369	tags=16%, list=2%, signal=17%
GOBP_NEGATIVE_REGULATION_OF_CELL_PROJECTION_ORGANIZATION	183	-0.399542	-1.67212	0	0.243039	2646	tags=27%, list=16%, signal=32%
GOBP_ENDOTHELIAL_CELL_MATRIX_ADHESION	7	-0.792928	-1.67218	0.0154739	0.244747	1795	tags=43%, list=11%, signal=48%
GOBP_LEUKOTRIENE_CATABOLIC_PROCESS	5	-0.879257	-1.67223	0.00766283	0.246583	344	tags=20%, list=2%, signal=20%
GOBP_SECRETORY_GRANULE_LOCALIZATION	10	-0.70618	-1.66978	0.0141414	0.247011	1922	tags=40%, list=11%, signal=45%
GOBP_LOBAR_BRONCHUS_DEVELOPMENT	6	-0.822478	-1.67245	0.0100806	0.248098	225	tags=33%, list=1%, signal=34%
GOBP_POSITIVE_REGULATION_OF_ENDOTHELIAL_CELL_CHEMOTAXIS	14	-0.654816	-1.68219	0.0172745	0.24852	1210	tags=29%, list=7%, signal=31%
GOBP_PHENOL_CONTAINING_COMPOUND_BIOSYNTHETIC_PROCESS	44	-0.506845	-1.68362	0.00414938	0.24893	1623	tags=30%, list=10%, signal=33%
GOBP_PROTEIN_CATABOLIC_PROCESS_IN_THE_VACUOLE	22	-0.591287	-1.68113	0.0102041	0.249323	3072	tags=41%, list=18%, signal=50%
GOBP_ER_NUCLEUS_SIGNALING_PATHWAY	47	-0.49842	-1.6727	0.00203252	0.249471	2955	tags=40%, list=17%, signal=49%
GOBP_DENDRITIC_SPINE_MAINTENANCE	17	-0.627593	-1.67343	0.014	0.249723	4499	tags=59%, list=26%, signal=80%

## Sheet: GSEA acute vs ctrl - Positive
NAME	SIZE	ES	NES	NOM p-val	FDR q-val	RANK AT MAX	LEADING EDGE
GOBP_DEFENSE_RESPONSE_TO_GRAM_POSITIVE_BACTERIUM	70	0.559931	2.03425	0	0.0517547	2093	tags=34%, list=12%, signal=39%
GOBP_CELLULAR_RESPONSE_TO_ZINC_ION	19	0.735904	2.03868	0	0.091852	1670	tags=37%, list=10%, signal=41%
GOBP_POSITIVE_REGULATION_OF_TUMOR_NECROSIS_FACTOR_MEDIATED_SIGNALING_PATHWAY	12	0.81437	1.97104	0	0.107419	831	tags=42%, list=5%, signal=44%
GOBP_FEVER_GENERATION	11	0.787983	1.8927	0.00205761	0.13287	1369	tags=45%, list=8%, signal=49%
GOBP_ANTIBACTERIAL_HUMORAL_RESPONSE	39	0.574829	1.86141	0	0.140115	2093	tags=28%, list=12%, signal=32%
GOBP_ANTIGEN_PROCESSING_AND_PRESENTATION_OF_EXOGENOUS_PEPTIDE_ANTIGEN	34	0.602893	1.89509	0	0.143304	2558	tags=44%, list=15%, signal=52%
GOBP_VITAMIN_D_METABOLIC_PROCESS	17	0.69479	1.86175	0	0.150121	2499	tags=41%, list=15%, signal=48%
GOBP_REGULATION_OF_CALCIDIOL_1_MONOOXYGENASE_ACTIVITY	6	0.908867	1.86636	0	0.150655	565	tags=67%, list=3%, signal=69%
GOBP_ANTIMICROBIAL_HUMORAL_IMMUNE_RESPONSE_MEDIATED_BY_ANTIMICROBIAL_PEPTIDE	49	0.552101	1.89828	0	0.156261	1205	tags=22%, list=7%, signal=24%
GOBP_REGULATION_OF_CHRONIC_INFLAMMATORY_RESPONSE	7	0.855811	1.81295	0	0.157922	541	tags=43%, list=3%, signal=44%
GOBP_PHOTORECEPTOR_CELL_OUTER_SEGMENT_ORGANIZATION	14	0.732884	1.87539	0.00409836	0.157961	1425	tags=43%, list=8%, signal=47%
GOBP_ORGAN_OR_TISSUE_SPECIFIC_IMMUNE_RESPONSE	27	0.621668	1.86829	0	0.159642	2093	tags=33%, list=12%, signal=38%
GOBP_REGULATION_OF_EXCITATORY_SYNAPSE_ASSEMBLY	11	0.769331	1.81317	0	0.164047	765	tags=36%, list=4%, signal=38%
GOBP_POSITIVE_REGULATION_OF_MONOCYTE_CHEMOTACTIC_PROTEIN_1_PRODUCTION	11	0.768763	1.8158	0.00214592	0.164856	1859	tags=55%, list=11%, signal=61%
GOBP_ANTIGEN_PROCESSING_AND_PRESENTATION_OF_EXOGENOUS_PEPTIDE_ANTIGEN_VIA_MHC_CLASS_II	24	0.652748	1.90238	0.00392157	0.170468	2558	tags=46%, list=15%, signal=54%
GOBP_ANTIGEN_PROCESSING_AND_PRESENTATION_OF_PEPTIDE_OR_POLYSACCHARIDE_ANTIGEN_VIA_MHC_CLASS_II	29	0.593389	1.81619	0.00197628	0.171436	2558	tags=41%, list=15%, signal=49%
GOBP_CHRONIC_INFLAMMATORY_RESPONSE	14	0.699693	1.80391	0.00408998	0.172838	541	tags=29%, list=3%, signal=29%
GOBP_POSITIVE_REGULATION_OF_LEUKOCYTE_ADHESION_TO_VASCULAR_ENDOTHELIAL_CELL	22	0.626083	1.81717	0.00636943	0.176452	2529	tags=36%, list=15%, signal=43%
GOBP_ANTIMICROBIAL_HUMORAL_RESPONSE	78	0.488979	1.82436	0	0.177765	3536	tags=32%, list=21%, signal=40%
GOBP_POSITIVE_REGULATION_OF_T_CELL_MEDIATED_IMMUNITY	50	0.538817	1.83871	0	0.182654	2025	tags=34%, list=12%, signal=38%
GOBP_REGULATION_OF_NUCLEOTIDE_BINDING_OLIGOMERIZATION_DOMAIN_CONTAINING_SIGNALING_PATHWAY	13	0.738819	1.81722	0.00396825	0.185107	1237	tags=54%, list=7%, signal=58%
GOBP_IMMUNOLOGICAL_MEMORY_PROCESS	16	0.699824	1.82472	0	0.18676	2444	tags=38%, list=14%, signal=44%
GOBP_INNATE_IMMUNE_RESPONSE_IN_MUCOSA	16	0.740438	1.90606	0	0.19203	2093	tags=50%, list=12%, signal=57%
GOBP_VITAMIN_D_BIOSYNTHETIC_PROCESS	9	0.81351	1.82681	0	0.19312	968	tags=44%, list=6%, signal=47%
GOBP_NUCLEOSOME_ASSEMBLY	102	0.474101	1.83058	0	0.194369	4278	tags=42%, list=25%, signal=56%
GOBP_HEAT_GENERATION	16	0.712886	1.91275	0	0.213534	1369	tags=44%, list=8%, signal=48%
GOBP_POSITIVE_REGULATION_OF_P38MAPK_CASCADE	27	0.608512	1.77689	0	0.216858	2720	tags=48%, list=16%, signal=57%
GOBP_POSITIVE_REGULATION_OF_MEMORY_T_CELL_DIFFERENTIATION	8	0.811239	1.78128	0.00614754	0.218759	1391	tags=38%, list=8%, signal=41%
GOBP_RESPONSE_TO_CORTICOTROPIN_RELEASING_HORMONE	5	0.914164	1.78416	0	0.218908	316	tags=60%, list=2%, signal=61%
GOBP_CELLULAR_RESPONSE_TO_COPPER_ION	24	0.60593	1.77245	0	0.22272	1670	tags=29%, list=10%, signal=32%
GOBP_POSITIVE_REGULATION_OF_SKELETAL_MUSCLE_TISSUE_GROWTH	5	0.924966	1.77011	0	0.222972	651	tags=60%, list=4%, signal=62%
GOBP_ANTIGEN_PROCESSING_AND_PRESENTATION_OF_EXOGENOUS_ANTIGEN	39	0.542916	1.76751	0.00190114	0.22328	3171	tags=44%, list=19%, signal=53%
GOBP_POSITIVE_REGULATION_OF_ADAPTIVE_IMMUNE_RESPONSE	105	0.451334	1.77692	0	0.224277	2025	tags=28%, list=12%, signal=31%
GOBP_PROTEIN_AUTO_ADP_RIBOSYLATION	12	0.700586	1.75618	0.00400802	0.249713	1515	tags=50%, list=9%, signal=55%
